# Supplementary material for: Data on corneal proteome and differentially expressed corneal proteins in highly myopic chicks using a data independent quantification approach
Source: Data Brief. 2019 Sep 4;26:104478. doi: 10.1016/j.dib.2019.104478 (PMC6811982; doi:10.1016/j.dib.2019.104478)
Supplement: Multimedia component 1 [file mmc1.xlsx]

## Sheet: Sheet1
STable 1. Protein IDs from Comprehensive Library
N	Unused	Total	%Cov	%Cov(50)	%Cov(95)	Accession	Name	Species	Peptides(95%)
1	236.74	236.74	55.4	49.76	46.16	F1P2F0	Collagen alpha-3(VI) chain OS=Gallus gallus GN=COL6A3 PE=4 SV=1	Gallus Gallus Domesticus (Chicken)	264
2	196.34	196.34	52.48	46.49	38.72	E1BWI0	Uncharacterized protein OS=Gallus gallus GN=DSP PE=4 SV=4	Gallus Gallus Domesticus (Chicken)	123
3	182.28	182.28	45.23	41.74	38.76	A0A1L1RPW4	Collagen alpha-1(XII) chain OS=Gallus gallus GN=COL12A1 PE=4 SV=1	Gallus Gallus Domesticus (Chicken)	122
4	159.53	159.53	53.83	49.54	47.19	A0A1D5PM19	Myosin-9 OS=Gallus gallus GN=MYH9 PE=3 SV=1	Gallus Gallus Domesticus (Chicken)	94
5	154.57	154.57	49.11	45.9	42.89	F1P070	Uncharacterized protein OS=Gallus gallus GN=EVPL PE=4 SV=3	Gallus Gallus Domesticus (Chicken)	101
6	143.17	143.17	55.19	46.45	41.24	F1NV96	Uncharacterized protein OS=Gallus gallus GN=PPL PE=4 SV=3	Gallus Gallus Domesticus (Chicken)	88
7	143.02	143.04	50.22	43.58	36.18	A0A1D5PVG1	Spectrin alpha chain, non-erythrocytic 1 OS=Gallus gallus GN=SPTAN1 PE=4 SV=1	Gallus Gallus Domesticus (Chicken)	73
8	132.06	132.06	32.5	24.1	16.42	F1NKL4	Uncharacterized protein OS=Gallus gallus GN=DYNC1H1 PE=4 SV=3	Gallus Gallus Domesticus (Chicken)	60
9	106.44	106.44	84.67	80.41	75.72	F1P0H9	Collagen alpha-2(I) chain OS=Gallus gallus GN=COL1A2 PE=4 SV=2	Gallus Gallus Domesticus (Chicken)	779
10	105.66	105.8	55.02	48.94	47.32	A0A1D5P0F4	Collagen alpha-1(XIV) chain OS=Gallus gallus GN=COL14A1 PE=4 SV=1	Gallus Gallus Domesticus (Chicken)	104
11	103.8	103.8	76.16	66.29	61.64	A0A1D5NTU8	Uncharacterized protein OS=Gallus gallus GN=KRT75L4 PE=3 SV=1	Gallus Gallus Domesticus (Chicken)	210
12	99.49	99.48	24.25	20.87	16.31	A0A1L1RJ69	Uncharacterized protein OS=Gallus gallus GN=Gga.7471 PE=4 SV=1	Gallus Gallus Domesticus (Chicken)	49
13	97.81	97.81	56.8	49.05	47.15	A0A1D5PCD2	Uncharacterized protein OS=Gallus gallus PE=4 SV=2	Gallus Gallus Domesticus (Chicken)	72
14	94.44	94.44	43.78	33.15	29.42	A0A1D5PJY1	Spectrin beta chain OS=Gallus gallus GN=SPTBN1 PE=3 SV=1	Gallus Gallus Domesticus (Chicken)	49
15	80.85	80.85	67.97	67.8	66.18	A0A1D5NW68	Serum albumin OS=Gallus gallus GN=ALB PE=3 SV=1	Gallus Gallus Domesticus (Chicken)	78
16	76.42	76.42	80.75	79.17	67.39	F1NDN6	Uncharacterized protein OS=Gallus gallus PE=3 SV=3	Gallus Gallus Domesticus (Chicken)	160
17	73.33	73.37	38.75	33.25	26.51	F1NW23	Clathrin heavy chain OS=Gallus gallus GN=CLTC PE=3 SV=2	Gallus Gallus Domesticus (Chicken)	44
18	72.16	72.19	39.69	33.05	24.91	A0A1D5PIZ8	Uncharacterized protein OS=Gallus gallus GN=IQGAP1 PE=4 SV=1	Gallus Gallus Domesticus (Chicken)	39
19	70.62	70.66	59.62	58.27	50.06	A0A1D5PIX0	Alpha-actinin-4 OS=Gallus gallus GN=ACTN4 PE=4 SV=1	Gallus Gallus Domesticus (Chicken)	47
20	70.59	70.88	41.18	38.47	35.21	F1NK40	Uncharacterized protein OS=Gallus gallus GN=A2ML4 PE=4 SV=4	Gallus Gallus Domesticus (Chicken)	45
21	68.39	68.93	71.32	71.13	70.94	F1NW43	Pyruvate kinase OS=Gallus gallus GN=PKM PE=3 SV=2	Gallus Gallus Domesticus (Chicken)	69
22	66.04	76.78	74.62	65.78	60.6	Q6PVZ5	Type II alpha-keratin IIA OS=Gallus gallus GN=KRT5 PE=2 SV=1	Gallus Gallus Domesticus (Chicken)	106
23	65.46	65.47	69.38	69.22	68.42	F1P1A5	Uncharacterized protein OS=Gallus gallus GN=TKT PE=4 SV=2	Gallus Gallus Domesticus (Chicken)	67
24	65.2	65.31	26.49	22.16	19.01	E1C2S1	Talin-1 OS=Gallus gallus GN=TLN1 PE=4 SV=2	Gallus Gallus Domesticus (Chicken)	38
25	63.68	63.68	62.38	61.18	58.63	E1C1V3	Plakoglobin OS=Gallus gallus GN=JUP PE=2 SV=2	Gallus Gallus Domesticus (Chicken)	40
26	63.21	63.21	68.23	61.7	60.57	A0A1D5P4L7	Ovotransferrin OS=Gallus gallus GN=TF PE=3 SV=1	Gallus Gallus Domesticus (Chicken)	47
27	62.58	62.64	54.64	43.78	35.85	A0A1D5PQR2	Uncharacterized protein OS=Gallus gallus PE=4 SV=1	Gallus Gallus Domesticus (Chicken)	61
28	60.17	60.17	81.42	80.87	80.87	O93601	Apolipoprotein AIV OS=Gallus gallus GN=apoAIV PE=2 SV=1	Gallus Gallus Domesticus (Chicken)	57
29	59.4	59.42	51.32	48.58	41.74	F1NFE0	Collagen alpha-1(VI) chain OS=Gallus gallus GN=COL6A1 PE=4 SV=3	Gallus Gallus Domesticus (Chicken)	107
30	58.5	58.5	50.75	46.95	43.86	A0A1D5PLK4	Collagen alpha-2(VI) chain OS=Gallus gallus GN=COL6A2 PE=4 SV=1	Gallus Gallus Domesticus (Chicken)	85
31	57.27	57.28	45.97	43.29	43.29	Q7ZZK3	Alpha-1,4 glucan phosphorylase OS=Gallus gallus PE=2 SV=1	Gallus Gallus Domesticus (Chicken)	35
32	56.12	56.13	52.05	51.74	51.1	Q7SX63	Heat shock protein 70 OS=Gallus gallus GN=HSP70 PE=3 SV=1	Gallus Gallus Domesticus (Chicken)	52
33	54.38	54.38	72.55	70.87	69.19	E1BRE9	Decorin OS=Gallus gallus GN=DCN PE=4 SV=2	Gallus Gallus Domesticus (Chicken)	129
34	54.08	54.19	35.03	29.67	23.86	A0A1D5PQ85	Uncharacterized protein OS=Gallus gallus PE=4 SV=1	Gallus Gallus Domesticus (Chicken)	29
35	54.04	54.1	45.43	44.62	42.34	A0A1D5PH32	Gelsolin OS=Gallus gallus GN=GSN PE=4 SV=1	Gallus Gallus Domesticus (Chicken)	42
36	53.98	54.07	80.29	75.55	74.82	A0A1L1RJF5	Apolipoprotein A-I OS=Gallus gallus GN=APOA1 PE=3 SV=1	Gallus Gallus Domesticus (Chicken)	103
37	53.7	53.72	67.85	67.55	67.55	A0A1C9KD18	Annexin OS=Gallus gallus GN=ANXA2 PE=2 SV=1	Gallus Gallus Domesticus (Chicken)	39
38	53.06	53.19	70.05	70.05	69.12	F1NZ78	Alpha-enolase OS=Gallus gallus GN=ENO1 PE=3 SV=3	Gallus Gallus Domesticus (Chicken)	77
39	52.57	52.62	43.27	42.86	41.35	A0A1D5PUL6	Heat shock protein HSP 90-alpha OS=Gallus gallus GN=HSP90AA1 PE=3 SV=1	Gallus Gallus Domesticus (Chicken)	34
40	52.45	52.48	53.72	47.64	46.77	Q5ZMU9	Valosin containing protein OS=Gallus gallus GN=vcp PE=2 SV=1	Gallus Gallus Domesticus (Chicken)	30
41	52.1	52.13	70.31	65.4	65.18	F1NCZ2	Rab GDP dissociation inhibitor OS=Gallus gallus GN=GDI2 PE=3 SV=2	Gallus Gallus Domesticus (Chicken)	31
42	51.28	51.35	28.87	23.89	17.78	A0A1D5PU94	Uncharacterized protein OS=Gallus gallus GN=LOC418892 PE=4 SV=1	Gallus Gallus Domesticus (Chicken)	26
43	50.12	70.1	58.24	55.12	46.44	A0A1D5PF13	Alpha-actinin-1 OS=Gallus gallus GN=ACTN1 PE=4 SV=1	Gallus Gallus Domesticus (Chicken)	39
44	50.04	50.04	51.48	51.33	51.33	Q71SG2	Collapsin response mediator protein-2A OS=Gallus gallus GN=CRMP2A PE=2 SV=1	Gallus Gallus Domesticus (Chicken)	35
45	49.38	49.46	73.7	69.78	58.7	F1NJ08	Vimentin OS=Gallus gallus GN=VIM PE=3 SV=1	Gallus Gallus Domesticus (Chicken)	35
46	48.63	48.64	43.26	33.13	25.29	F1NYY0	Vinculin OS=Gallus gallus GN=VCL PE=4 SV=3	Gallus Gallus Domesticus (Chicken)	25
47	48.59	48.63	49.11	44	41.74	F1P4N9	Uncharacterized protein OS=Gallus gallus GN=POSTN PE=4 SV=1	Gallus Gallus Domesticus (Chicken)	31
48	48.49	48.5	71.47	66.97	66.97	F1NH87	Glyceraldehyde-3-phosphate dehydrogenase OS=Gallus gallus GN=GAPDH PE=3 SV=2	Gallus Gallus Domesticus (Chicken)	68
49	48.46	48.49	76.92	76.65	76.37	R4GM10	Fructose-bisphosphate aldolase OS=Gallus gallus GN=ALDOC PE=3 SV=1	Gallus Gallus Domesticus (Chicken)	65
50	48.07	48.1	69.21	69.21	68.99	F1NYB1	Tubulin beta chain OS=Gallus gallus GN=TUBB PE=3 SV=3	Gallus Gallus Domesticus (Chicken)	48
51	48	48.07	50.65	47.7	40.75	A0A1D5PKF0	Major vault protein OS=Gallus gallus GN=MVP PE=4 SV=1	Gallus Gallus Domesticus (Chicken)	24
52	47.85	47.85	48.97	47.33	47.33	F1NYP8	Uncharacterized protein OS=Gallus gallus GN=CPXM2 PE=4 SV=4	Gallus Gallus Domesticus (Chicken)	27
53	47.51	47.59	73.82	70.03	59.62	Q90W83	Aldo-keto reductase OS=Gallus gallus GN=akr PE=2 SV=1	Gallus Gallus Domesticus (Chicken)	64
54	47.37	47.55	51.01	45.44	37.22	B5AAV6	Heat shock protein 108 OS=Gallus gallus PE=2 SV=1	Gallus Gallus Domesticus (Chicken)	30
55	47.25	47.36	56.71	54.31	54.31	F1P360	Uncharacterized protein OS=Gallus gallus PE=4 SV=4	Gallus Gallus Domesticus (Chicken)	33
56	47.09	47.27	52.23	51.75	46.66	Q5ZI39	Uncharacterized protein OS=Gallus gallus GN=RCJMB04_30j1 PE=2 SV=1	Gallus Gallus Domesticus (Chicken)	29
57	47.05	47.12	44.41	38.58	32.75	A0A1D5PS29	Elongation factor 2 OS=Gallus gallus GN=EEF2 PE=4 SV=1	Gallus Gallus Domesticus (Chicken)	30
58	46.87	46.91	55.99	51.09	44.55	E1C1N1	Uncharacterized protein OS=Gallus gallus GN=PKP1 PE=4 SV=1	Gallus Gallus Domesticus (Chicken)	26
59	46.83	47.01	59.52	55.36	39.43	Q6B344	Annexin OS=Gallus gallus GN=ANXA6 PE=2 SV=1	Gallus Gallus Domesticus (Chicken)	24
60	45.38	45.38	58.49	54.82	51.31	A0A1D5P6A7	Uncharacterized protein OS=Gallus gallus GN=TRIM29 PE=4 SV=1	Gallus Gallus Domesticus (Chicken)	25
61	45.27	69.52	49.46	43.38	41.86	A0A1D5PSQ1	Uncharacterized protein OS=Gallus gallus PE=4 SV=1	Gallus Gallus Domesticus (Chicken)	57
62	44.55	44.56	59.63	58.05	57.78	A0A1D5P630	Actin, cytoplasmic 2 OS=Gallus gallus GN=ACTG1 PE=3 SV=1	Gallus Gallus Domesticus (Chicken)	64
63	44.18	44.21	38.64	33.9	29.37	Q9IAU4	Alpha 1 (V) collagen OS=Gallus gallus PE=2 SV=1	Gallus Gallus Domesticus (Chicken)	165
64	43.83	43.98	34.49	27.78	24.86	E1C3A9	Vigilin OS=Gallus gallus GN=HDLBP PE=4 SV=1	Gallus Gallus Domesticus (Chicken)	24
65	43.74	43.79	63.65	61.66	57.32	F1NIJ6	Glucose-6-phosphate isomerase OS=Gallus gallus GN=GPI PE=3 SV=1	Gallus Gallus Domesticus (Chicken)	55
66	43.56	43.68	51.49	46.41	41.88	A0A1D5P7X0	Uncharacterized protein OS=Gallus gallus GN=CTNNA1 PE=4 SV=1	Gallus Gallus Domesticus (Chicken)	35
67	43.15	43.19	50.41	48.77	43.7	A0A1I7Q413	Adseverin OS=Gallus gallus GN=SCIN PE=4 SV=1	Gallus Gallus Domesticus (Chicken)	36
68	42.9	42.93	64.04	62.28	62.28	Q6QAZ9	Annexin OS=Gallus gallus PE=2 SV=1	Gallus Gallus Domesticus (Chicken)	28
69	42.75	53.5	72.8	55.56	45.4	A0A146F047	Type II alpha-keratin IIC OS=Gallus gallus GN=KRT6A PE=2 SV=1	Gallus Gallus Domesticus (Chicken)	55
70	42.62	42.69	57	52.78	52.78	Q5U785	Aminoimidazole-4-carboxamide ribonucleotidetransformylase/IMP cyclohydrolase OS=Gallus gallus GN=PURH PE=2 SV=1	Gallus Gallus Domesticus (Chicken)	29
71	41.46	41.48	58.36	56.36	53.27	A0A1D5P921	Uncharacterized protein OS=Gallus gallus PE=4 SV=1	Gallus Gallus Domesticus (Chicken)	32
72	41.45	41.45	67.63	65.19	64.52	A0A1D5P198	Tubulin alpha chain OS=Gallus gallus GN=TUBA1C PE=3 SV=1	Gallus Gallus Domesticus (Chicken)	37
73	40.85	40.86	37.76	33.56	27.32	Q5ZJ70	Uncharacterized protein OS=Gallus gallus GN=PDCD6IP PE=2 SV=1	Gallus Gallus Domesticus (Chicken)	20
74	40.54	40.56	56.28	45.59	40.71	A0A1D5P6W1	Uncharacterized protein OS=Gallus gallus GN=COL5A2 PE=4 SV=1	Gallus Gallus Domesticus (Chicken)	180
75	40.27	40.43	22.13	16.24	11.43	A0A1D5P6Q5	Fatty acid synthase OS=Gallus gallus GN=FASN PE=4 SV=1	Gallus Gallus Domesticus (Chicken)	24
76	40.27	40.36	73.54	73.54	60.85	Q5G8Y9	Apolipoprotein D OS=Gallus gallus GN=ApoD PE=2 SV=1	Gallus Gallus Domesticus (Chicken)	123
77	39.25	65.84	34.51	27.78	21.1	Q789A6	Nonmuscle myosin heavy chain OS=Gallus gallus GN=MYH10 PE=2 SV=1	Gallus Gallus Domesticus (Chicken)	37
78	39.16	39.38	20.14	15.23	10.6	A0A1D5NYG3	Uncharacterized protein OS=Gallus gallus GN=FLNB PE=4 SV=1	Gallus Gallus Domesticus (Chicken)	19
79	38.78	38.97	19.8	15.68	14.37	E1BRS7	Uncharacterized protein OS=Gallus gallus GN=C5 PE=4 SV=2	Gallus Gallus Domesticus (Chicken)	20
80	38.76	43.03	51.26	47.94	42.36	A0A1D5PZ51	Uncharacterized protein OS=Gallus gallus GN=DPYSL3 PE=4 SV=1	Gallus Gallus Domesticus (Chicken)	28
81	38.74	38.75	42.33	31.9	28.28	F1P0K1	Uncharacterized protein OS=Gallus gallus GN=RRBP1 PE=4 SV=2	Gallus Gallus Domesticus (Chicken)	24
82	38.73	38.73	51.9	48.1	42.86	A0A1D5PN54	ATP synthase subunit alpha OS=Gallus gallus GN=ATP5A1 PE=3 SV=1	Gallus Gallus Domesticus (Chicken)	20
83	37.93	37.94	44.19	38.58	34.34	E1BVL8	Ovotransferrin OS=Gallus gallus GN=LOC416959 PE=3 SV=2	Gallus Gallus Domesticus (Chicken)	23
84	37.79	37.83	38.4	32.84	20.34	H9L3L2	Coatomer subunit alpha OS=Gallus gallus GN=COPA PE=4 SV=2	Gallus Gallus Domesticus (Chicken)	20
85	37.47	37.49	55.9	52.59	52.59	Q5ZIZ0	6-phosphogluconate dehydrogenase, decarboxylating OS=Gallus gallus GN=PGD PE=2 SV=1	Gallus Gallus Domesticus (Chicken)	24
86	37.39	37.42	33.79	29.48	27.03	A0A1D5PU80	Sodium/potassium-transporting ATPase subunit alpha OS=Gallus gallus GN=ATP1A1 PE=3 SV=1	Gallus Gallus Domesticus (Chicken)	23
87	37.39	37.4	39.93	34.32	33.18	Q5F402	Coatomer subunit gamma OS=Gallus gallus GN=RCJMB04_3p13 PE=2 SV=1	Gallus Gallus Domesticus (Chicken)	22
88	37.01	37.02	58.54	57.41	55.72	A0A1D5PU77	ATP synthase subunit beta OS=Gallus gallus GN=ATP5B PE=3 SV=1	Gallus Gallus Domesticus (Chicken)	27
89	36.34	36.36	10.2	6.775	4.998	A0A1D5PUA3	Low-density lipoprotein receptor-related protein 1 OS=Gallus gallus GN=LRP1 PE=4 SV=1	Gallus Gallus Domesticus (Chicken)	17
90	36.29	36.33	66.52	58.31	54.99	A0A1D5P380	Uncharacterized protein OS=Gallus gallus GN=EFEMP1 PE=4 SV=2	Gallus Gallus Domesticus (Chicken)	29
91	36.26	38.36	25.33	17.7	12.76	Q90WF1	Filamin OS=Gallus gallus PE=2 SV=1	Gallus Gallus Domesticus (Chicken)	21
92	36.2	38.23	49.65	47.8	47.56	Q6PVZ2	Type I alpha-keratin 15 OS=Gallus gallus PE=2 SV=1	Gallus Gallus Domesticus (Chicken)	33
93	36.07	36.07	37.79	31.43	31.43	Q8AYP9	ATP-dependent 6-phosphofructokinase OS=Gallus gallus GN=pfk PE=2 SV=1	Gallus Gallus Domesticus (Chicken)	19
94	36.04	36.07	37.01	34.99	32.15	Q5F3J8	Uncharacterized protein OS=Gallus gallus GN=RCJMB04_15d24 PE=2 SV=1	Gallus Gallus Domesticus (Chicken)	20
95	35.23	35.25	53.1	51.64	40.15	F1NEF2	T-complex protein 1 subunit theta OS=Gallus gallus GN=CCT8 PE=3 SV=3	Gallus Gallus Domesticus (Chicken)	20
96	35.22	35.22	30.07	29.93	28.79	A4ZZ65	Calpain OS=Gallus gallus PE=2 SV=1	Gallus Gallus Domesticus (Chicken)	19
97	35.2	35.21	54.48	51.19	45.7	A0A1D5P2D9	T-complex protein 1 subunit gamma OS=Gallus gallus GN=CCT3 PE=3 SV=1	Gallus Gallus Domesticus (Chicken)	20
98	34.84	36.51	63.58	58.95	54.32	F1NJI0	Annexin OS=Gallus gallus GN=ANXA5 PE=3 SV=2	Gallus Gallus Domesticus (Chicken)	21
99	34.42	34.44	78.55	77.92	77.92	E6N1V8	Guanine nucleotide-binding protein beta subunit2-like 1 OS=Gallus gallus GN=GNB2L1 PE=4 SV=1	Gallus Gallus Domesticus (Chicken)	22
100	33.91	33.91	62.24	60.77	58.41	F6QGI8	Uncharacterized protein OS=Gallus gallus GN=FBP1 PE=3 SV=2	Gallus Gallus Domesticus (Chicken)	23
101	33.44	33.5	25.96	22.7	19.2	A0A1D5P9Q7	Protein transport protein Sec31A OS=Gallus gallus GN=SEC31A PE=4 SV=1	Gallus Gallus Domesticus (Chicken)	20
102	32.74	32.74	61.3	58.17	55.53	E1C7H6	Uncharacterized protein OS=Gallus gallus GN=SERPINF1 PE=3 SV=2	Gallus Gallus Domesticus (Chicken)	25
103	32.34	32.34	39.66	32.42	28.65	F1NBP0	Uncharacterized protein OS=Gallus gallus GN=THBS4 PE=4 SV=1	Gallus Gallus Domesticus (Chicken)	32
104	32.16	54.57	62.07	55.26	49.54	F1NWP3	Heat shock cognate 71 kDa protein OS=Gallus gallus GN=HSPA8 PE=3 SV=1	Gallus Gallus Domesticus (Chicken)	44
105	32	32	46.49	46.49	46.49	A0A1D5PPI5	NmrA-like family domain-containing protein 1 OS=Gallus gallus GN=NMRAL1 PE=4 SV=1	Gallus Gallus Domesticus (Chicken)	17
106	31.85	31.88	69.58	67.17	63.55	E1BTT8	L-lactate dehydrogenase OS=Gallus gallus GN=LDHA PE=3 SV=2	Gallus Gallus Domesticus (Chicken)	32
107	31.61	31.72	51.52	48.74	46.72	A0A1L1RUX2	Eukaryotic initiation factor 4A-II OS=Gallus gallus GN=EIF4A2 PE=3 SV=1	Gallus Gallus Domesticus (Chicken)	19
108	31.6	31.71	50.47	43.93	35.14	Q5F424	Uncharacterized protein OS=Gallus gallus GN=CCT2 PE=2 SV=1	Gallus Gallus Domesticus (Chicken)	16
109	31.56	31.73	35.16	31.98	22.12	E1C016	Coatomer subunit beta' OS=Gallus gallus GN=COPB2 PE=3 SV=1	Gallus Gallus Domesticus (Chicken)	16
110	31.38	31.57	24.17	17.36	11.99	Q5ZJ86	Uncharacterized protein OS=Gallus gallus GN=RCJMB04_20b9 PE=2 SV=1	Gallus Gallus Domesticus (Chicken)	17
111	30.76	30.86	30.79	22.36	15.69	E1C2P9	Kinectin OS=Gallus gallus GN=KTN1 PE=4 SV=3	Gallus Gallus Domesticus (Chicken)	17
112	30.73	30.76	43.01	38.25	34.56	Q5F491	Uncharacterized protein OS=Gallus gallus GN=DDX3X PE=2 SV=1	Gallus Gallus Domesticus (Chicken)	18
113	30.55	30.56	36.81	29.2	29.2	Q5ZL80	Uncharacterized protein OS=Gallus gallus GN=RCJMB04_7e17 PE=2 SV=1	Gallus Gallus Domesticus (Chicken)	16
114	30.26	30.26	53.2	51.97	45.58	A0A1D5P3W5	Uncharacterized protein OS=Gallus gallus PE=4 SV=1	Gallus Gallus Domesticus (Chicken)	17
115	30.17	30.2	39.33	28.37	23.36	A0A1D5PGY9	Eukaryotic translation initiation factor 3 subunit A OS=Gallus gallus GN=EIF3A PE=3 SV=2	Gallus Gallus Domesticus (Chicken)	17
116	30.12	30.12	57.79	56.28	47.4	Q5ZKM2	Elongation factor 1-alpha OS=Gallus gallus GN=RCJMB04_10b5 PE=2 SV=1	Gallus Gallus Domesticus (Chicken)	28
117	30.1	30.13	60.67	55.88	46.52	F1NU17	Phosphoglycerate kinase OS=Gallus gallus GN=PGK1 PE=3 SV=1	Gallus Gallus Domesticus (Chicken)	33
118	30.04	30.07	30.29	28.91	25.83	F1NJD7	Uncharacterized protein OS=Gallus gallus GN=DSC2 PE=4 SV=3	Gallus Gallus Domesticus (Chicken)	17
119	29.85	29.9	46.29	39.78	32.91	A0A1D5NT61	Glutamate dehydrogenase 1, mitochondrial OS=Gallus gallus GN=GLUD1 PE=3 SV=1	Gallus Gallus Domesticus (Chicken)	17
120	29.82	29.87	39.06	34.73	31.98	F1NTQ4	Uncharacterized protein OS=Gallus gallus PE=4 SV=3	Gallus Gallus Domesticus (Chicken)	19
121	29.82	29.85	31.92	29.09	24.34	A0A1D5PYJ9	Uncharacterized protein OS=Gallus gallus PE=4 SV=1	Gallus Gallus Domesticus (Chicken)	18
122	29.79	29.81	43.07	41.36	41.36	A0A1L1RKM2	Protein disulfide-isomerase OS=Gallus gallus GN=P4HB PE=3 SV=1	Gallus Gallus Domesticus (Chicken)	24
123	29.77	29.94	21.49	14.17	10.43	E1C9G7	Integrin beta OS=Gallus gallus PE=3 SV=2	Gallus Gallus Domesticus (Chicken)	15
124	29.73	29.89	21.87	19.51	18.6	E1C784	Calcium-transporting ATPase OS=Gallus gallus GN=ATP2B4 PE=3 SV=3	Gallus Gallus Domesticus (Chicken)	19
125	29.55	29.7	39.86	33.42	30	F1NMF6	Procollagen-lysine,2-oxoglutarate 5-dioxygenase 1 OS=Gallus gallus GN=PLOD1 PE=4 SV=1	Gallus Gallus Domesticus (Chicken)	16
126	29.49	29.63	28.69	25.29	19.21	F1NBA6	Uncharacterized protein OS=Gallus gallus PE=4 SV=3	Gallus Gallus Domesticus (Chicken)	14
127	29.49	29.56	30.05	25.06	23.52	F1NUS2	Uncharacterized protein OS=Gallus gallus PE=4 SV=2	Gallus Gallus Domesticus (Chicken)	16
128	29.18	29.23	31.84	19.55	17.7	Q9YHD2	Nuclear calmodulin-binding protein (Fragment) OS=Gallus gallus GN=URP PE=2 SV=1	Gallus Gallus Domesticus (Chicken)	17
129	29.04	29.09	60.05	54.5	40.21	E1BTH1	Uncharacterized protein OS=Gallus gallus GN=SERPINB1 PE=3 SV=2	Gallus Gallus Domesticus (Chicken)	16
130	28.87	28.92	40.5	37	32.5	F1NP51	Lamin-B2 OS=Gallus gallus GN=LMNB2 PE=3 SV=2	Gallus Gallus Domesticus (Chicken)	15
131	28.79	28.87	51.49	48.69	48.69	Q9I8D6	T-complex protein 1 subunit delta OS=Gallus gallus GN=tcp-1 delta PE=2 SV=1	Gallus Gallus Domesticus (Chicken)	17
132	28.7	28.78	42.7	35.48	26.69	Q5ZL53	Polyadenylate-binding protein OS=Gallus gallus GN=RCJMB04_7l20 PE=2 SV=1	Gallus Gallus Domesticus (Chicken)	15
133	28.31	30.44	35.29	32.94	29.41	Q9W744	DEAD-box RNA helicase OS=Gallus gallus GN=DDX5 PE=2 SV=1	Gallus Gallus Domesticus (Chicken)	20
134	28.19	28.21	24.48	21.05	14.99	F1N9I4	Uncharacterized protein OS=Gallus gallus GN=LTBP1 PE=4 SV=3	Gallus Gallus Domesticus (Chicken)	17
135	28.17	28.2	16.98	12.58	8.427	F1NJT4	Fibronectin OS=Gallus gallus GN=FN1 PE=4 SV=3	Gallus Gallus Domesticus (Chicken)	15
136	28.08	28.11	48.54	48.54	41.67	F1NUL9	Fibrinogen beta chain OS=Gallus gallus GN=FGB PE=4 SV=2	Gallus Gallus Domesticus (Chicken)	18
137	27.75	27.79	27.77	26.11	22.04	Q8AYI3	Aconitate hydratase, mitochondrial OS=Gallus gallus GN=ACO2 PE=2 SV=1	Gallus Gallus Domesticus (Chicken)	15
138	27.73	31.79	48.73	36.69	25.63	Q90W37	Alpha 1 type IIA collagen OS=Gallus gallus GN=COL2A1 PE=2 SV=1	Gallus Gallus Domesticus (Chicken)	98
139	27.64	27.69	28.78	22.49	17.27	E1C866	Uncharacterized protein OS=Gallus gallus GN=AP2A2 PE=4 SV=3	Gallus Gallus Domesticus (Chicken)	14
140	27.64	27.65	51.21	44.76	43.15	Q5ZLJ7	Uncharacterized protein OS=Gallus gallus GN=TPM3 PE=2 SV=1	Gallus Gallus Domesticus (Chicken)	16
141	27.19	27.28	48.9	40.48	33.67	A0A1D5P1Z4	UDP-glucose 6-dehydrogenase OS=Gallus gallus GN=UGDH PE=3 SV=1	Gallus Gallus Domesticus (Chicken)	14
142	27.09	27.11	22.7	19.74	16.43	F1NR57	Uncharacterized protein OS=Gallus gallus GN=SLC12A2 PE=4 SV=2	Gallus Gallus Domesticus (Chicken)	15
143	26.99	26.99	49.2	46.79	46.79	A0A1D5PAN0	Uncharacterized protein OS=Gallus gallus GN=PRELP PE=4 SV=1	Gallus Gallus Domesticus (Chicken)	24
144	26.98	27.02	28.17	24.02	20.85	A0A1D5NXV3	Uncharacterized protein OS=Gallus gallus GN=ASPH PE=4 SV=1	Gallus Gallus Domesticus (Chicken)	16
145	26.94	26.99	19.71	14.87	13.76	F1NX21	Uncharacterized protein OS=Gallus gallus GN=CD109 PE=4 SV=2	Gallus Gallus Domesticus (Chicken)	16
146	26.93	28.96	57.1	56.5	50.15	F1NT57	Uncharacterized protein OS=Gallus gallus GN=AKR1B1 PE=4 SV=2	Gallus Gallus Domesticus (Chicken)	22
147	26.85	26.88	38.75	32.18	31.03	Q5ZHU2	Uncharacterized protein OS=Gallus gallus GN=PGM2 PE=2 SV=1	Gallus Gallus Domesticus (Chicken)	14
148	26.73	26.76	32.12	28.91	24.96	A0A1D5P434	Uncharacterized protein OS=Gallus gallus PE=4 SV=1	Gallus Gallus Domesticus (Chicken)	13
149	26.68	28.81	35.5	30.03	27.23	A0A1D5P0Z0	ATP-dependent 6-phosphofructokinase OS=Gallus gallus GN=PFKP PE=3 SV=1	Gallus Gallus Domesticus (Chicken)	16
150	26.46	26.49	30.14	23.6	20.26	Q5ZK20	Protein disulfide-isomerase A4 OS=Gallus gallus GN=RCJMB04_13l7 PE=2 SV=1	Gallus Gallus Domesticus (Chicken)	14
151	26.19	26.26	12.5	7.168	5.457	F1NM47	Uncharacterized protein OS=Gallus gallus GN=LAMA1 PE=4 SV=3	Gallus Gallus Domesticus (Chicken)	14
152	25.96	25.98	56.62	56.62	53.42	A0A1D5PDF1	Glutathione S-transferase OS=Gallus gallus PE=3 SV=1	Gallus Gallus Domesticus (Chicken)	19
153	25.93	25.95	69.65	69.65	68.16	Q9DDD4	Tetranectin OS=Gallus gallus GN=CLEC3B PE=2 SV=1	Gallus Gallus Domesticus (Chicken)	23
154	25.77	25.79	49.34	49.34	43.24	E1BTE2	Uncharacterized protein OS=Gallus gallus GN=SERPINB5 PE=3 SV=2	Gallus Gallus Domesticus (Chicken)	14
155	25.72	25.74	62.68	55.27	49.57	E1BVT3	Malate dehydrogenase OS=Gallus gallus GN=MDH2 PE=3 SV=2	Gallus Gallus Domesticus (Chicken)	14
156	25.68	25.7	61.32	61.32	60.91	F1NPA9	Uncharacterized protein OS=Gallus gallus GN=RPS3 PE=3 SV=2	Gallus Gallus Domesticus (Chicken)	17
157	25.65	25.73	29.18	26.69	20.75	A0A1D5NWV2	Uncharacterized protein OS=Gallus gallus PE=4 SV=2	Gallus Gallus Domesticus (Chicken)	13
158	25.42	25.63	32.09	26.55	22.6	E1BRA8	Uncharacterized protein OS=Gallus gallus PE=4 SV=3	Gallus Gallus Domesticus (Chicken)	16
159	25.39	25.45	26.95	19.05	15.01	A0A1D5PBI5	DNA damage-binding protein 1 OS=Gallus gallus GN=DDB1 PE=4 SV=1	Gallus Gallus Domesticus (Chicken)	13
160	25.13	25.2	36.14	32.06	30.14	F1P4V1	Fibrinogen alpha chain OS=Gallus gallus GN=FGA PE=4 SV=2	Gallus Gallus Domesticus (Chicken)	19
161	24.97	25.27	15.54	10.96	6.227	A0A1D5NUU1	Uncharacterized protein OS=Gallus gallus GN=SNRNP200 PE=4 SV=2	Gallus Gallus Domesticus (Chicken)	13
162	24.93	27.04	46.77	30.13	27.54	Q5F411	Putative uncharacterized protein OS=Gallus gallus GN=CCT5 PE=2 SV=1	Gallus Gallus Domesticus (Chicken)	15
163	24.8	24.81	71.76	54.12	50.98	F1P2P9	14-3-3 protein epsilon OS=Gallus gallus GN=YWHAE PE=3 SV=2	Gallus Gallus Domesticus (Chicken)	16
164	24.64	24.68	28.47	26.88	21.68	E1C0F1	Dolichyl-diphosphooligosaccharide--protein glycosyltransferase subunit 1 OS=Gallus gallus GN=RPN1 PE=3 SV=3	Gallus Gallus Domesticus (Chicken)	13
165	24.59	24.6	56.9	53.56	49.37	E1BX85	Uncharacterized protein OS=Gallus gallus GN=GSTO1 PE=4 SV=1	Gallus Gallus Domesticus (Chicken)	14
166	24.55	24.56	44.31	44.06	40.59	A0A1D5PTE2	Dynactin subunit 2 OS=Gallus gallus GN=DCTN2 PE=4 SV=1	Gallus Gallus Domesticus (Chicken)	12
167	24.54	24.57	65.96	65.25	54.96	A0A1L1RWE5	40S ribosomal protein SA OS=Gallus gallus GN=RPSA PE=3 SV=1	Gallus Gallus Domesticus (Chicken)	14
168	24.5	24.54	40.06	36.41	36.41	A0A1D5PXH1	Uncharacterized protein OS=Gallus gallus GN=HNRNPA3 PE=4 SV=1	Gallus Gallus Domesticus (Chicken)	15
169	24.45	24.54	23.32	21.93	17.97	Q5ZI76	Uncharacterized protein OS=Gallus gallus GN=RCJMB04_29j22 PE=2 SV=1	Gallus Gallus Domesticus (Chicken)	15
170	24.44	24.45	79.46	77.23	69.2	F1NBV0	Peroxiredoxin-6 OS=Gallus gallus GN=PRDX6 PE=4 SV=1	Gallus Gallus Domesticus (Chicken)	14
171	24.42	24.48	33.39	27.97	25.76	Q5ZKP8	Lysine--tRNA ligase OS=Gallus gallus GN=RCJMB04_9m1 PE=2 SV=1	Gallus Gallus Domesticus (Chicken)	13
172	24.4	24.44	65.33	57.02	51.86	Q5ZME1	Uncharacterized protein OS=Gallus gallus GN=HNRNPA2B1 PE=2 SV=1	Gallus Gallus Domesticus (Chicken)	14
173	24.36	25.28	47.59	45.66	37.96	E1BT93	Uncharacterized protein OS=Gallus gallus GN=Gga.8366 PE=3 SV=3	Gallus Gallus Domesticus (Chicken)	14
174	24.3	24.3	72.11	66.84	66.84	A0A1D5PI46	Triosephosphate isomerase OS=Gallus gallus GN=TPI1 PE=3 SV=1	Gallus Gallus Domesticus (Chicken)	18
175	24.17	24.25	28.04	22.74	18.69	F1NUT6	26S proteasome non-ATPase regulatory subunit 1 OS=Gallus gallus GN=PSMD1 PE=4 SV=3	Gallus Gallus Domesticus (Chicken)	13
176	23.82	23.85	33.41	28.79	21.76	Q5ZHR1	Uncharacterized protein OS=Gallus gallus GN=RCJMB04_34c21 PE=2 SV=1	Gallus Gallus Domesticus (Chicken)	14
177	23.66	23.75	30.69	25.41	18.49	Q5F374	Uncharacterized protein OS=Gallus gallus GN=RCJMB04_30e16 PE=2 SV=1	Gallus Gallus Domesticus (Chicken)	11
178	23.56	24.6	31.41	24.15	24.15	F1NZ86	Stress-70 protein, mitochondrial OS=Gallus gallus GN=HSPA9 PE=3 SV=1	Gallus Gallus Domesticus (Chicken)	15
179	23.56	23.63	46.8	34.25	29.8	A0A1D5PL09	Uncharacterized protein OS=Gallus gallus GN=CAST PE=4 SV=1	Gallus Gallus Domesticus (Chicken)	13
180	23.53	23.55	48.37	44.81	44.81	A0A1D5PC23	Transaldolase OS=Gallus gallus GN=TALDO1 PE=3 SV=1	Gallus Gallus Domesticus (Chicken)	19
181	23.42	25.54	31.89	25.59	23.92	O42133	Mu-calpain large subunit OS=Gallus gallus PE=2 SV=1	Gallus Gallus Domesticus (Chicken)	15
182	23.32	23.43	35.32	33.49	19.11	F6SG96	Uncharacterized protein OS=Gallus gallus GN=HNRNPR PE=4 SV=1	Gallus Gallus Domesticus (Chicken)	12
183	23.31	23.38	21.75	20.55	15.85	A0A1D5PEV5	Uncharacterized protein OS=Gallus gallus GN=HK2 PE=3 SV=1	Gallus Gallus Domesticus (Chicken)	13
184	23.29	23.35	77.58	77.58	69.09	Z4YJB8	Destrin OS=Gallus gallus GN=DSTN PE=3 SV=2	Gallus Gallus Domesticus (Chicken)	15
185	23.18	23.2	40.65	34.64	32.56	A0A1D5PPA8	Adenosylhomocysteinase OS=Gallus gallus GN=AHCY PE=3 SV=1	Gallus Gallus Domesticus (Chicken)	13
186	23.15	23.2	36.47	28.43	28.43	R9PXM7	Coatomer subunit delta OS=Gallus gallus GN=ARCN1 PE=3 SV=2	Gallus Gallus Domesticus (Chicken)	12
187	23.07	23.09	38.62	34.14	30.04	E1BY52	Prolyl 4-hydroxylase subunit alpha-1 OS=Gallus gallus GN=P4HA1 PE=4 SV=2	Gallus Gallus Domesticus (Chicken)	15
188	22.97	23.01	15.99	13.23	9.718	A0A1D5PRD6	Uncharacterized protein OS=Gallus gallus PE=4 SV=1	Gallus Gallus Domesticus (Chicken)	14
189	22.85	22.89	48.9	42.28	23.35	F1NK38	T-complex protein 1 subunit eta OS=Gallus gallus GN=CCT7 PE=3 SV=3	Gallus Gallus Domesticus (Chicken)	11
190	22.81	22.84	45.28	32.26	27.55	F1NWH9	Uncharacterized protein OS=Gallus gallus GN=CCT6A PE=3 SV=3	Gallus Gallus Domesticus (Chicken)	12
191	22.76	24.96	60.95	58.84	49.87	Q5ZLB6	Uncharacterized protein OS=Gallus gallus GN=RCJMB04_6n9 PE=2 SV=1	Gallus Gallus Domesticus (Chicken)	19
192	22.73	22.78	30.74	30.74	26.42	F1NMN7	Uncharacterized protein OS=Gallus gallus GN=ALDH9A1 PE=3 SV=3	Gallus Gallus Domesticus (Chicken)	15
193	22.64	22.69	26.71	22.46	15.73	E1C3A1	Kinesin-like protein OS=Gallus gallus GN=KIF5B PE=3 SV=1	Gallus Gallus Domesticus (Chicken)	12
194	22.64	22.64	62.84	62.84	55.74	A0A1L1RLH6	Uncharacterized protein OS=Gallus gallus GN=VDAC2 PE=4 SV=1	Gallus Gallus Domesticus (Chicken)	17
195	22.59	24.8	50.18	41.4	27.6	Q5ZMG9	Uncharacterized protein OS=Gallus gallus GN=TCP1 PE=2 SV=1	Gallus Gallus Domesticus (Chicken)	14
196	22.57	22.6	34.58	29.81	20.44	A0A1D5PX24	Uncharacterized protein OS=Gallus gallus GN=MSN PE=4 SV=1	Gallus Gallus Domesticus (Chicken)	13
197	22.54	22.92	27.34	25.89	17.31	A0A1D5PDR0	Terpene cyclase/mutase family member OS=Gallus gallus GN=LSS PE=3 SV=1	Gallus Gallus Domesticus (Chicken)	11
198	22.5	22.51	64.35	57.73	55.52	E1C8K3	Annexin OS=Gallus gallus PE=3 SV=2	Gallus Gallus Domesticus (Chicken)	16
199	22.49	22.61	19.44	8.476	6.438	E1BYQ6	Uncharacterized protein OS=Gallus gallus GN=TPR PE=4 SV=3	Gallus Gallus Domesticus (Chicken)	12
200	22.49	22.52	44.35	37.85	35.31	R4GMB6	Farnesyl pyrophosphate synthase OS=Gallus gallus GN=FDPS PE=3 SV=2	Gallus Gallus Domesticus (Chicken)	11
201	22.46	22.53	36.76	23.38	18.11	E1BQU4	Uncharacterized protein OS=Gallus gallus GN=NSF PE=4 SV=2	Gallus Gallus Domesticus (Chicken)	11
202	22.4	22.44	39.58	39.11	33.02	E1C453	Heterogeneous nuclear ribonucleoprotein K OS=Gallus gallus GN=HNRNPK PE=4 SV=2	Gallus Gallus Domesticus (Chicken)	16
203	22.3	22.39	44.38	36.78	33.15	A0A1D5Q032	Adenylyl cyclase-associated protein OS=Gallus gallus PE=3 SV=1	Gallus Gallus Domesticus (Chicken)	15
204	22.22	24.28	36.73	34.85	34.58	A0A1D5PG73	Uncharacterized protein OS=Gallus gallus PE=3 SV=2	Gallus Gallus Domesticus (Chicken)	16
205	22.11	22.14	19.39	18.09	18.09	A0A1P7XK06	SPIG2-A OS=Gallus gallus PE=2 SV=1	Gallus Gallus Domesticus (Chicken)	12
206	22.06	22.09	33.87	32.98	29.96	R4GH26	Peptidylprolyl isomerase OS=Gallus gallus GN=FKBP10 PE=4 SV=1	Gallus Gallus Domesticus (Chicken)	15
207	22.01	22.09	12.48	10.55	8.382	A0A1L1RLW7	Agrin OS=Gallus gallus GN=AGRN PE=4 SV=1	Gallus Gallus Domesticus (Chicken)	14
208	21.89	21.92	41.24	36.87	33.87	R9PXP8	Uncharacterized protein OS=Gallus gallus GN=PAICS PE=3 SV=1	Gallus Gallus Domesticus (Chicken)	11
209	21.83	21.85	36.26	35.14	35.14	E1C1G8	Uncharacterized protein OS=Gallus gallus GN=FBLN5 PE=4 SV=1	Gallus Gallus Domesticus (Chicken)	21
210	21.81	21.93	16.65	15.5	13.77	E1C3P2	Thrombospondin-2 OS=Gallus gallus GN=THBS2 PE=4 SV=2	Gallus Gallus Domesticus (Chicken)	13
211	21.78	21.85	18.16	15.65	13.6	A0A1D5NVZ1	Uncharacterized protein OS=Gallus gallus GN=FAM120A PE=4 SV=1	Gallus Gallus Domesticus (Chicken)	11
212	21.59	21.61	27.14	21.43	19.71	A0A1D5P8A6	Calpain-2 catalytic subunit OS=Gallus gallus GN=CAPN2 PE=3 SV=1	Gallus Gallus Domesticus (Chicken)	13
213	21.51	21.58	39.95	33.49	30.72	Q5ZMB8	Uncharacterized protein OS=Gallus gallus GN=PSMC2 PE=2 SV=1	Gallus Gallus Domesticus (Chicken)	12
214	21.47	21.48	71.68	62.94	55.94	A0M8U0	Capping protein (Actin filament) muscle Z-line, alpha 2 OS=Gallus gallus GN=CAPZA2 PE=3 SV=1	Gallus Gallus Domesticus (Chicken)	15
215	21.44	21.62	19.59	15.62	12.97	A0A1D5PUM9	Uncharacterized protein OS=Gallus gallus GN=LOC101750205 PE=4 SV=2	Gallus Gallus Domesticus (Chicken)	13
216	21.43	21.54	18.9	13.76	10.78	A0A1D5PAZ2	Uncharacterized protein OS=Gallus gallus PE=4 SV=1	Gallus Gallus Domesticus (Chicken)	13
217	21.39	21.47	75.36	71.38	63.41	F1N8Y3	Uncharacterized protein OS=Gallus gallus GN=CBR1 PE=3 SV=1	Gallus Gallus Domesticus (Chicken)	13
218	21.35	21.37	64.1	54.95	54.95	Q8AYG9	Ferritin OS=Gallus gallus GN=FTD PE=2 SV=1	Gallus Gallus Domesticus (Chicken)	35
219	21.27	21.36	26.66	19.32	14.55	A0A1D5PQ63	Uncharacterized protein OS=Gallus gallus GN=ENPP2 PE=4 SV=1	Gallus Gallus Domesticus (Chicken)	12
220	21.18	21.35	46.49	39.47	34.87	A0A1D5PAU7	Aminoacylase OS=Gallus gallus GN=LOC107056878 PE=3 SV=1	Gallus Gallus Domesticus (Chicken)	12
221	21.1	21.12	52.35	44.3	37.25	Q5ZLG7	Uncharacterized protein OS=Gallus gallus GN=SLC25A6 PE=2 SV=1	Gallus Gallus Domesticus (Chicken)	13
222	21.07	21.24	8.658	2.937	2.357	A0A1D5P1U1	Uncharacterized protein OS=Gallus gallus GN=DST PE=4 SV=1	Gallus Gallus Domesticus (Chicken)	11
223	21.04	21.06	35.43	33.86	33.41	F1NZS9	Uncharacterized protein OS=Gallus gallus GN=TMPO PE=4 SV=1	Gallus Gallus Domesticus (Chicken)	13
224	20.94	21.04	11.22	9.878	7.378	E1BSG5	Uncharacterized protein OS=Gallus gallus GN=EIF4G1 PE=4 SV=3	Gallus Gallus Domesticus (Chicken)	11
225	20.85	20.9	17.65	17.57	14.01	Q52P71	Interphotoreceptor retinoid binding protein OS=Gallus gallus PE=2 SV=1	Gallus Gallus Domesticus (Chicken)	11
226	20.8	20.91	30.38	23.33	16.03	Q5F3C0	Uncharacterized protein OS=Gallus gallus GN=RCJMB04_22h1 PE=2 SV=1	Gallus Gallus Domesticus (Chicken)	10
227	20.76	20.82	42.08	41.58	33.91	Q6EE32	Calreticulin (Fragment) OS=Gallus gallus PE=2 SV=1	Gallus Gallus Domesticus (Chicken)	12
228	20.64	20.67	43.23	36.82	33.97	Q5ZII1	Uncharacterized protein OS=Gallus gallus GN=RPL4 PE=2 SV=1	Gallus Gallus Domesticus (Chicken)	14
229	20.63	20.64	81.82	80.75	79.68	E1C6C1	Uncharacterized protein OS=Gallus gallus GN=PEBP1 PE=4 SV=1	Gallus Gallus Domesticus (Chicken)	13
230	20.6	20.62	35.34	35.06	31.61	E1BRK7	Uncharacterized protein OS=Gallus gallus GN=ANGPTL7 PE=4 SV=1	Gallus Gallus Domesticus (Chicken)	24
231	20.56	20.65	50.86	39.61	34.96	A0A1D5PHY8	Lissencephaly-1 homolog OS=Gallus gallus GN=PAFAH1B1 PE=3 SV=1	Gallus Gallus Domesticus (Chicken)	11
232	20.51	20.53	35.88	32.56	32.56	A0A1D5P9N7	L-lactate dehydrogenase OS=Gallus gallus GN=LDHB PE=3 SV=1	Gallus Gallus Domesticus (Chicken)	16
233	20.48	20.64	14.47	9.732	8.671	F1NI05	Uncharacterized protein OS=Gallus gallus GN=LAMC1 PE=4 SV=3	Gallus Gallus Domesticus (Chicken)	12
234	20.48	20.61	55.23	39.42	39.42	F1NU79	Uncharacterized protein OS=Gallus gallus GN=PSMC5 PE=3 SV=2	Gallus Gallus Domesticus (Chicken)	12
235	20.43	20.53	38.06	36.26	36.26	F1NVD4	Adenylosuccinate synthetase isozyme 1 OS=Gallus gallus GN=ADSSL1 PE=3 SV=3	Gallus Gallus Domesticus (Chicken)	16
236	20.41	20.46	36.21	29.48	25.69	E1C4H4	Uncharacterized protein OS=Gallus gallus GN=PODN PE=4 SV=2	Gallus Gallus Domesticus (Chicken)	16
237	20.4	20.44	50.46	48.02	43.77	F1NCM5	Uncharacterized protein OS=Gallus gallus GN=PTGR1 PE=4 SV=1	Gallus Gallus Domesticus (Chicken)	13
238	20.23	20.29	33.14	32.56	32.56	Q6WNG8	Heterogeneous nuclear ribonucleoprotein H1-like protein OS=Gallus gallus PE=2 SV=1	Gallus Gallus Domesticus (Chicken)	13
239	20.22	20.41	27.86	21.26	12.28	F1P269	ATP-citrate synthase OS=Gallus gallus GN=ACLY PE=3 SV=2	Gallus Gallus Domesticus (Chicken)	12
240	20.18	20.33	33.7	28.26	27.99	A0A1D5P6H1	Uncharacterized protein OS=Gallus gallus GN=IDH1 PE=4 SV=1	Gallus Gallus Domesticus (Chicken)	10
241	20.16	20.32	27.08	21.48	19.36	A0A1D5PJR5	Arginine--tRNA ligase, cytoplasmic OS=Gallus gallus GN=RARS PE=3 SV=1	Gallus Gallus Domesticus (Chicken)	11
242	20.12	20.16	70.3	70.3	66.67	D0EKR3	Peptidyl-prolyl cis-trans isomerase OS=Gallus gallus GN=PPIA PE=2 SV=1	Gallus Gallus Domesticus (Chicken)	29
243	20.09	20.18	46.13	43.17	42.07	A0A1D5P5L5	Uncharacterized protein OS=Gallus gallus GN=LOC107048987 PE=4 SV=1	Gallus Gallus Domesticus (Chicken)	10
244	19.88	19.97	33.68	29.26	29.26	Q5ZLV5	Uncharacterized protein OS=Gallus gallus GN=RCJMB04_4l9 PE=2 SV=1	Gallus Gallus Domesticus (Chicken)	12
245	19.87	20.06	31.65	23.67	21.29	Q90XD9	Transcriptional coactivator p100 (Fragment) OS=Gallus gallus PE=2 SV=1	Gallus Gallus Domesticus (Chicken)	12
246	19.78	19.78	29.5	22.57	22.57	F1NYI3	tRNA-splicing ligase RtcB homolog OS=Gallus gallus GN=RTCB PE=3 SV=2	Gallus Gallus Domesticus (Chicken)	11
247	19.75	20.63	38.62	38.33	34.01	Q5ZLG6	Annexin OS=Gallus gallus GN=RCJMB04_6f1 PE=2 SV=1	Gallus Gallus Domesticus (Chicken)	13
248	19.63	21.69	65.7	59.55	57.12	A0A1D5PVC5	Uncharacterized protein OS=Gallus gallus PE=4 SV=1	Gallus Gallus Domesticus (Chicken)	422
249	19.46	19.5	41.87	38.75	38.75	A0A1L1RIX9	Uncharacterized protein OS=Gallus gallus GN=NUDT16L1 PE=4 SV=1	Gallus Gallus Domesticus (Chicken)	11
250	19.43	19.58	14.24	13.24	13.14	A0A1L1RRK7	Calcium-transporting ATPase OS=Gallus gallus GN=ATP2A2 PE=3 SV=1	Gallus Gallus Domesticus (Chicken)	10
251	19.4	28.15	43.25	43.04	40.47	A0A1D5PZ89	Keratin, type I cytoskeletal 14 OS=Gallus gallus GN=KRT14 PE=3 SV=1	Gallus Gallus Domesticus (Chicken)	22
252	19.32	19.52	41.55	37.9	37.9	E1BV78	Uncharacterized protein OS=Gallus gallus GN=FGG PE=4 SV=2	Gallus Gallus Domesticus (Chicken)	13
253	19.27	19.56	22.05	15.47	10.8	E1C7P4	Uncharacterized protein OS=Gallus gallus GN=CFH PE=4 SV=2	Gallus Gallus Domesticus (Chicken)	10
254	19.2	19.81	22.61	12.92	7.22	A0A1D5PIH4	Uncharacterized protein OS=Gallus gallus GN=UGGT1 PE=4 SV=1	Gallus Gallus Domesticus (Chicken)	9
255	19.13	19.27	39.53	30.82	23.12	Q5ZJ21	Uncharacterized protein OS=Gallus gallus GN=Gga.38983 PE=2 SV=1	Gallus Gallus Domesticus (Chicken)	11
256	19.04	19.36	39.05	26.96	20.1	Q5ZJJ6	Leukotriene A(4) hydrolase OS=Gallus gallus GN=RCJMB04_17k12 PE=2 SV=1	Gallus Gallus Domesticus (Chicken)	11
257	18.99	19.14	30.54	23.01	15.05	A0A1D5NZ30	Nucleolin OS=Gallus gallus GN=NCL PE=4 SV=1	Gallus Gallus Domesticus (Chicken)	10
258	18.97	19.07	28.04	25.28	25.28	F1NBW2	V-type proton ATPase catalytic subunit A OS=Gallus gallus GN=ATP6V1A PE=3 SV=1	Gallus Gallus Domesticus (Chicken)	11
259	18.93	18.99	28.21	18.91	17.47	E1C8P2	Uncharacterized protein OS=Gallus gallus GN=PAPSS1 PE=3 SV=1	Gallus Gallus Domesticus (Chicken)	9
260	18.86	18.9	54.11	45.89	45.89	F1NB66	60S acidic ribosomal protein P0 OS=Gallus gallus GN=RPLP0 PE=3 SV=3	Gallus Gallus Domesticus (Chicken)	10
261	18.84	18.9	59.79	59.79	52.58	F1NV93	Peptidyl-prolyl cis-trans isomerase OS=Gallus gallus GN=PPIB PE=3 SV=3	Gallus Gallus Domesticus (Chicken)	13
262	18.74	18.84	35.46	24.2	17.82	F1NTC8	Uncharacterized protein OS=Gallus gallus GN=PDLIM5 PE=4 SV=1	Gallus Gallus Domesticus (Chicken)	9
263	18.66	18.76	37.36	30.22	26.37	A0A1D5PJ38	Uncharacterized protein OS=Gallus gallus PE=4 SV=1	Gallus Gallus Domesticus (Chicken)	14
264	18.63	23.16	27.5	24.17	20.71	A0A1D5PPF8	Uncharacterized protein OS=Gallus gallus GN=HSPA4 PE=3 SV=1	Gallus Gallus Domesticus (Chicken)	14
265	18.62	18.7	63.77	58.94	58.94	E1C0F3	Uncharacterized protein OS=Gallus gallus GN=RAB7A PE=4 SV=1	Gallus Gallus Domesticus (Chicken)	11
266	18.55	18.59	37.31	37.31	31.34	A0A1D5PE17	Malate dehydrogenase OS=Gallus gallus GN=MDH1 PE=3 SV=1	Gallus Gallus Domesticus (Chicken)	11
267	18.42	18.51	38.03	34.45	28.86	F1NK96	Uncharacterized protein OS=Gallus gallus GN=PDIA6 PE=3 SV=1	Gallus Gallus Domesticus (Chicken)	11
268	18.4	18.43	50.64	40.21	33.62	Q98TD1	PIT 54 OS=Gallus gallus GN=PIT 54 PE=2 SV=1	Gallus Gallus Domesticus (Chicken)	14
269	18.38	18.56	42.79	31.68	31.44	F1P180	Aspartate aminotransferase OS=Gallus gallus GN=GOT2 PE=4 SV=3	Gallus Gallus Domesticus (Chicken)	11
270	18.33	18.36	43.7	43.31	42.52	F1NHM9	Phosphoglycerate mutase OS=Gallus gallus GN=PGAM1 PE=3 SV=3	Gallus Gallus Domesticus (Chicken)	10
271	18.29	18.44	35.02	32.61	30.43	F1P4H4	Uncharacterized protein OS=Gallus gallus GN=TXNDC5 PE=3 SV=1	Gallus Gallus Domesticus (Chicken)	10
272	18.27	18.4	31.14	24.02	21.39	F1NKY6	Uncharacterized protein OS=Gallus gallus GN=CPNE1 PE=4 SV=2	Gallus Gallus Domesticus (Chicken)	10
273	18.25	18.26	38.39	35.94	31.25	A0A1D5PN61	Clusterin OS=Gallus gallus GN=CLU PE=3 SV=1	Gallus Gallus Domesticus (Chicken)	19
274	18.19	18.4	40.76	38.15	23.46	F1NPA2	Uncharacterized protein OS=Gallus gallus GN=PSMD11 PE=4 SV=3	Gallus Gallus Domesticus (Chicken)	10
275	18.18	18.19	47.69	40.13	40.13	A0A1D5PJ95	Uncharacterized protein OS=Gallus gallus PE=4 SV=1	Gallus Gallus Domesticus (Chicken)	204
276	18.14	22.19	67.48	56.5	54.07	R4GF89	Uncharacterized protein OS=Gallus gallus GN=SFN PE=3 SV=1	Gallus Gallus Domesticus (Chicken)	17
277	18.12	18.22	50.38	48.11	40.53	A0A1D5PY92	40S ribosomal protein S3a OS=Gallus gallus GN=RPS3A PE=3 SV=1	Gallus Gallus Domesticus (Chicken)	9
278	18.11	18.11	41.53	26.41	25.68	A0A1D5PYG0	Uncharacterized protein OS=Gallus gallus PE=4 SV=1	Gallus Gallus Domesticus (Chicken)	12
279	18.09	18.19	48.33	45.5	30.08	Q5ZKX2	Uncharacterized protein OS=Gallus gallus GN=PSMC6 PE=2 SV=1	Gallus Gallus Domesticus (Chicken)	11
280	18.04	18.05	44.35	36.01	36.01	E1BV75	Uncharacterized protein OS=Gallus gallus GN=DHRS7 PE=3 SV=1	Gallus Gallus Domesticus (Chicken)	14
281	17.94	18.07	19.21	10.31	6.615	E1BY27	Uncharacterized protein OS=Gallus gallus PE=3 SV=2	Gallus Gallus Domesticus (Chicken)	9
282	17.94	18.05	29.68	21.7	17.21	F1NWX6	Plasminogen OS=Gallus gallus GN=PLG PE=3 SV=2	Gallus Gallus Domesticus (Chicken)	11
283	17.88	17.95	76.47	71.9	71.24	A0A1I7Q438	Nucleoside diphosphate kinase OS=Gallus gallus GN=NME2 PE=3 SV=1	Gallus Gallus Domesticus (Chicken)	11
284	17.86	18.02	40.11	38.49	26.44	A0A1L1S0D8	Uncharacterized protein OS=Gallus gallus GN=PTBP1 PE=4 SV=1	Gallus Gallus Domesticus (Chicken)	11
285	17.66	17.81	31.3	24.88	20.76	Q91001	Prothrombin OS=Gallus gallus PE=2 SV=1	Gallus Gallus Domesticus (Chicken)	11
286	17.62	17.64	79.47	76.16	58.28	A0A1D5PEM4	Myosin light polypeptide 6 OS=Gallus gallus GN=MYL6 PE=4 SV=2	Gallus Gallus Domesticus (Chicken)	11
287	17.48	17.52	68.63	62.25	62.25	F1P3P3	Uncharacterized protein OS=Gallus gallus GN=ARHGDIA PE=4 SV=1	Gallus Gallus Domesticus (Chicken)	12
288	17.43	17.52	35.86	32.07	24.05	F1NLE4	Glutathione synthetase OS=Gallus gallus GN=GSS PE=3 SV=2	Gallus Gallus Domesticus (Chicken)	10
289	17.42	17.63	30.58	22.09	13.49	E1C5U6	Uncharacterized protein OS=Gallus gallus GN=VILL PE=4 SV=4	Gallus Gallus Domesticus (Chicken)	9
290	17.39	17.43	28.72	24.79	24.79	Q9W6F5	Vitamin-D binding protein OS=Gallus gallus GN=VTDB PE=2 SV=1	Gallus Gallus Domesticus (Chicken)	12
291	17.36	17.41	51.36	51.36	50.91	A0A1D5P833	Glutathione S-transferase OS=Gallus gallus GN=GSTM2 PE=3 SV=1	Gallus Gallus Domesticus (Chicken)	10
292	17.32	17.45	27.31	21.11	12.71	F1NJ69	Uncharacterized protein OS=Gallus gallus GN=USO1 PE=4 SV=2	Gallus Gallus Domesticus (Chicken)	8
293	17.24	17.38	26.76	19.83	11.67	F1P5J5	Uncharacterized protein OS=Gallus gallus GN=AARS PE=3 SV=3	Gallus Gallus Domesticus (Chicken)	10
294	17.2	17.3	25.28	15.19	14.41	Q8UWC5	Nuclear protein matrin 3 OS=Gallus gallus GN=MATR3 PE=2 SV=1	Gallus Gallus Domesticus (Chicken)	9
295	17.2	17.27	30.21	25.4	21.51	Q9DEQ5	p37NB protein (Fragment) OS=Gallus gallus GN=P37NB PE=2 SV=1	Gallus Gallus Domesticus (Chicken)	10
296	16.93	16.96	61.09	50.63	42.26	F1NNS8	Uncharacterized protein OS=Gallus gallus GN=PRDX4 PE=4 SV=2	Gallus Gallus Domesticus (Chicken)	9
297	16.89	17	42.82	42.82	35.52	Q5ZLW8	Uncharacterized protein OS=Gallus gallus GN=RCJMB04_4j7 PE=2 SV=1	Gallus Gallus Domesticus (Chicken)	9
298	16.74	20.83	43.64	43.64	43.64	A0A1D5PIL5	14-3-3 protein theta OS=Gallus gallus GN=YWHAQ PE=3 SV=1	Gallus Gallus Domesticus (Chicken)	17
299	16.74	19.38	8.754	5.637	4.377	F1NII7	Uncharacterized protein OS=Gallus gallus GN=FBN1 PE=4 SV=3	Gallus Gallus Domesticus (Chicken)	11
300	16.72	16.73	55.8	54.7	54.7	Q5ZMA0	Uncharacterized protein OS=Gallus gallus GN=RCJMB04_2m6 PE=2 SV=1	Gallus Gallus Domesticus (Chicken)	11
301	16.6	30.19	43.82	30.69	30.53	A0A1D5PD32	Uncharacterized protein OS=Gallus gallus GN=DDX17 PE=3 SV=1	Gallus Gallus Domesticus (Chicken)	20
302	16.46	16.5	20.31	12.79	9.845	A0A1D5PVT2	Dynactin subunit 1 OS=Gallus gallus GN=DCTN1 PE=4 SV=1	Gallus Gallus Domesticus (Chicken)	10
303	16.31	16.36	13.76	8.614	4.716	E1BW21	Uncharacterized protein OS=Gallus gallus GN=MYOF PE=4 SV=3	Gallus Gallus Domesticus (Chicken)	8
304	16.3	16.31	37.54	34.07	32.81	A0A1D5PUC8	Uncharacterized protein OS=Gallus gallus PE=4 SV=1	Gallus Gallus Domesticus (Chicken)	10
305	16.27	16.37	20.52	18.01	12.36	A0A1D5PXH0	AP complex subunit beta OS=Gallus gallus GN=AP1B1 PE=3 SV=1	Gallus Gallus Domesticus (Chicken)	10
306	16.25	16.29	36.04	32.74	28.93	F1NRM5	Actin-related protein 2 OS=Gallus gallus GN=ACTR2 PE=3 SV=2	Gallus Gallus Domesticus (Chicken)	10
307	16.24	16.27	33.77	31.8	24.78	F1N8Z4	RuvB-like helicase OS=Gallus gallus GN=RUVBL1 PE=3 SV=1	Gallus Gallus Domesticus (Chicken)	8
308	16.18	16.22	32.07	32.07	29.62	Q8UWG6	Mitogen-activated protein kinase OS=Gallus gallus GN=MAPK1 PE=2 SV=1	Gallus Gallus Domesticus (Chicken)	9
309	16.1	16.14	36.76	30.85	26.91	F1P582	Uncharacterized protein OS=Gallus gallus GN=UQCRC2 PE=1 SV=1	Gallus Gallus Domesticus (Chicken)	10
310	16.09	16.14	45.5	40.52	28.2	Q5ZIT7	Uncharacterized protein OS=Gallus gallus GN=PSMC3 PE=2 SV=1	Gallus Gallus Domesticus (Chicken)	9
311	16.09	16.12	25.71	21.57	18.08	E1C1D1	Annexin OS=Gallus gallus GN=ANXA7 PE=3 SV=2	Gallus Gallus Domesticus (Chicken)	9
312	16.08	16.08	35.66	35.66	35.66	E1C4M0	Uncharacterized protein OS=Gallus gallus GN=RPS2 PE=3 SV=1	Gallus Gallus Domesticus (Chicken)	8
313	16.07	16.15	29.48	25.98	21	F1NYK2	Sulfhydryl oxidase OS=Gallus gallus GN=QSOX1 PE=4 SV=3	Gallus Gallus Domesticus (Chicken)	10
314	16.06	16.14	31.64	27.12	24.48	E1BUP6	Uncharacterized protein OS=Gallus gallus PE=4 SV=3	Gallus Gallus Domesticus (Chicken)	9
315	16.01	16.01	29.92	26.32	26.32	F1NAT8	Uncharacterized protein OS=Gallus gallus GN=CHAD PE=4 SV=2	Gallus Gallus Domesticus (Chicken)	14
316	15.95	26.83	57.28	54.43	44.3	E1C1I6	Uncharacterized protein OS=Gallus gallus GN=AKR1B1L PE=4 SV=2	Gallus Gallus Domesticus (Chicken)	21
317	15.86	15.89	75.38	66.92	52.31	A0A1L1RUV8	Lumican OS=Gallus gallus GN=LUM PE=4 SV=1	Gallus Gallus Domesticus (Chicken)	31
318	15.86	15.89	25.4	22.63	20.79	Q5F3J3	Uncharacterized protein OS=Gallus gallus GN=RCJMB04_15g18 PE=2 SV=1	Gallus Gallus Domesticus (Chicken)	9
319	15.84	15.84	29.14	28.34	28.34	E1C836	Uncharacterized protein OS=Gallus gallus GN=PDGFRL PE=4 SV=2	Gallus Gallus Domesticus (Chicken)	8
320	15.76	15.8	38.82	30.48	28.07	Q5ZIY8	Uncharacterized protein OS=Gallus gallus GN=RNH1 PE=1 SV=1	Gallus Gallus Domesticus (Chicken)	9
321	15.75	15.78	20.9	14.01	13.06	F1NSP8	Uncharacterized protein OS=Gallus gallus GN=HNRNPU PE=4 SV=3	Gallus Gallus Domesticus (Chicken)	8
322	15.63	15.68	43.45	43.45	35.96	A0A1D5P5A8	F-actin-capping protein subunit beta isoforms 1 and 2 OS=Gallus gallus GN=CAPZB PE=4 SV=1	Gallus Gallus Domesticus (Chicken)	8
323	15.6	15.66	25.92	23.47	17.86	R4GM88	Insulin-like growth factor 2 mRNA-binding protein 3 OS=Gallus gallus GN=IGF2BP3 PE=4 SV=2	Gallus Gallus Domesticus (Chicken)	9
324	15.59	15.73	14.94	8.11	4.667	E1BU01	Uncharacterized protein OS=Gallus gallus GN=CDC42BPB PE=3 SV=2	Gallus Gallus Domesticus (Chicken)	8
325	15.52	15.65	26.76	22.61	12.31	Q5ZL51	Uncharacterized protein OS=Gallus gallus GN=RCJMB04_7m14 PE=2 SV=1	Gallus Gallus Domesticus (Chicken)	8
326	15.49	15.51	32.2	32.2	32.2	F1NFC6	40S ribosomal protein S4 OS=Gallus gallus PE=3 SV=3	Gallus Gallus Domesticus (Chicken)	9
327	15.48	15.52	49.78	48.88	48.88	Q9W6J2	Glutathione S-transferase class-alpha OS=Gallus gallus GN=GSTA4 PE=2 SV=1	Gallus Gallus Domesticus (Chicken)	17
328	15.46	15.64	9.752	3.634	2.082	A0A1D5Q000	Uncharacterized protein OS=Gallus gallus GN=MACF1 PE=4 SV=1	Gallus Gallus Domesticus (Chicken)	9
329	15.38	15.46	25.21	23.21	22.2	Q5ZMF5	Putative uncharacterized protein OS=Gallus gallus GN=RCJMB04_2d15 PE=2 SV=1	Gallus Gallus Domesticus (Chicken)	10
330	15.33	15.42	20.1	13.74	8.961	A0A1D5NTY2	Golgi apparatus protein 1 OS=Gallus gallus GN=GLG1 PE=4 SV=1	Gallus Gallus Domesticus (Chicken)	8
331	15.33	15.38	36.9	32.96	32.96	A0A1D5PH67	Guanine nucleotide-binding protein G(i) subunit alpha-2 OS=Gallus gallus GN=GNAI2 PE=4 SV=1	Gallus Gallus Domesticus (Chicken)	9
332	15.32	15.44	30.07	18.22	13.63	Q5ZIF4	Putative uncharacterized protein OS=Gallus gallus GN=SLC25A13 PE=2 SV=1	Gallus Gallus Domesticus (Chicken)	8
333	15.3	15.44	17.57	11.68	9.42	E1C846	Uncharacterized protein OS=Gallus gallus GN=CILP PE=4 SV=3	Gallus Gallus Domesticus (Chicken)	9
334	15.27	15.3	48.82	39.73	36.36	A0A1D5PKN8	Sulfurtransferase OS=Gallus gallus GN=MPST PE=4 SV=1	Gallus Gallus Domesticus (Chicken)	8
335	15.26	15.35	53.39	49.77	45.25	A0A0A0MQ61	Uncharacterized protein OS=Gallus gallus GN=LOC100859645 PE=4 SV=1	Gallus Gallus Domesticus (Chicken)	11
336	15.22	15.29	29.13	29.13	24.08	Q6EE30	Eukaryotic translation elongation factor 1 OS=Gallus gallus PE=2 SV=1	Gallus Gallus Domesticus (Chicken)	9
337	15.17	15.33	22.09	19.52	17.64	E1C7C1	Uncharacterized protein OS=Gallus gallus GN=C8B PE=4 SV=2	Gallus Gallus Domesticus (Chicken)	9
338	15.17	15.22	51.46	48.54	40.45	Q5ZM47	Serine/threonine-protein phosphatase OS=Gallus gallus GN=PPP2CA PE=2 SV=1	Gallus Gallus Domesticus (Chicken)	10
339	15.1	15.21	26	20.91	19.45	F1P150	Glypican-1 OS=Gallus gallus GN=GPC1 PE=2 SV=2	Gallus Gallus Domesticus (Chicken)	8
340	14.99	15.05	44.76	37.5	37.5	F1NQW8	Serine/arginine-rich-splicing factor 1 OS=Gallus gallus GN=SRSF1 PE=4 SV=2	Gallus Gallus Domesticus (Chicken)	9
341	14.89	14.92	18.68	13.51	11.13	Q5ZJK3	Signal transducer and activator of transcription OS=Gallus gallus GN=STAT1 PE=2 SV=1	Gallus Gallus Domesticus (Chicken)	8
342	14.88	15.03	16.26	14.81	12.26	A0A1D5PPW2	Uncharacterized protein OS=Gallus gallus GN=PROM2 PE=4 SV=1	Gallus Gallus Domesticus (Chicken)	8
343	14.84	15.01	39.18	30.22	21.83	E1C4W4	Uncharacterized protein OS=Gallus gallus GN=ALDH7A1 PE=3 SV=1	Gallus Gallus Domesticus (Chicken)	9
344	14.83	23.67	31.66	30.4	23.85	A0A1D5PQN0	Uncharacterized protein OS=Gallus gallus GN=CTNNB1 PE=4 SV=1	Gallus Gallus Domesticus (Chicken)	14
345	14.78	14.81	20.2	20.2	15.99	A0A1D5PK28	Syntaxin-binding protein 1 OS=Gallus gallus GN=STXBP1 PE=3 SV=1	Gallus Gallus Domesticus (Chicken)	7
346	14.68	14.72	72.18	60.15	59.4	F1NUQ3	Heart fatty acid binding protein OS=Gallus gallus GN=FABP3 PE=2 SV=2	Gallus Gallus Domesticus (Chicken)	20
347	14.63	14.75	28.25	25.11	21.3	F1NI02	Argininosuccinate lyase OS=Gallus gallus GN=ASL2 PE=3 SV=2	Gallus Gallus Domesticus (Chicken)	10
348	14.63	14.69	80.87	78.26	78.26	A0A1D5PMT8	Uncharacterized protein OS=Gallus gallus GN=RPLP2 PE=3 SV=1	Gallus Gallus Domesticus (Chicken)	11
349	14.58	14.7	13.65	7.981	7.183	E1BW56	Uncharacterized protein OS=Gallus gallus GN=CYFIP1 PE=4 SV=2	Gallus Gallus Domesticus (Chicken)	8
350	14.56	14.66	91.92	91.92	73.74	A0A1D5NTE3	Uncharacterized protein OS=Gallus gallus GN=S100A4 PE=4 SV=1	Gallus Gallus Domesticus (Chicken)	45
351	14.46	14.58	36.21	33.98	33.98	A0A1D5P291	Uncharacterized protein OS=Gallus gallus GN=PDHB PE=4 SV=1	Gallus Gallus Domesticus (Chicken)	9
352	14.42	14.44	26.48	16.48	14.63	A0A1L1RXY9	116 kDa U5 small nuclear ribonucleoprotein component OS=Gallus gallus GN=EFTUD2 PE=4 SV=1	Gallus Gallus Domesticus (Chicken)	7
353	14.39	14.62	22.69	18.95	9.617	A0A1D5P8H7	Uncharacterized protein OS=Gallus gallus GN=XPO1 PE=4 SV=1	Gallus Gallus Domesticus (Chicken)	8
354	14.37	14.44	34.84	27.53	18.28	F1NIY3	Programmed cell death protein 4 OS=Gallus gallus GN=PDCD4 PE=4 SV=2	Gallus Gallus Domesticus (Chicken)	8
355	14.36	14.41	46.77	42.34	34.27	A0A1L1RIZ2	Uncharacterized protein OS=Gallus gallus GN=CAPNS2 PE=4 SV=1	Gallus Gallus Domesticus (Chicken)	10
356	14.34	14.36	57.07	56.59	47.32	A0A1D5PE33	Uncharacterized protein OS=Gallus gallus GN=RAB1A PE=4 SV=1	Gallus Gallus Domesticus (Chicken)	11
357	14.3	14.38	33.11	27.7	21.17	A0A1D5P7X3	Uncharacterized protein OS=Gallus gallus PE=4 SV=1	Gallus Gallus Domesticus (Chicken)	9
358	14.26	14.32	52.74	46.58	45.89	R4GGJ0	Uncharacterized protein OS=Gallus gallus GN=RPS16 PE=3 SV=1	Gallus Gallus Domesticus (Chicken)	8
359	14.25	14.34	49.78	43.72	43.72	A0A1L1S0K9	Proteasome subunit alpha type OS=Gallus gallus GN=PSMA7 PE=3 SV=1	Gallus Gallus Domesticus (Chicken)	8
360	14.21	14.28	33.08	27.95	27.95	R4GG61	Uncharacterized protein OS=Gallus gallus GN=SCEL PE=4 SV=3	Gallus Gallus Domesticus (Chicken)	8
361	14.2	16.22	64.36	64.36	64.36	B4Z858	Fructose-bisphosphate aldolase (Fragment) OS=Gallus gallus GN=ALDOB PE=3 SV=1	Gallus Gallus Domesticus (Chicken)	34
362	14.13	15.9	54.5	54.5	54.5	D5M8S2	DJ-1 OS=Gallus gallus GN=DJ-1 PE=2 SV=1	Gallus Gallus Domesticus (Chicken)	11
363	14.07	14.38	22.2	19.08	12.83	E1BXY4	Uncharacterized protein OS=Gallus gallus GN=DNM1 PE=3 SV=3	Gallus Gallus Domesticus (Chicken)	9
364	14.01	14.01	51.16	50.58	50.58	A0A1D5PNS5	Uncharacterized protein OS=Gallus gallus GN=LOC770011 PE=4 SV=1	Gallus Gallus Domesticus (Chicken)	9
365	14.01	14.01	47.72	45.23	45.23	Q5ZJX9	Proteasome subunit alpha type OS=Gallus gallus GN=PSMA5 PE=2 SV=1	Gallus Gallus Domesticus (Chicken)	8
366	14	18	47.32	42.41	42.41	A0A1L1RRT9	14-3-3 protein zeta OS=Gallus gallus GN=YWHAZ PE=3 SV=1	Gallus Gallus Domesticus (Chicken)	16
367	13.97	14.41	14.56	6.981	4.625	E1BZT5	Uncharacterized protein OS=Gallus gallus GN=PRPF8 PE=4 SV=1	Gallus Gallus Domesticus (Chicken)	9
368	13.93	14.02	78.72	78.72	78.72	A0A1D5PRF2	Macrophage migration inhibitory factor OS=Gallus gallus GN=MIF PE=4 SV=1	Gallus Gallus Domesticus (Chicken)	23
369	13.85	13.91	27.52	27.52	23.83	F1P291	SPARC OS=Gallus gallus GN=SPARC PE=4 SV=1	Gallus Gallus Domesticus (Chicken)	7
370	13.84	13.91	13.11	9.669	7.881	A0A1D5NVM0	Collagen alpha-1(XVII) chain OS=Gallus gallus GN=COL17A1 PE=4 SV=1	Gallus Gallus Domesticus (Chicken)	14
371	13.82	14.03	11.5	9.367	9.367	A0A1D6UPS9	Uncharacterized protein OS=Gallus gallus GN=SF3B3 PE=4 SV=1	Gallus Gallus Domesticus (Chicken)	9
372	13.81	13.86	41.3	37.68	32.61	A0A1D5PDV6	Uncharacterized protein OS=Gallus gallus GN=RPS19 PE=4 SV=1	Gallus Gallus Domesticus (Chicken)	8
373	13.79	13.86	31.63	27.71	27.71	E1C050	Eukaryotic translation initiation factor 3 subunit F OS=Gallus gallus GN=EIF3F PE=3 SV=1	Gallus Gallus Domesticus (Chicken)	8
374	13.79	13.85	66.15	44.1	44.1	A0A1L1RP67	Prohibitin OS=Gallus gallus GN=PHB PE=4 SV=1	Gallus Gallus Domesticus (Chicken)	7
375	13.73	22.34	38.12	26.32	18.97	Q9YGW6	Ezrin OS=Gallus gallus GN=EZR PE=2 SV=1	Gallus Gallus Domesticus (Chicken)	12
376	13.73	13.8	37.02	37.02	30.45	F1N833	Prohibitin-2 OS=Gallus gallus GN=PHB2 PE=4 SV=3	Gallus Gallus Domesticus (Chicken)	8
377	13.72	13.81	37.31	37.31	37.31	O93467	GTP-binding protein OS=Gallus gallus GN=cRhoA PE=2 SV=1	Gallus Gallus Domesticus (Chicken)	7
378	13.69	13.78	45.08	44.7	44.7	A0A1D5NTE9	Uncharacterized protein OS=Gallus gallus PE=3 SV=1	Gallus Gallus Domesticus (Chicken)	8
379	13.62	13.67	20.73	15.33	12.55	Q5ZHR4	Uncharacterized protein OS=Gallus gallus GN=GARS PE=2 SV=1	Gallus Gallus Domesticus (Chicken)	8
380	13.57	13.81	36.29	30.87	21.67	F1NRI3	WD repeat-containing protein 1 OS=Gallus gallus GN=WDR1 PE=4 SV=2	Gallus Gallus Domesticus (Chicken)	9
381	13.57	13.62	42.09	32.66	32.32	F2Z4K4	Uncharacterized protein OS=Gallus gallus GN=LOC107053956 PE=3 SV=2	Gallus Gallus Domesticus (Chicken)	7
382	13.55	13.69	61.08	44.32	44.32	Q8QFM7	Chondrogenesis associated lipocalin OS=Gallus gallus GN=L-PGDS PE=2 SV=1	Gallus Gallus Domesticus (Chicken)	17
383	13.51	13.64	25.35	17.23	9.719	A0A1D5P010	Hypoxia up-regulated protein 1 OS=Gallus gallus GN=HYOU1 PE=3 SV=1	Gallus Gallus Domesticus (Chicken)	7
384	13.48	15.57	46.2	37.43	37.43	Q5F3D2	Uncharacterized protein OS=Gallus gallus GN=HNRNPH3 PE=2 SV=1	Gallus Gallus Domesticus (Chicken)	11
385	13.41	15.56	37.28	29.31	22.88	A0A1L1RR66	Eukaryotic initiation factor 4A-III OS=Gallus gallus GN=EIF4A3 PE=3 SV=1	Gallus Gallus Domesticus (Chicken)	8
386	13.4	13.48	21.3	16.85	15.37	E1BS31	Uncharacterized protein OS=Gallus gallus GN=MPP6 PE=4 SV=3	Gallus Gallus Domesticus (Chicken)	8
387	13.32	13.55	28.07	23.61	17.66	Q5W4S2	Prolyl 4-hydroxylase alpha-2 subunit (Fragment) OS=Gallus gallus GN=P4HA2 PE=4 SV=1	Gallus Gallus Domesticus (Chicken)	7
388	13.32	13.48	50.68	38.78	30.95	A0A1D5NV75	Uncharacterized protein OS=Gallus gallus GN=LOC100858304 PE=4 SV=1	Gallus Gallus Domesticus (Chicken)	8
389	13.31	13.36	42.73	39.21	39.21	Q5ZHY1	Uncharacterized protein OS=Gallus gallus GN=RCJMB04_32c11 PE=2 SV=1	Gallus Gallus Domesticus (Chicken)	11
390	13.26	13.52	33.55	25.83	19.43	F1NU75	Uncharacterized protein OS=Gallus gallus PE=4 SV=4	Gallus Gallus Domesticus (Chicken)	7
391	13.24	13.45	26.73	18.95	9.41	A0A1L1RR71	Uncharacterized protein OS=Gallus gallus GN=ALDH18A1 PE=3 SV=1	Gallus Gallus Domesticus (Chicken)	7
392	13.17	13.44	30.95	20.42	18.53	F1NJM9	Uncharacterized protein OS=Gallus gallus PE=4 SV=4	Gallus Gallus Domesticus (Chicken)	8
393	13.12	13.19	30.42	27.32	21.13	A0A1D5P2R2	26S proteasome non-ATPase regulatory subunit 13 OS=Gallus gallus GN=PSMD13 PE=4 SV=1	Gallus Gallus Domesticus (Chicken)	7
394	13.07	13.31	36.86	29.66	23.31	F1NPF0	Uncharacterized protein OS=Gallus gallus GN=EIF2S3L PE=4 SV=1	Gallus Gallus Domesticus (Chicken)	7
395	13.07	13.21	25.21	22.16	22.16	F1NH21	Hsc70-interacting protein OS=Gallus gallus GN=ST13 PE=4 SV=1	Gallus Gallus Domesticus (Chicken)	8
396	13.06	13.18	39.29	32.47	27.92	A0A1D5PU43	Uncharacterized protein OS=Gallus gallus GN=ECI1 PE=3 SV=1	Gallus Gallus Domesticus (Chicken)	7
397	13.04	13.09	44.05	31.35	25.14	Q5ZJI7	Uncharacterized protein OS=Gallus gallus GN=ARPC1A PE=2 SV=1	Gallus Gallus Domesticus (Chicken)	8
398	13	13.19	49.34	40.09	40.09	Q90ZK7	Peptidylprolyl isomerase OS=Gallus gallus GN=FKBP25 PE=2 SV=1	Gallus Gallus Domesticus (Chicken)	8
399	12.97	13.05	27.47	27.04	27.04	F1NLZ2	Uncharacterized protein OS=Gallus gallus GN=CHGA PE=4 SV=3	Gallus Gallus Domesticus (Chicken)	9
400	12.93	13.13	33.72	31.4	22.79	Q5ZIE0	Uncharacterized protein OS=Gallus gallus GN=EIF5 PE=2 SV=1	Gallus Gallus Domesticus (Chicken)	7
401	12.9	13.03	14.45	11.24	10.28	F1NCS6	Uncharacterized protein OS=Gallus gallus GN=MTHFD1L PE=3 SV=2	Gallus Gallus Domesticus (Chicken)	7
402	12.87	33.77	52.23	52.01	52.01	A0A1D5P4N6	Tubulin beta chain OS=Gallus gallus GN=TUBB6 PE=3 SV=1	Gallus Gallus Domesticus (Chicken)	33
403	12.87	14.8	46.14	39.09	31.36	F1NSP7	26S protease regulatory subunit 4 OS=Gallus gallus GN=PSMC1 PE=3 SV=3	Gallus Gallus Domesticus (Chicken)	9
404	12.83	13.04	44.7	34.11	24.83	Q90602	Single stranded D box binding factor OS=Gallus gallus GN=HNRNPAB PE=2 SV=1	Gallus Gallus Domesticus (Chicken)	8
405	12.82	13.02	50.42	40.06	26.89	F1NV37	Uncharacterized protein OS=Gallus gallus GN=NT5C1B PE=4 SV=2	Gallus Gallus Domesticus (Chicken)	7
406	12.82	12.9	36.98	26.24	21.47	Q5F3E6	Uncharacterized protein OS=Gallus gallus GN=RCJMB04_19g16 PE=2 SV=1	Gallus Gallus Domesticus (Chicken)	6
407	12.8	12.84	29.97	28.1	24.21	A0A1D5PVT6	Uncharacterized protein OS=Gallus gallus GN=Gga.54047 PE=4 SV=1	Gallus Gallus Domesticus (Chicken)	44
408	12.77	12.9	38.5	29.41	26.74	Q5ZK81	S-(hydroxymethyl)glutathione dehydrogenase OS=Gallus gallus GN=RCJMB04_12i19 PE=2 SV=1	Gallus Gallus Domesticus (Chicken)	7
409	12.69	12.78	49.86	44.35	30.72	A0A1L1RJY6	Olfactomedin-like protein 3 OS=Gallus gallus GN=OLFML3 PE=4 SV=1	Gallus Gallus Domesticus (Chicken)	10
410	12.67	13.11	17.94	15.36	11.17	A0A1D5P9T4	Uncharacterized protein OS=Gallus gallus GN=UNC45A PE=4 SV=1	Gallus Gallus Domesticus (Chicken)	9
411	12.64	12.72	36.57	36	28.29	A0A1L1RTQ4	Uncharacterized protein OS=Gallus gallus GN=APOH PE=4 SV=1	Gallus Gallus Domesticus (Chicken)	9
412	12.63	12.72	28.27	25.84	25.84	Q5ZHW3	Uncharacterized protein OS=Gallus gallus GN=BUB3 PE=2 SV=1	Gallus Gallus Domesticus (Chicken)	7
413	12.62	12.92	30.84	25.32	13.15	A0A1D5P2H3	Uncharacterized protein OS=Gallus gallus GN=FUBP1 PE=4 SV=1	Gallus Gallus Domesticus (Chicken)	6
414	12.61	12.63	41.55	41.55	38.16	F1NB02	40S ribosomal protein S8 OS=Gallus gallus GN=RPS8 PE=3 SV=3	Gallus Gallus Domesticus (Chicken)	7
415	12.6	12.74	32.49	32.49	18.78	A0A1D5P7C6	Uncharacterized protein OS=Gallus gallus GN=PA2G4 PE=4 SV=1	Gallus Gallus Domesticus (Chicken)	7
416	12.58	14.68	16.95	12.35	10.51	E1C8N1	Uncharacterized protein OS=Gallus gallus GN=COMP PE=4 SV=1	Gallus Gallus Domesticus (Chicken)	8
417	12.58	12.66	26.7	23.82	18.06	E1BVM8	Uncharacterized protein OS=Gallus gallus GN=PPM1A PE=3 SV=1	Gallus Gallus Domesticus (Chicken)	6
418	12.55	12.71	64.04	64.04	64.04	Q5F3C9	SH3 domain-binding glutamic acid-rich-like protein OS=Gallus gallus GN=SH3BGRL PE=2 SV=1	Gallus Gallus Domesticus (Chicken)	9
419	12.52	12.6	59.79	59.79	59.79	A0A1D5PDE6	Myristoylated alanine-rich C-kinase substrate OS=Gallus gallus GN=MARCKS PE=4 SV=1	Gallus Gallus Domesticus (Chicken)	7
420	12.49	12.55	26.43	19.01	19.01	F1P555	Uncharacterized protein OS=Gallus gallus GN=SFPQ PE=4 SV=3	Gallus Gallus Domesticus (Chicken)	7
421	12.4	12.5	26.1	23.79	17.09	F1NNS1	Dolichyl-diphosphooligosaccharide--protein glycosyltransferase 48 kDa subunit OS=Gallus gallus GN=DDOST PE=3 SV=3	Gallus Gallus Domesticus (Chicken)	9
422	12.31	12.51	28.8	20.6	15.2	Q5ZK86	Uncharacterized protein OS=Gallus gallus GN=RCJMB04_12f15 PE=2 SV=1	Gallus Gallus Domesticus (Chicken)	7
423	12.31	12.33	38.48	36.67	26.06	A0A1D5P888	Serine/threonine-protein phosphatase OS=Gallus gallus GN=LOC100858156 PE=3 SV=1	Gallus Gallus Domesticus (Chicken)	7
424	12.26	12.44	49.52	46.03	34.29	E1BZH9	Uncharacterized protein OS=Gallus gallus GN=HADH PE=4 SV=1	Gallus Gallus Domesticus (Chicken)	8
425	12.24	12.36	51.38	51.38	39.45	Q5F3R8	Uncharacterized protein OS=Gallus gallus GN=RCJMB04_8i9 PE=2 SV=1	Gallus Gallus Domesticus (Chicken)	7
426	12.24	12.35	20.93	17.17	15.74	Q5ZK08	Uncharacterized protein OS=Gallus gallus GN=RCJMB04_13p14 PE=2 SV=1	Gallus Gallus Domesticus (Chicken)	7
427	12.21	14.64	33.1	28.61	21.28	F1NDN9	Keratin, type I cytoskeletal 19 OS=Gallus gallus GN=KRT19 PE=3 SV=1	Gallus Gallus Domesticus (Chicken)	9
428	12.16	12.16	37.93	37.93	33.72	A0A1L1RMC0	Proteasome subunit alpha type OS=Gallus gallus PE=3 SV=1	Gallus Gallus Domesticus (Chicken)	6
429	12.12	12.13	38.1	28.91	27.21	F1NVA4	Nucleophosmin OS=Gallus gallus GN=NPM1 PE=4 SV=3	Gallus Gallus Domesticus (Chicken)	6
430	12.1	12.17	19.27	13.92	9.577	F1NZE1	Uncharacterized protein OS=Gallus gallus GN=FAM129B PE=4 SV=3	Gallus Gallus Domesticus (Chicken)	7
431	12.09	12.14	32.61	32.61	32.61	Q6EE62	Ribosomal protein (Fragment) OS=Gallus gallus PE=2 SV=1	Gallus Gallus Domesticus (Chicken)	9
432	12.06	12.11	22.84	14.46	12.03	F1NV49	ATP-dependent RNA helicase DDX1 OS=Gallus gallus GN=DDX1 PE=4 SV=3	Gallus Gallus Domesticus (Chicken)	6
433	12.05	12.11	16.91	16.91	12.25	Q9DGJ7	Beta-amyloid protein 751 isoform OS=Gallus gallus PE=2 SV=1	Gallus Gallus Domesticus (Chicken)	7
434	12.04	12.13	51.38	48.22	36.76	A0A1D5PFB4	Uncharacterized protein OS=Gallus gallus GN=RPS7 PE=4 SV=1	Gallus Gallus Domesticus (Chicken)	7
435	12.04	12.04	58.18	54.55	54.55	E1BTG1	Uncharacterized protein OS=Gallus gallus GN=RPL12 PE=3 SV=2	Gallus Gallus Domesticus (Chicken)	8
436	12	12	38.69	37.96	37.96	B0FLN8	Cellular retinoic acid binding protein I OS=Gallus gallus GN=CRABP-I PE=2 SV=1	Gallus Gallus Domesticus (Chicken)	8
437	12	12	18.95	18.95	18.95	R4GM71	Phosphatidylcholine-sterol acyltransferase OS=Gallus gallus GN=LCAT PE=4 SV=2	Gallus Gallus Domesticus (Chicken)	6
438	11.96	12.05	47	47	41.47	A0A1L1RUE7	Proteasome subunit beta type OS=Gallus gallus PE=3 SV=1	Gallus Gallus Domesticus (Chicken)	7
439	11.96	12.03	73.68	73.68	73.68	A0A1D5PM71	Uncharacterized protein OS=Gallus gallus GN=ADIRF PE=4 SV=1	Gallus Gallus Domesticus (Chicken)	21
440	11.93	12.26	14.94	10.83	6.64	E1BQH2	Uncharacterized protein OS=Gallus gallus GN=IARS PE=3 SV=3	Gallus Gallus Domesticus (Chicken)	7
441	11.92	12.04	36.52	22.97	17.54	F1NZA1	Uncharacterized protein OS=Gallus gallus GN=TTLL12 PE=4 SV=1	Gallus Gallus Domesticus (Chicken)	8
442	11.91	12.03	6.93	4.746	3.164	F1NAK4	Uncharacterized protein OS=Gallus gallus GN=GCN1 PE=4 SV=3	Gallus Gallus Domesticus (Chicken)	6
443	11.86	11.98	20.39	18.04	17.65	A0A1D5PLS2	Citrate synthase OS=Gallus gallus GN=CS PE=3 SV=1	Gallus Gallus Domesticus (Chicken)	7
444	11.85	14.03	53.36	45.58	30.04	E1BYN7	Uncharacterized protein OS=Gallus gallus GN=VDAC1 PE=4 SV=1	Gallus Gallus Domesticus (Chicken)	7
445	11.84	11.9	59.06	59.06	59.06	R4GJW8	Calmodulin OS=Gallus gallus GN=CALM PE=4 SV=1	Gallus Gallus Domesticus (Chicken)	11
446	11.77	11.84	34.21	27.63	27.63	O93415	Caspase-6 OS=Gallus gallus PE=2 SV=1	Gallus Gallus Domesticus (Chicken)	7
447	11.76	11.81	48.59	41.37	30.92	A0A1D5PDK5	Uncharacterized protein OS=Gallus gallus PE=4 SV=2	Gallus Gallus Domesticus (Chicken)	9
448	11.76	11.81	17.5	17.31	14.62	A0A1D5P5T7	Uncharacterized protein OS=Gallus gallus PE=4 SV=2	Gallus Gallus Domesticus (Chicken)	10
449	11.73	11.8	55.78	55.78	50.25	A0A1D5NVS3	Uncharacterized protein OS=Gallus gallus GN=DPT PE=4 SV=1	Gallus Gallus Domesticus (Chicken)	13
450	11.68	11.89	16.99	12.46	8.96	E1BV44	Uncharacterized protein OS=Gallus gallus GN=CSE1L PE=4 SV=2	Gallus Gallus Domesticus (Chicken)	8
451	11.67	20.34	26.69	18.98	15.54	Q5ZME4	Alpha-1,4 glucan phosphorylase OS=Gallus gallus GN=RCJMB04_2f16 PE=2 SV=1	Gallus Gallus Domesticus (Chicken)	12
452	11.67	11.75	24.89	22.62	19.23	E1BTM1	Uncharacterized protein OS=Gallus gallus GN=ETF1 PE=4 SV=3	Gallus Gallus Domesticus (Chicken)	7
453	11.66	11.7	36.29	36.29	36.29	Q6JLB2	Proteasome subunit beta type OS=Gallus gallus GN=PSMB1 PE=3 SV=1	Gallus Gallus Domesticus (Chicken)	7
454	11.63	11.7	64.49	57.01	57.01	A0A1D5PQ38	40S ribosomal protein S13 OS=Gallus gallus GN=RPS13 PE=4 SV=1	Gallus Gallus Domesticus (Chicken)	7
455	11.62	11.74	31.29	21.18	17.65	F2Z4M0	Histone-binding protein RBBP4 OS=Gallus gallus GN=RBBP4 PE=4 SV=1	Gallus Gallus Domesticus (Chicken)	6
456	11.61	11.7	25.58	18.76	17.21	E1C8Z0	Dolichyl-diphosphooligosaccharide--protein glycosyltransferase subunit 2 OS=Gallus gallus GN=RPN2 PE=4 SV=3	Gallus Gallus Domesticus (Chicken)	6
457	11.59	11.68	27.06	16.18	11.91	O42390	RGD-CAP OS=Gallus gallus PE=2 SV=1	Gallus Gallus Domesticus (Chicken)	6
458	11.59	11.67	33.27	23.54	16.15	Q5F4A4	Inosine-5'-monophosphate dehydrogenase OS=Gallus gallus GN=IMPDH2 PE=2 SV=1	Gallus Gallus Domesticus (Chicken)	6
459	11.58	11.64	31.56	31.56	28.57	A0A1D5PAH2	Uncharacterized protein OS=Gallus gallus GN=LOC426023 PE=4 SV=1	Gallus Gallus Domesticus (Chicken)	8
460	11.53	11.67	53.14	42.68	35.15	Q90706	CLE7 OS=Gallus gallus GN=CLE7 PE=2 SV=1	Gallus Gallus Domesticus (Chicken)	6
461	11.51	11.69	28.54	17.35	14.18	F1NJU7	Tyrosine--tRNA ligase OS=Gallus gallus GN=YARS PE=3 SV=3	Gallus Gallus Domesticus (Chicken)	8
462	11.51	11.58	29.63	26.3	26.3	A0A1L1RWL5	Heterogeneous nuclear ribonucleoprotein D-like OS=Gallus gallus GN=HNRNPDL PE=4 SV=1	Gallus Gallus Domesticus (Chicken)	7
463	11.47	11.51	33.17	32.68	32.68	A0A1I7Q3Y7	GTP-binding nuclear protein Ran OS=Gallus gallus GN=RAN PE=3 SV=1	Gallus Gallus Domesticus (Chicken)	6
464	11.41	11.5	20.87	12.55	10.5	Q5F3S3	Uncharacterized protein OS=Gallus gallus GN=RCJMB04_8b2 PE=2 SV=1	Gallus Gallus Domesticus (Chicken)	6
465	11.4	11.62	21.82	14.99	7.859	F1NNW1	Putative helicase MOV-10 OS=Gallus gallus GN=MOV10 PE=4 SV=2	Gallus Gallus Domesticus (Chicken)	6
466	11.4	11.43	20.69	17.73	17.73	E1BSL7	Uncharacterized protein OS=Gallus gallus GN=ERP44 PE=4 SV=3	Gallus Gallus Domesticus (Chicken)	7
467	11.39	11.43	41.96	30.59	30.59	E1C2L5	Uncharacterized protein OS=Gallus gallus GN=ALYREF PE=4 SV=3	Gallus Gallus Domesticus (Chicken)	7
468	11.35	11.57	32.12	18.83	9.635	A0A1D5PIZ1	Uncharacterized protein OS=Gallus gallus GN=THOP1 PE=3 SV=1	Gallus Gallus Domesticus (Chicken)	6
469	11.3	14.84	29.13	26.03	23.14	A0A1D5PL45	Adenylosuccinate synthetase isozyme 2 OS=Gallus gallus GN=ADSS PE=3 SV=1	Gallus Gallus Domesticus (Chicken)	8
470	11.29	11.42	32.15	28.35	21.01	A0A1D5PTB3	Uncharacterized protein OS=Gallus gallus GN=DHDH PE=4 SV=1	Gallus Gallus Domesticus (Chicken)	6
471	11.22	13.56	12.31	8.829	8.829	F1P0J8	Uncharacterized protein OS=Gallus gallus GN=THBS1 PE=4 SV=3	Gallus Gallus Domesticus (Chicken)	8
472	11.2	11.29	29.34	19.25	16.9	Q5ZM42	Uncharacterized protein OS=Gallus gallus GN=RCJMB04_3d14 PE=2 SV=1	Gallus Gallus Domesticus (Chicken)	6
473	11.17	11.26	19.46	18.68	16.93	Q5ZM75	Uncharacterized protein OS=Gallus gallus GN=RCJMB04_2o24 PE=2 SV=1	Gallus Gallus Domesticus (Chicken)	6
474	11.15	11.34	9.169	4.702	2.547	E1BWJ5	Uncharacterized protein OS=Gallus gallus GN=USP9X PE=3 SV=1	Gallus Gallus Domesticus (Chicken)	7
475	11.14	11.28	29.4	22	22	A0A1L1S0K3	Phenylalanine--tRNA ligase alpha subunit OS=Gallus gallus GN=FARSA PE=4 SV=1	Gallus Gallus Domesticus (Chicken)	7
476	11.12	11.22	25.58	23.26	19.07	Q5ZIZ6	Uncharacterized protein OS=Gallus gallus GN=CTBP1 PE=2 SV=1	Gallus Gallus Domesticus (Chicken)	7
477	11.11	11.19	52.52	52.52	52.52	R4GLT1	Cystatin OS=Gallus gallus GN=CST3 PE=3 SV=2	Gallus Gallus Domesticus (Chicken)	14
478	11.09	11.28	18.73	16.85	11.05	F1NSS4	Non-specific lipid-transfer protein OS=Gallus gallus GN=SCP2 PE=3 SV=3	Gallus Gallus Domesticus (Chicken)	5
479	11.07	11.28	13.25	8.832	6.379	A0A1D5P4Q6	Uncharacterized protein OS=Gallus gallus GN=IDE PE=3 SV=1	Gallus Gallus Domesticus (Chicken)	6
480	11.06	11.2	18.36	15.91	9.006	E1C8W4	Ubiquitinyl hydrolase 1 OS=Gallus gallus GN=USP5 PE=3 SV=3	Gallus Gallus Domesticus (Chicken)	6
481	11.04	11.34	18.9	12.6	7.579	Q5ZJA7	Uncharacterized protein OS=Gallus gallus GN=OGDH PE=2 SV=1	Gallus Gallus Domesticus (Chicken)	7
482	11.03	11.11	44.44	35.39	31.69	A0A1D5P0E3	Epithelial cell adhesion molecule OS=Gallus gallus GN=EPCAM PE=4 SV=1	Gallus Gallus Domesticus (Chicken)	7
483	10.97	11.08	27.41	27.41	27.16	F1NT20	Uncharacterized protein OS=Gallus gallus GN=ACAT2 PE=3 SV=2	Gallus Gallus Domesticus (Chicken)	6
484	10.91	11.18	22.4	17.57	10.89	A0A1D5PW68	Eukaryotic translation initiation factor 3 subunit B OS=Gallus gallus GN=EIF3B PE=3 SV=1	Gallus Gallus Domesticus (Chicken)	10
485	10.91	10.99	22.78	22.78	22.78	F1P574	Uncharacterized protein OS=Gallus gallus GN=GMPPB PE=4 SV=2	Gallus Gallus Domesticus (Chicken)	6
486	10.85	10.98	24.07	18.66	16.79	A0A1D5PIS7	Insulin-like growth factor 2 mRNA-binding protein 1 OS=Gallus gallus GN=IGF2BP1 PE=4 SV=1	Gallus Gallus Domesticus (Chicken)	7
487	10.84	10.95	26.26	23.38	20.14	F2Z4L5	Uncharacterized protein OS=Gallus gallus PE=4 SV=2	Gallus Gallus Domesticus (Chicken)	6
488	10.83	11.01	14.88	11.32	10.09	A0A1D5PAS9	Uncharacterized protein OS=Gallus gallus PE=4 SV=1	Gallus Gallus Domesticus (Chicken)	6
489	10.79	10.85	13.16	7.979	5.699	E1BU12	Uncharacterized protein OS=Gallus gallus GN=COL21A1 PE=4 SV=2	Gallus Gallus Domesticus (Chicken)	5
490	10.78	19.63	46.5	39.49	32.17	E1BVD1	Uncharacterized protein OS=Gallus gallus GN=LOC418170 PE=4 SV=1	Gallus Gallus Domesticus (Chicken)	10
491	10.76	10.9	19.84	12.46	10.96	R4GHW9	Erythroid protein 4.1 OS=Gallus gallus GN=EPB41 PE=4 SV=1	Gallus Gallus Domesticus (Chicken)	6
492	10.67	15.94	34.51	33.97	31.79	Q5ZLB3	Uncharacterized protein OS=Gallus gallus GN=HNRNPA1 PE=2 SV=1	Gallus Gallus Domesticus (Chicken)	9
493	10.67	10.81	13.65	12	6.515	I6ZIP5	Aminopeptidase N OS=Gallus gallus PE=2 SV=1	Gallus Gallus Domesticus (Chicken)	5
494	10.66	10.7	61.96	50	29.35	Q5ZHP4	Putative uncharacterized protein OS=Gallus gallus GN=TPD52 PE=2 SV=1	Gallus Gallus Domesticus (Chicken)	6
495	10.61	10.89	31.94	22.34	16.28	F1NWA8	Uncharacterized protein OS=Gallus gallus GN=DNPEP PE=3 SV=3	Gallus Gallus Domesticus (Chicken)	6
496	10.6	10.74	26.11	24.37	17.21	Q5F3M8	Succinyl-CoA:3-ketoacid-coenzyme A transferase OS=Gallus gallus GN=RCJMB04_12o19 PE=2 SV=1	Gallus Gallus Domesticus (Chicken)	6
497	10.59	18.6	26.17	20.39	13.3	Q8AYP8	Hexokinase1 OS=Gallus gallus GN=HK1 PE=2 SV=1	Gallus Gallus Domesticus (Chicken)	10
498	10.58	10.61	52.63	41.45	41.45	Q5ZJD6	Uncharacterized protein OS=Gallus gallus GN=RCJMB04_19c7 PE=2 SV=1	Gallus Gallus Domesticus (Chicken)	6
499	10.56	10.59	22.48	14.29	14.29	E1C7Y3	D-3-phosphoglycerate dehydrogenase OS=Gallus gallus GN=PHGDH PE=3 SV=3	Gallus Gallus Domesticus (Chicken)	6
500	10.53	10.78	11.72	9.195	7.816	F1P257	Uncharacterized protein OS=Gallus gallus GN=TPP2 PE=4 SV=2	Gallus Gallus Domesticus (Chicken)	7
501	10.53	10.58	41.6	41.6	41.6	Q5ZKQ2	Uncharacterized protein OS=Gallus gallus GN=QDPR PE=2 SV=1	Gallus Gallus Domesticus (Chicken)	6
502	10.52	10.61	19.83	15.33	12.24	Q5ZMI2	MICOS complex subunit MIC60 OS=Gallus gallus GN=RCJMB04_1p19 PE=2 SV=1	Gallus Gallus Domesticus (Chicken)	6
503	10.5	10.64	13.74	13.65	7.006	A0A1D5P1W7	Uncharacterized protein OS=Gallus gallus PE=4 SV=1	Gallus Gallus Domesticus (Chicken)	7
504	10.47	10.52	15.63	13.68	12.26	A0A1D5PME9	Uncharacterized protein OS=Gallus gallus PE=4 SV=2	Gallus Gallus Domesticus (Chicken)	6
505	10.46	10.59	27.24	23.59	23.59	F1NZY9	NADH-cytochrome b5 reductase OS=Gallus gallus GN=CYB5R3 PE=3 SV=2	Gallus Gallus Domesticus (Chicken)	6
506	10.46	10.58	24.42	16.22	13.73	E1BY97	Uncharacterized protein OS=Gallus gallus GN=FAM114A1 PE=4 SV=3	Gallus Gallus Domesticus (Chicken)	7
507	10.46	10.57	20.08	18.74	16.06	F1NSZ4	Uncharacterized protein OS=Gallus gallus GN=NPEPL1 PE=4 SV=2	Gallus Gallus Domesticus (Chicken)	6
508	10.45	10.54	25.96	24.04	18.27	Q5ZMA7	Uncharacterized protein OS=Gallus gallus GN=MST4 PE=2 SV=1	Gallus Gallus Domesticus (Chicken)	7
509	10.4	10.57	19.85	19.85	14.64	Q5ZMD9	Uncharacterized protein OS=Gallus gallus GN=RCJMB04_2h4 PE=2 SV=1	Gallus Gallus Domesticus (Chicken)	6
510	10.39	10.6	18.11	16.67	8.136	F1NHI3	Uncharacterized protein OS=Gallus gallus GN=DHX15 PE=4 SV=3	Gallus Gallus Domesticus (Chicken)	5
511	10.36	10.44	23.23	15.72	13.44	Q5ZJ29	Uncharacterized protein OS=Gallus gallus GN=OAT PE=2 SV=1	Gallus Gallus Domesticus (Chicken)	5
512	10.27	10.33	65.22	65.22	65.22	I6LLZ9	Glutathione peroxidase (Fragment) OS=Gallus gallus PE=2 SV=1	Gallus Gallus Domesticus (Chicken)	6
513	10.27	10.32	18.9	14.57	10.63	Q9DEF5	2',5'-oligo adenylate synthetase A OS=Gallus gallus GN=OAS*A PE=4 SV=1	Gallus Gallus Domesticus (Chicken)	5
514	10.27	10.28	39.61	39.61	37.65	A0A1D5NU61	Keratocan OS=Gallus gallus GN=KERA PE=4 SV=1	Gallus Gallus Domesticus (Chicken)	18
515	10.24	10.32	14.37	10.43	4.555	F1NH66	Uncharacterized protein OS=Gallus gallus GN=EML4 PE=4 SV=2	Gallus Gallus Domesticus (Chicken)	5
516	10.19	10.34	21.18	15.95	9.281	A0A1D5P0E2	Protein transport protein Sec23A OS=Gallus gallus GN=SEC23A PE=4 SV=1	Gallus Gallus Domesticus (Chicken)	6
517	10.19	10.24	53.76	53.76	30.65	F1P0Z7	Uncharacterized protein OS=Gallus gallus GN=ARL8B PE=3 SV=2	Gallus Gallus Domesticus (Chicken)	5
518	10.18	10.19	22.34	22.34	20.21	R4GLK3	Uncharacterized protein OS=Gallus gallus GN=PSMD4 PE=4 SV=2	Gallus Gallus Domesticus (Chicken)	5
519	10.15	12.3	27.91	22.77	13.87	F1NAM2	Lamin-B1 OS=Gallus gallus GN=LMNB1 PE=3 SV=3	Gallus Gallus Domesticus (Chicken)	6
520	10.13	10.41	25.77	18.5	9.361	Q5ZLU4	Uncharacterized protein OS=Gallus gallus GN=RCJMB04_4n15 PE=2 SV=1	Gallus Gallus Domesticus (Chicken)	6
521	10.13	10.31	19.12	8.914	5.511	Q8AWB7	Structural maintenance of chromosomes protein OS=Gallus gallus GN=SMC1 PE=2 SV=2	Gallus Gallus Domesticus (Chicken)	5
522	10.13	10.14	32.7	28.14	25.1	A0A1I7Q3Z7	Microtubule-associated protein RP/EB family member 1 OS=Gallus gallus GN=MAPRE1 PE=4 SV=1	Gallus Gallus Domesticus (Chicken)	6
523	10.1	10.52	40.45	25.62	21.12	A0A1L1RPY6	Eukaryotic translation initiation factor 3 subunit E OS=Gallus gallus GN=EIF3E PE=3 SV=1	Gallus Gallus Domesticus (Chicken)	9
524	10.1	10.22	35.32	23.55	15.7	A0A1L1RJ39	CD166 antigen OS=Gallus gallus GN=ALCAM PE=4 SV=1	Gallus Gallus Domesticus (Chicken)	7
525	10.09	14.12	66.36	52.34	52.34	O42134	Calpain small subunit (Fragment) OS=Gallus gallus PE=2 SV=1	Gallus Gallus Domesticus (Chicken)	11
526	10.09	10.09	36.58	36.58	28.02	F1NBS9	Uncharacterized protein OS=Gallus gallus PE=4 SV=3	Gallus Gallus Domesticus (Chicken)	5
527	10.07	10.2	34.48	27.82	21.98	Q9I8A2	Vacuolar H-ATPase B subunit osteoclast isozyme (Fragment) OS=Gallus gallus GN=VATB PE=2 SV=1	Gallus Gallus Domesticus (Chicken)	7
528	10.05	10.12	40.79	40.79	39.47	Q5F405	Uncharacterized protein OS=Gallus gallus GN=RCJMB04_3o20 PE=2 SV=1	Gallus Gallus Domesticus (Chicken)	6
529	10.04	10.11	29.36	29.36	16.17	E1BXS1	Uncharacterized protein OS=Gallus gallus GN=BCL2L13 PE=4 SV=3	Gallus Gallus Domesticus (Chicken)	7
530	10.02	10.02	23.98	17.89	17.89	A0A1D5PGD9	Uncharacterized protein OS=Gallus gallus GN=HSPE1 PE=3 SV=1	Gallus Gallus Domesticus (Chicken)	5
531	10	10	39.29	38.57	38.57	E1BY89	Uncharacterized protein OS=Gallus gallus GN=RPL23 PE=3 SV=2	Gallus Gallus Domesticus (Chicken)	5
532	10	10	26.95	26.6	26.6	E1BXC2	S-formylglutathione hydrolase OS=Gallus gallus GN=ESD PE=3 SV=3	Gallus Gallus Domesticus (Chicken)	5
533	10	10	65	65	65	A0A1D5P719	Peroxiredoxin-1 OS=Gallus gallus GN=PRDX1 PE=4 SV=1	Gallus Gallus Domesticus (Chicken)	9
534	10	10	75.56	75.56	75.56	Q6WEB3	Thymosin beta 4 OS=Gallus gallus PE=2 SV=1	Gallus Gallus Domesticus (Chicken)	5
535	10	10	26.77	26.77	26.77	Q5ZM28	Uncharacterized protein OS=Gallus gallus GN=RCJMB04_3f15 PE=2 SV=1	Gallus Gallus Domesticus (Chicken)	5
536	9.95	10.11	44.24	32.72	28.57	E1BYL1	Peptidylprolyl isomerase OS=Gallus gallus PE=4 SV=2	Gallus Gallus Domesticus (Chicken)	6
537	9.91	17.72	32.03	26.51	18.86	A0A1D5PJG4	Uncharacterized protein OS=Gallus gallus GN=SYNCRIP PE=4 SV=1	Gallus Gallus Domesticus (Chicken)	9
538	9.9	9.99	11.99	5.82	4.471	E1BRE5	Uncharacterized protein OS=Gallus gallus GN=EEA1 PE=4 SV=2	Gallus Gallus Domesticus (Chicken)	5
539	9.9	9.94	33.13	23.93	21.47	F1N9I5	ELAV-like protein OS=Gallus gallus GN=ELAVL1 PE=3 SV=1	Gallus Gallus Domesticus (Chicken)	8
540	9.89	10	33.87	24.52	24.52	A0A1D5P3E2	Uncharacterized protein OS=Gallus gallus GN=SEPT2L PE=3 SV=1	Gallus Gallus Domesticus (Chicken)	7
541	9.88	9.94	25.08	21.05	18.27	A0A1D5PUF7	Uncharacterized protein OS=Gallus gallus GN=TSTA3 PE=3 SV=1	Gallus Gallus Domesticus (Chicken)	5
542	9.87	9.99	10.5	7.692	5.617	A0A1D5PFL9	Nuclear pore complex protein Nup93 OS=Gallus gallus GN=NUP93 PE=3 SV=1	Gallus Gallus Domesticus (Chicken)	7
543	9.77	9.95	35.17	23.73	16.53	Q5ZMN1	Uncharacterized protein OS=Gallus gallus GN=G3BP1 PE=2 SV=1	Gallus Gallus Domesticus (Chicken)	7
544	9.75	9.87	29.77	20.23	12.06	A0A1L1S0C5	Uncharacterized protein OS=Gallus gallus GN=SNX1 PE=4 SV=1	Gallus Gallus Domesticus (Chicken)	5
545	9.71	9.84	41.76	39.1	18.62	Q5ZM58	Uncharacterized protein OS=Gallus gallus GN=ACTR1A PE=2 SV=1	Gallus Gallus Domesticus (Chicken)	5
546	9.71	9.78	47.62	47.62	42.38	A0A1D5P810	Uncharacterized protein OS=Gallus gallus PE=3 SV=1	Gallus Gallus Domesticus (Chicken)	6
547	9.71	9.76	30.41	23.71	18.56	H9L385	Hemopexin OS=Gallus gallus GN=HPX PE=4 SV=3	Gallus Gallus Domesticus (Chicken)	6
548	9.69	9.87	36.42	30.91	21.85	O12945	Vitronectin OS=Gallus gallus PE=2 SV=1	Gallus Gallus Domesticus (Chicken)	5
549	9.68	9.78	19.18	16.33	16.33	F1NH33	Aldehyde dehydrogenase OS=Gallus gallus GN=ALDH3A2 PE=3 SV=2	Gallus Gallus Domesticus (Chicken)	6
550	9.62	9.7	43.85	40.77	33.08	A0A1D5PI87	Uncharacterized protein OS=Gallus gallus GN=HSD17B10 PE=3 SV=1	Gallus Gallus Domesticus (Chicken)	5
551	9.62	9.7	46.49	46.49	38.38	A0A1D5PDK7	60S ribosomal protein L7 OS=Gallus gallus GN=RPL7 PE=4 SV=1	Gallus Gallus Domesticus (Chicken)	7
552	9.61	9.64	48.76	45.45	45.45	A0A1I7Q419	40S ribosomal protein S12 OS=Gallus gallus GN=RPS12 PE=3 SV=1	Gallus Gallus Domesticus (Chicken)	5
553	9.59	9.67	33.4	31.91	27.45	A0A1D5NXP2	Uncharacterized protein OS=Gallus gallus GN=SCG3 PE=4 SV=2	Gallus Gallus Domesticus (Chicken)	7
554	9.58	9.74	10.75	2.744	2.385	A0A1D5PB54	Uncharacterized protein OS=Gallus gallus PE=4 SV=1	Gallus Gallus Domesticus (Chicken)	6
555	9.57	9.61	78.57	76.53	76.53	F1NHH1	Uncharacterized protein OS=Gallus gallus GN=CSTB PE=4 SV=2	Gallus Gallus Domesticus (Chicken)	8
556	9.55	11.68	32.97	18.14	7.586	A0A1D5PKQ4	Collagen alpha-1(III) chain OS=Gallus gallus GN=COL3A1 PE=4 SV=1	Gallus Gallus Domesticus (Chicken)	11
557	9.52	9.81	19.95	16.8	10.82	E1C6M9	Cadherin-1 OS=Gallus gallus GN=CDH1 PE=4 SV=2	Gallus Gallus Domesticus (Chicken)	6
558	9.52	9.62	43.94	29.8	25.76	A0A1L1RJD3	Uncharacterized protein OS=Gallus gallus GN=LOC770025 PE=3 SV=1	Gallus Gallus Domesticus (Chicken)	5
559	9.5	9.58	37.71	35.38	21.82	F1NMN2	Uncharacterized protein OS=Gallus gallus GN=SPINK5 PE=4 SV=3	Gallus Gallus Domesticus (Chicken)	8
560	9.49	9.61	25.85	21.23	18.46	Q71UZ3	Casein kinase 1 alpha isoform OS=Gallus gallus PE=2 SV=1	Gallus Gallus Domesticus (Chicken)	6
561	9.48	9.55	14.97	14.97	10.94	A0A1D5P0K4	Uncharacterized protein OS=Gallus gallus GN=LOC100858707 PE=4 SV=1	Gallus Gallus Domesticus (Chicken)	6
562	9.47	9.55	34.1	23.99	23.99	Q5ZIX2	Uncharacterized protein OS=Gallus gallus GN=RCJMB04_23a9 PE=2 SV=1	Gallus Gallus Domesticus (Chicken)	5
563	9.45	9.51	17.62	15.71	13.41	E1C6W3	Uncharacterized protein OS=Gallus gallus GN=OXSR1 PE=4 SV=2	Gallus Gallus Domesticus (Chicken)	5
564	9.44	9.51	33.43	33.43	23.26	F1NZC0	Aldose 1-epimerase OS=Gallus gallus GN=GALM PE=3 SV=3	Gallus Gallus Domesticus (Chicken)	5
565	9.43	9.54	30.73	28.13	24.48	Q6LC82	GTPase cRac1A OS=Gallus gallus GN=cRac1A PE=2 SV=1	Gallus Gallus Domesticus (Chicken)	5
566	9.38	9.9	14.59	7.833	6.33	A0A1D5NYJ2	Lon protease homolog, mitochondrial OS=Gallus gallus GN=LONP1 PE=3 SV=1	Gallus Gallus Domesticus (Chicken)	5
567	9.37	9.67	48.89	40.32	32.06	A0A1D5PTL7	Annexin OS=Gallus gallus GN=ANXA4 PE=3 SV=1	Gallus Gallus Domesticus (Chicken)	9
568	9.37	9.41	34.83	24.92	24.92	Q5ZLI9	3-hydroxyisobutyrate dehydrogenase OS=Gallus gallus GN=HIBADH PE=2 SV=1	Gallus Gallus Domesticus (Chicken)	5
569	9.33	9.43	48.11	38.92	34.59	A0A1D5P4K6	Uncharacterized protein OS=Gallus gallus PE=4 SV=1	Gallus Gallus Domesticus (Chicken)	6
570	9.33	9.37	23.15	23.15	23.15	A0A1D5PKK2	Uncharacterized protein OS=Gallus gallus PE=4 SV=1	Gallus Gallus Domesticus (Chicken)	10
571	9.32	9.39	44.09	37.73	30.91	A0A1D5PFJ0	Uncharacterized protein OS=Gallus gallus PE=4 SV=1	Gallus Gallus Domesticus (Chicken)	5
572	9.26	9.34	24.71	24.71	24.71	F1NAC8	Uncharacterized protein OS=Gallus gallus GN=SNRPA1 PE=4 SV=1	Gallus Gallus Domesticus (Chicken)	5
573	9.25	9.41	33.83	27.6	14.84	A0A1D5PW25	Uncharacterized protein OS=Gallus gallus GN=LMAN2 PE=4 SV=1	Gallus Gallus Domesticus (Chicken)	5
574	9.24	9.32	29.52	21.15	13.44	A0A1D5PAY0	Uncharacterized protein OS=Gallus gallus GN=SRPX PE=4 SV=1	Gallus Gallus Domesticus (Chicken)	5
575	9.24	9.31	24.53	14.25	14.25	A0A1D5PCD1	Uncharacterized protein OS=Gallus gallus GN=FLOT2 PE=4 SV=1	Gallus Gallus Domesticus (Chicken)	5
576	9.23	9.43	35.16	22.87	13.04	A0A1D5NZM5	Uncharacterized protein OS=Gallus gallus GN=RCC2 PE=4 SV=1	Gallus Gallus Domesticus (Chicken)	6
577	9.19	9.24	24.63	12.94	12.94	Q5ZMR2	Uncharacterized protein OS=Gallus gallus GN=RCJMB04_1g10 PE=2 SV=1	Gallus Gallus Domesticus (Chicken)	5
578	9.17	9.24	36.03	27.09	12.85	A0A1D5PS40	Uncharacterized protein OS=Gallus gallus GN=SLC25A3 PE=3 SV=1	Gallus Gallus Domesticus (Chicken)	4
579	9.16	9.77	10.57	7.147	5.165	A0A1D5P5V5	Uncharacterized protein OS=Gallus gallus GN=C4 PE=4 SV=1	Gallus Gallus Domesticus (Chicken)	7
580	9.15	9.2	21.04	16.29	16.29	F1N9H8	Protein PRRC1 OS=Gallus gallus GN=PRRC1 PE=4 SV=2	Gallus Gallus Domesticus (Chicken)	5
581	9.14	9.28	53.85	53.85	50	F1N9A3	Uncharacterized protein OS=Gallus gallus GN=ARL3 PE=3 SV=3	Gallus Gallus Domesticus (Chicken)	7
582	9.14	9.25	47.48	39.08	26.89	A0A1D5PD90	Uncharacterized protein OS=Gallus gallus GN=LOC417293 PE=4 SV=1	Gallus Gallus Domesticus (Chicken)	5
583	9.13	18.98	37.1	26.5	25.09	Q90740	Alpha-tropomyosin OS=Gallus gallus PE=3 SV=1	Gallus Gallus Domesticus (Chicken)	12
584	9.12	9.28	18.67	17.11	14	E1C3U6	Uncharacterized protein OS=Gallus gallus GN=COPS2 PE=4 SV=3	Gallus Gallus Domesticus (Chicken)	5
585	9.08	9.13	51.63	51.63	35.29	A0A1B1XXT1	Eukaryotic translation initiation factor 5A OS=Gallus gallus GN=EIF5A2 PE=2 SV=1	Gallus Gallus Domesticus (Chicken)	6
586	9.07	9.2	9.142	9.142	7.314	Q5ZLW1	Uncharacterized protein OS=Gallus gallus GN=RCJMB04_4k14 PE=2 SV=1	Gallus Gallus Domesticus (Chicken)	5
587	9.07	9.16	28.97	13.27	8.972	Q5ZM17	Uncharacterized protein OS=Gallus gallus GN=RCJMB04_3g13 PE=2 SV=1	Gallus Gallus Domesticus (Chicken)	5
588	9.05	9.19	18.69	9.686	7.392	E1C2I9	Uncharacterized protein OS=Gallus gallus GN=LARS PE=3 SV=1	Gallus Gallus Domesticus (Chicken)	6
589	9.05	9.09	39.78	39.78	39.78	A0A1D5PK48	Uncharacterized protein OS=Gallus gallus GN=APOC3 PE=4 SV=1	Gallus Gallus Domesticus (Chicken)	8
590	9.03	9.18	48.62	39.92	35.18	A0A1L1RWU2	Uncharacterized protein OS=Gallus gallus GN=CLIC4 PE=4 SV=1	Gallus Gallus Domesticus (Chicken)	6
591	9.03	9.18	39.17	39.17	35.94	A0A1D5PPQ7	Uncharacterized protein OS=Gallus gallus GN=EIF4E PE=3 SV=1	Gallus Gallus Domesticus (Chicken)	5
592	9.01	9.18	19.57	10.92	9.362	B2X025	Mx protein (Fragment) OS=Gallus gallus GN=Mx PE=2 SV=1	Gallus Gallus Domesticus (Chicken)	5
593	9.01	9.1	27.51	27.51	23.14	F1NT44	Translin OS=Gallus gallus GN=TSN PE=4 SV=1	Gallus Gallus Domesticus (Chicken)	5
594	9	9.15	20.39	15.38	13.95	F1N8H6	Heterochromatin protein 1-binding protein 3 OS=Gallus gallus GN=HP1BP3 PE=4 SV=1	Gallus Gallus Domesticus (Chicken)	6
595	8.99	9.1	8.809	5.383	4.731	E1BQV7	Uncharacterized protein OS=Gallus gallus GN=SLK PE=4 SV=3	Gallus Gallus Domesticus (Chicken)	5
596	8.95	9.23	46.61	24.9	11.16	A0A1D5NUE8	Uncharacterized protein OS=Gallus gallus GN=DARS PE=3 SV=1	Gallus Gallus Domesticus (Chicken)	6
597	8.93	9.1	71.54	59.23	39.23	F1NXW3	Uncharacterized protein OS=Gallus gallus GN=RPS15A PE=3 SV=3	Gallus Gallus Domesticus (Chicken)	5
598	8.91	8.94	31.25	31.25	31.25	A0A1D5PYL6	Uncharacterized protein OS=Gallus gallus GN=GSTA PE=4 SV=1	Gallus Gallus Domesticus (Chicken)	6
599	8.89	9	18.62	15.57	11.08	F1P0A1	Uncharacterized protein OS=Gallus gallus GN=XPNPEP1 PE=3 SV=2	Gallus Gallus Domesticus (Chicken)	5
600	8.88	9.11	10.25	5.443	4.62	A0A1D5PXU0	Uncharacterized protein OS=Gallus gallus GN=TJP1 PE=4 SV=1	Gallus Gallus Domesticus (Chicken)	6
601	8.86	9.08	13.19	11.1	7.016	E1C8I6	Uncharacterized protein OS=Gallus gallus GN=SYNE3 PE=4 SV=4	Gallus Gallus Domesticus (Chicken)	5
602	8.84	8.93	23.18	19.21	19.21	A0A1D5PK62	Uncharacterized protein OS=Gallus gallus PE=4 SV=1	Gallus Gallus Domesticus (Chicken)	5
603	8.83	8.92	32.38	19.93	19.93	A0A1L1RZ93	Succinate dehydrogenase [ubiquinone] iron-sulfur subunit, mitochondrial OS=Gallus gallus GN=MRPS16 PE=3 SV=1	Gallus Gallus Domesticus (Chicken)	6
604	8.81	8.93	28.07	23.11	19.34	F1NYE5	Uncharacterized protein OS=Gallus gallus GN=SERBP1 PE=4 SV=3	Gallus Gallus Domesticus (Chicken)	5
605	8.8	8.93	23.22	20.4	9.619	Q2UZR2	Phosphoglucomutase 1 OS=Gallus gallus PE=2 SV=1	Gallus Gallus Domesticus (Chicken)	6
606	8.8	8.85	19.69	13.58	11.81	F1NNR1	Uncharacterized protein OS=Gallus gallus GN=UGP2 PE=4 SV=2	Gallus Gallus Domesticus (Chicken)	5
607	8.79	8.91	54.8	32.03	19.93	A0A1D5P8C3	Hydroxypyruvate isomerase OS=Gallus gallus GN=HYI PE=3 SV=1	Gallus Gallus Domesticus (Chicken)	4
608	8.78	9.07	8.099	4.764	3.192	A0A1D5P6F4	Uncharacterized protein OS=Gallus gallus GN=LOC429249 PE=4 SV=1	Gallus Gallus Domesticus (Chicken)	5
609	8.77	11.06	48.58	28.07	14.39	A0A1D5P7K7	Uncharacterized protein OS=Gallus gallus GN=SEPT7 PE=3 SV=1	Gallus Gallus Domesticus (Chicken)	7
610	8.76	8.91	8.078	3.066	3.066	E1BTX8	Uncharacterized protein OS=Gallus gallus PE=3 SV=3	Gallus Gallus Domesticus (Chicken)	6
611	8.74	8.78	15.66	11.71	11.71	F1NH65	Uncharacterized protein OS=Gallus gallus GN=SCFD1 PE=3 SV=2	Gallus Gallus Domesticus (Chicken)	5
612	8.73	8.84	31.22	31.22	26.24	R4GGM5	Uncharacterized protein OS=Gallus gallus GN=TMED7 PE=3 SV=1	Gallus Gallus Domesticus (Chicken)	5
613	8.73	8.78	31.56	31.56	23.11	E1BQD1	Uncharacterized protein OS=Gallus gallus GN=LOC418811 PE=4 SV=3	Gallus Gallus Domesticus (Chicken)	4
614	8.67	8.7	33.15	26.63	26.63	F1NSA8	Uncharacterized protein OS=Gallus gallus GN=RAP1A PE=1 SV=2	Gallus Gallus Domesticus (Chicken)	5
615	8.66	8.75	28.44	27.06	27.06	F1NPJ8	Glutathione peroxidase OS=Gallus gallus GN=GPX3 PE=3 SV=2	Gallus Gallus Domesticus (Chicken)	8
616	8.65	8.88	15.52	11.2	5.877	A0A1L1RZY6	Integrin alpha-6 OS=Gallus gallus GN=ITGA6 PE=3 SV=1	Gallus Gallus Domesticus (Chicken)	5
617	8.62	8.66	30.8	30.8	26	A0A1D5PQD2	Uncharacterized protein OS=Gallus gallus GN=LOC415662 PE=3 SV=1	Gallus Gallus Domesticus (Chicken)	7
618	8.59	8.63	43.45	42.86	29.76	F1P010	Actin-related protein 2/3 complex subunit 4 OS=Gallus gallus GN=ARPC4 PE=3 SV=3	Gallus Gallus Domesticus (Chicken)	5
619	8.58	8.71	48.28	34.48	23.45	F1NT28	Uncharacterized protein OS=Gallus gallus GN=PPA1 PE=4 SV=2	Gallus Gallus Domesticus (Chicken)	5
620	8.57	39.4	62.23	59.83	59.17	F1NXR6	Tubulin alpha chain OS=Gallus gallus GN=TUBA4A PE=3 SV=4	Gallus Gallus Domesticus (Chicken)	34
621	8.54	10.61	43.9	38.54	29.27	A0A1D5PHB7	Ras-related protein Rab-6A OS=Gallus gallus GN=RAB6A PE=4 SV=1	Gallus Gallus Domesticus (Chicken)	5
622	8.53	8.7	20.57	12.82	9.177	E1BTX9	Serine/threonine-protein phosphatase OS=Gallus gallus GN=PPEF1 PE=3 SV=2	Gallus Gallus Domesticus (Chicken)	5
623	8.53	8.56	37.3	26.98	26.98	A0A1D5PC92	Histone H2B OS=Gallus gallus GN=HIST1H2B5L PE=3 SV=1	Gallus Gallus Domesticus (Chicken)	19
624	8.5	8.54	22.39	19.85	14.5	E1BZS2	Uncharacterized protein OS=Gallus gallus GN=NAP1L1 PE=3 SV=1	Gallus Gallus Domesticus (Chicken)	4
625	8.48	8.56	38.33	31.28	31.28	Q85B99	Cytochrome c oxidase subunit 2 OS=Gallus gallus GN=COX2 PE=3 SV=1	Gallus Gallus Domesticus (Chicken)	5
626	8.46	8.5	44.44	44.44	30.34	A0A1D5PHL0	Proteasome subunit alpha type OS=Gallus gallus GN=PSMA2 PE=3 SV=1	Gallus Gallus Domesticus (Chicken)	4
627	8.45	8.55	15.28	8.659	8.659	Q5ZJ61	Uncharacterized protein OS=Gallus gallus GN=FARSB PE=2 SV=1	Gallus Gallus Domesticus (Chicken)	5
628	8.44	8.52	39.33	38.76	38.76	F1NHD8	Uncharacterized protein OS=Gallus gallus GN=PDCD6 PE=4 SV=2	Gallus Gallus Domesticus (Chicken)	5
629	8.43	8.47	48.8	48.45	24.05	A0A1D5NWH9	Uncharacterized protein OS=Gallus gallus GN=YBX3 PE=4 SV=1	Gallus Gallus Domesticus (Chicken)	4
630	8.37	8.39	23.12	23.12	16.47	E1C1R8	Uncharacterized protein OS=Gallus gallus GN=MSI2 PE=4 SV=2	Gallus Gallus Domesticus (Chicken)	4
631	8.36	8.39	47.02	47.02	47.02	A0A1I7Q422	Transthyretin OS=Gallus gallus GN=TTR PE=3 SV=1	Gallus Gallus Domesticus (Chicken)	5
632	8.35	8.47	41.53	30.79	16.38	F1NCU9	Serum paraoxonase/arylesterase 2 OS=Gallus gallus GN=PON2 PE=4 SV=2	Gallus Gallus Domesticus (Chicken)	4
633	8.34	8.6	7.617	5.59	3.501	E1BZ19	DNA topoisomerase 2 OS=Gallus gallus GN=TOP2B PE=3 SV=3	Gallus Gallus Domesticus (Chicken)	5
634	8.34	8.45	14.42	11.56	9.524	O42484	17-beta-hydroxysteroid dehydrogenase type IV OS=Gallus gallus GN=HSD17B4 PE=2 SV=1	Gallus Gallus Domesticus (Chicken)	5
635	8.32	8.41	29.97	21.41	18.64	R4GHV0	Uncharacterized protein OS=Gallus gallus GN=OLFML1 PE=4 SV=1	Gallus Gallus Domesticus (Chicken)	6
636	8.3	8.52	12.89	9.288	5.41	F1P4D9	Uncharacterized protein OS=Gallus gallus GN=MYO1E PE=3 SV=3	Gallus Gallus Domesticus (Chicken)	6
637	8.29	8.45	19.43	7.252	4.655	E1C0J4	Uncharacterized protein OS=Gallus gallus GN=UPF1 PE=4 SV=3	Gallus Gallus Domesticus (Chicken)	4
638	8.28	8.46	26.68	23.67	16.47	Q5ZJ93	Uncharacterized protein OS=Gallus gallus GN=RCJMB04_19o8 PE=2 SV=1	Gallus Gallus Domesticus (Chicken)	5
639	8.27	8.3	23.53	23.53	16.47	Q5ZLB5	Putative uncharacterized protein OS=Gallus gallus GN=RCJMB04_6n13 PE=2 SV=1	Gallus Gallus Domesticus (Chicken)	6
640	8.26	8.43	18.18	12.97	11.33	Q5ZKZ5	Signal recognition particle subunit SRP72 OS=Gallus gallus GN=SRP72 PE=2 SV=1	Gallus Gallus Domesticus (Chicken)	5
641	8.25	8.62	14.04	11.19	4.954	E1BUD8	Uncharacterized protein OS=Gallus gallus PE=4 SV=2	Gallus Gallus Domesticus (Chicken)	4
642	8.24	8.35	28.91	21.77	21.77	H9KZF8	ATP synthase subunit gamma OS=Gallus gallus GN=ATP5C1 PE=3 SV=3	Gallus Gallus Domesticus (Chicken)	6
643	8.23	8.32	34.28	20.85	13.43	O93417	Caspase-3 OS=Gallus gallus GN=CASP3 PE=2 SV=1	Gallus Gallus Domesticus (Chicken)	4
644	8.19	8.2	22.02	15.37	12.84	A0A1D5P2V1	Uncharacterized protein OS=Gallus gallus GN=TTC38 PE=4 SV=1	Gallus Gallus Domesticus (Chicken)	4
645	8.18	8.25	39.07	39.07	39.07	Q5ZMV5	Actin-related protein 2/3 complex subunit 5 OS=Gallus gallus GN=ARPC5 PE=2 SV=1	Gallus Gallus Domesticus (Chicken)	6
646	8.16	8.31	19.67	16	16	F1P1K3	Arp2/3 complex 34 kDa subunit OS=Gallus gallus GN=ARPC2 PE=3 SV=3	Gallus Gallus Domesticus (Chicken)	5
647	8.14	38.42	67.39	67.39	63.77	A0A1D5NY03	Tubulin beta chain OS=Gallus gallus GN=TUBB2B PE=3 SV=1	Gallus Gallus Domesticus (Chicken)	34
648	8.14	8.23	30.62	22.09	19.38	A0A1L1RUM6	72 kDa type IV collagenase OS=Gallus gallus GN=MMP2 PE=4 SV=1	Gallus Gallus Domesticus (Chicken)	5
649	8.14	8.23	24.71	24.31	20	F1NSC1	Uncharacterized protein OS=Gallus gallus GN=ATP5F1 PE=4 SV=2	Gallus Gallus Domesticus (Chicken)	5
650	8.14	8.15	48.84	38.37	38.37	Q45KQ2	Aggrecan promoter binding protein OS=Gallus gallus PE=2 SV=1	Gallus Gallus Domesticus (Chicken)	5
651	8.13	8.14	26.7	18.93	12.62	F1NTM7	Aspartate aminotransferase OS=Gallus gallus GN=GOT1 PE=4 SV=2	Gallus Gallus Domesticus (Chicken)	4
652	8.12	8.19	14.14	14.14	9.916	Q5ZI60	Coronin OS=Gallus gallus GN=CORO1C PE=2 SV=1	Gallus Gallus Domesticus (Chicken)	5
653	8.07	8.08	30.49	24.22	24.22	A0A1L1RX58	NSFL1 cofactor p47 OS=Gallus gallus GN=NSFL1C PE=4 SV=1	Gallus Gallus Domesticus (Chicken)	4
654	8.06	8.2	41.95	34.15	34.15	Q5ZI93	Putative uncharacterized protein OS=Gallus gallus GN=TPD52L2 PE=2 SV=1	Gallus Gallus Domesticus (Chicken)	5
655	8.06	8.07	22.08	18.93	17.03	F1NLE7	Uncharacterized protein OS=Gallus gallus GN=AIMP1 PE=4 SV=3	Gallus Gallus Domesticus (Chicken)	5
656	8.06	8.06	18.86	11.98	11.98	Q9DEQ6	Eukaryote initiation factor 2 beta OS=Gallus gallus GN=EIF2B PE=2 SV=1	Gallus Gallus Domesticus (Chicken)	4
657	8.05	8.1	50.29	41.71	29.71	R4GHQ1	ADP-ribosylation factor 6 OS=Gallus gallus GN=ARF6 PE=3 SV=2	Gallus Gallus Domesticus (Chicken)	4
658	8.05	8.06	14.09	8.929	8.929	Q6J4Y8	FUS/TLS OS=Gallus gallus PE=1 SV=1	Gallus Gallus Domesticus (Chicken)	4
659	8.04	8.09	32.13	22.62	16.07	Q5ZKU6	Calponin OS=Gallus gallus GN=CNN2 PE=2 SV=1	Gallus Gallus Domesticus (Chicken)	4
660	8.02	8.02	62.77	62.77	42.55	A0A1D5PNW0	60S ribosomal protein L30 OS=Gallus gallus GN=RPL30 PE=4 SV=1	Gallus Gallus Domesticus (Chicken)	6
661	8.01	8.11	32.3	21.12	16.46	F1NV15	Sideroflexin OS=Gallus gallus GN=SFXN3 PE=3 SV=2	Gallus Gallus Domesticus (Chicken)	5
662	8.01	8.09	14.37	14.37	14.37	Q5ZJ59	Uncharacterized protein OS=Gallus gallus GN=RCJMB04_20j14 PE=2 SV=1	Gallus Gallus Domesticus (Chicken)	5
663	8	8	50	50	46.3	A0A1D5NWE5	Uncharacterized protein OS=Gallus gallus GN=RBP4B PE=3 SV=1	Gallus Gallus Domesticus (Chicken)	8
664	8	8	24.24	23.64	23.64	E1C4N0	Uncharacterized protein OS=Gallus gallus GN=RPS10 PE=4 SV=2	Gallus Gallus Domesticus (Chicken)	4
665	8	8	34.65	33.66	33.66	A0A1D5P831	Uncharacterized protein OS=Gallus gallus PE=4 SV=1	Gallus Gallus Domesticus (Chicken)	4
666	8	8	15.32	15.32	15.32	E1C2A1	Uncharacterized protein OS=Gallus gallus PE=4 SV=3	Gallus Gallus Domesticus (Chicken)	5
667	8	8	40.44	40.44	40.44	A0A1L1RNL6	Uncharacterized protein OS=Gallus gallus GN=NACA PE=4 SV=1	Gallus Gallus Domesticus (Chicken)	4
668	7.97	8.01	12.83	10.22	8.216	A0A1D5PLN1	Uncharacterized protein OS=Gallus gallus PE=4 SV=1	Gallus Gallus Domesticus (Chicken)	5
669	7.96	8.07	16.06	14.98	12.28	F1P0A9	Uncharacterized protein OS=Gallus gallus GN=APLP2 PE=4 SV=3	Gallus Gallus Domesticus (Chicken)	6
670	7.96	8.04	8.451	8.234	6.176	Q5ZLL2	Coronin OS=Gallus gallus GN=RCJMB04_5k5 PE=2 SV=1	Gallus Gallus Domesticus (Chicken)	4
671	7.95	7.99	11.83	10.02	7.569	R4GGG9	Uncharacterized protein OS=Gallus gallus PE=4 SV=2	Gallus Gallus Domesticus (Chicken)	4
672	7.91	8	25.15	25.15	25.15	Q6YEX8	Opticin OS=Gallus gallus GN=OPTC PE=2 SV=1	Gallus Gallus Domesticus (Chicken)	7
673	7.89	8	20.21	15.42	12.08	E1C8W3	Uncharacterized protein OS=Gallus gallus GN=ENDOD1 PE=4 SV=2	Gallus Gallus Domesticus (Chicken)	5
674	7.87	8.93	43.9	41.95	41.95	E1BYW9	Proteasome subunit beta type OS=Gallus gallus GN=PSMB3 PE=3 SV=1	Gallus Gallus Domesticus (Chicken)	7
675	7.85	7.92	32.87	19.03	19.03	A0A1I7Q3Y8	Sodium/potassium-transporting ATPase subunit beta OS=Gallus gallus GN=ATP1B3 PE=3 SV=1	Gallus Gallus Domesticus (Chicken)	4
676	7.83	8	28.4	20.54	17.22	F1P541	Ubiquitin carboxyl-terminal hydrolase OS=Gallus gallus GN=UCHL5 PE=3 SV=3	Gallus Gallus Domesticus (Chicken)	6
677	7.81	7.87	12.51	5.816	3.377	A0A1D5PYQ9	Uncharacterized protein OS=Gallus gallus GN=COL22A1 PE=4 SV=1	Gallus Gallus Domesticus (Chicken)	8
678	7.77	7.8	20.29	20.29	20.29	F1NZW7	Peptidyl-prolyl cis-trans isomerase OS=Gallus gallus PE=3 SV=3	Gallus Gallus Domesticus (Chicken)	4
679	7.77	7.8	21.63	21.63	21.63	F1NAM7	Uncharacterized protein OS=Gallus gallus GN=BDH2 PE=4 SV=2	Gallus Gallus Domesticus (Chicken)	5
680	7.75	7.87	29.41	17.65	16.76	A0A1L1RS19	Cathepsin B OS=Gallus gallus GN=CTSB PE=3 SV=1	Gallus Gallus Domesticus (Chicken)	4
681	7.75	7.83	22.15	16.15	9.317	Q5ZMF7	Uncharacterized protein OS=Gallus gallus GN=RCJMB04_2d1 PE=2 SV=1	Gallus Gallus Domesticus (Chicken)	4
682	7.71	8.03	20.79	9.614	6.409	Q8AWB8	Structural maintenance of chromosomes protein OS=Gallus gallus GN=SMC3 PE=2 SV=1	Gallus Gallus Domesticus (Chicken)	7
683	7.7	7.93	11.3	10.06	5.989	F1P1W1	Uncharacterized protein OS=Gallus gallus GN=PPFIBP2 PE=4 SV=3	Gallus Gallus Domesticus (Chicken)	4
684	7.68	7.78	68.85	65.57	44.26	R4GMD9	Uncharacterized protein OS=Gallus gallus GN=TXNDC17 PE=4 SV=1	Gallus Gallus Domesticus (Chicken)	5
685	7.67	7.75	44.22	36.73	19.05	F1NDP5	Sulfurtransferase OS=Gallus gallus GN=TST PE=4 SV=3	Gallus Gallus Domesticus (Chicken)	4
686	7.66	7.76	17.88	6.843	6.071	E1BQ86	Uncharacterized protein OS=Gallus gallus GN=SUN1 PE=4 SV=3	Gallus Gallus Domesticus (Chicken)	4
687	7.66	7.75	48.04	40.78	33.52	A0A1D5NUK5	Uncharacterized protein OS=Gallus gallus GN=APRT PE=3 SV=1	Gallus Gallus Domesticus (Chicken)	5
688	7.66	7.73	32.38	32.38	25.08	A0A1D5PN97	Uncharacterized protein OS=Gallus gallus PE=3 SV=1	Gallus Gallus Domesticus (Chicken)	4
689	7.61	7.93	9.983	5.551	2.582	F1NWT0	Uncharacterized protein OS=Gallus gallus GN=ACACA PE=4 SV=2	Gallus Gallus Domesticus (Chicken)	4
690	7.61	7.66	18.26	13.77	10.78	F1NV80	Uncharacterized protein OS=Gallus gallus GN=CAB39L PE=4 SV=2	Gallus Gallus Domesticus (Chicken)	4
691	7.58	7.81	13.64	12.59	7.496	A0A1D6UPR4	Acetoacetyl-CoA synthetase OS=Gallus gallus GN=AACS PE=4 SV=1	Gallus Gallus Domesticus (Chicken)	5
692	7.56	9.72	27.22	16.13	12.3	A0A1D5P9V6	Aldehyde dehydrogenase OS=Gallus gallus GN=ALDH3B1 PE=3 SV=1	Gallus Gallus Domesticus (Chicken)	5
693	7.55	7.6	15.46	9.278	9.278	F1NZ61	Uncharacterized protein OS=Gallus gallus GN=MMP27 PE=3 SV=2	Gallus Gallus Domesticus (Chicken)	4
694	7.54	7.63	23.29	19.25	19.25	Q5ZL99	Uncharacterized protein (Fragment) OS=Gallus gallus GN=RCJMB04_7b3 PE=2 SV=1	Gallus Gallus Domesticus (Chicken)	4
695	7.51	7.7	14.1	11.37	4.615	F1NSB6	Uncharacterized protein OS=Gallus gallus GN=ANKFY1 PE=4 SV=4	Gallus Gallus Domesticus (Chicken)	6
696	7.5	7.72	14.73	5.47	3.866	F1NGU3	Uncharacterized protein OS=Gallus gallus GN=LRPPRC PE=4 SV=2	Gallus Gallus Domesticus (Chicken)	5
697	7.5	7.55	31.79	26.49	26.49	A0A1D5PHF6	Uncharacterized protein OS=Gallus gallus PE=4 SV=1	Gallus Gallus Domesticus (Chicken)	5
698	7.48	8.43	9.277	8.049	8.049	A0A1D5PJA4	Uncharacterized protein OS=Gallus gallus PE=4 SV=1	Gallus Gallus Domesticus (Chicken)	5
699	7.48	7.54	38.85	38.85	38.85	A0A1L1RZS5	Uncharacterized protein OS=Gallus gallus GN=RIDA PE=4 SV=1	Gallus Gallus Domesticus (Chicken)	4
700	7.47	7.56	29.43	26.27	22.47	F1NY09	Uncharacterized protein OS=Gallus gallus GN=C1H11ORF54 PE=4 SV=2	Gallus Gallus Domesticus (Chicken)	5
701	7.46	7.55	51.35	51.35	40.54	A0A1D5NVU4	Sulfotransferase OS=Gallus gallus GN=SULT1B1 PE=3 SV=1	Gallus Gallus Domesticus (Chicken)	5
702	7.46	7.54	34.51	27.84	25.1	Q5ZLI2	Proteasome subunit alpha type OS=Gallus gallus GN=PSMA3 PE=2 SV=1	Gallus Gallus Domesticus (Chicken)	6
703	7.43	7.51	24.26	17.95	12.82	Q5ZLD1	Uncharacterized protein OS=Gallus gallus GN=FH PE=2 SV=1	Gallus Gallus Domesticus (Chicken)	4
704	7.39	7.64	26.26	23.02	18.35	A0A1D5PHE2	Uncharacterized protein OS=Gallus gallus GN=IMPA1 PE=4 SV=1	Gallus Gallus Domesticus (Chicken)	4
705	7.39	7.47	28.41	24.43	24.43	F1NPD3	60S ribosomal protein L18a OS=Gallus gallus GN=C1H12ORF66 PE=3 SV=3	Gallus Gallus Domesticus (Chicken)	5
706	7.38	7.53	31.91	31.91	26.85	F1ND23	Uncharacterized protein OS=Gallus gallus GN=NDUFS3 PE=3 SV=3	Gallus Gallus Domesticus (Chicken)	6
707	7.38	7.46	18.14	14.77	8.65	E1BTT4	Uncharacterized protein OS=Gallus gallus GN=Gga.6352 PE=3 SV=1	Gallus Gallus Domesticus (Chicken)	4
708	7.37	7.44	40.63	34.38	33.85	A0A1D5NVI1	Uncharacterized protein OS=Gallus gallus GN=RPL9 PE=4 SV=1	Gallus Gallus Domesticus (Chicken)	4
709	7.36	7.43	32.21	25.17	17.11	F1P2P4	ATP-dependent (S)-NAD(P)H-hydrate dehydratase OS=Gallus gallus PE=3 SV=3	Gallus Gallus Domesticus (Chicken)	4
710	7.34	7.47	33.54	26.15	26.15	E1BXF4	Uncharacterized protein OS=Gallus gallus GN=RCN1 PE=4 SV=3	Gallus Gallus Domesticus (Chicken)	5
711	7.34	7.46	35.9	21.79	17.63	A0A1D5PWD7	Uncharacterized protein OS=Gallus gallus PE=4 SV=1	Gallus Gallus Domesticus (Chicken)	4
712	7.34	7.44	46.13	20.24	20.24	F1NN49	Delta-aminolevulinic acid dehydratase OS=Gallus gallus GN=ALAD PE=3 SV=2	Gallus Gallus Domesticus (Chicken)	5
713	7.33	7.59	28.66	23.78	15.29	H9KYX6	Uncharacterized protein OS=Gallus gallus GN=SELENBP1 PE=4 SV=2	Gallus Gallus Domesticus (Chicken)	5
714	7.33	7.42	15.83	12.87	7.249	F1P2T2	NADPH--cytochrome P450 reductase OS=Gallus gallus GN=POR PE=3 SV=2	Gallus Gallus Domesticus (Chicken)	4
715	7.3	7.49	30.05	26.77	20.03	Q5ZK94	Putative uncharacterized protein OS=Gallus gallus GN=RCJMB04_12d24 PE=2 SV=1	Gallus Gallus Domesticus (Chicken)	5
716	7.29	7.44	12.46	7.009	3.583	F1NJ23	Uncharacterized protein OS=Gallus gallus PE=4 SV=3	Gallus Gallus Domesticus (Chicken)	4
717	7.29	7.36	40.08	29.39	21.37	E1BTA0	Uncharacterized protein OS=Gallus gallus GN=COMT PE=4 SV=1	Gallus Gallus Domesticus (Chicken)	4
718	7.26	7.4	31.71	19.02	16.83	F1NW48	Uncharacterized protein OS=Gallus gallus GN=ACTR3B PE=3 SV=2	Gallus Gallus Domesticus (Chicken)	5
719	7.26	7.31	32.17	21.32	21.32	D2Z1L9	LIM and SH3 protein 1 OS=Gallus gallus GN=LASP1 PE=2 SV=1	Gallus Gallus Domesticus (Chicken)	4
720	7.23	7.3	21.9	18.57	16.9	A0A1D5P1U0	Protein-lysine 6-oxidase OS=Gallus gallus GN=LOX PE=4 SV=1	Gallus Gallus Domesticus (Chicken)	9
721	7.19	7.4	17.74	13.2	5.089	F1NCA2	Glycerol-3-phosphate dehydrogenase OS=Gallus gallus GN=GPD2 PE=3 SV=2	Gallus Gallus Domesticus (Chicken)	3
722	7.17	7.24	9.85	8.728	7.232	A0A1D5PMF7	Spondin-1 OS=Gallus gallus GN=SPON1 PE=4 SV=1	Gallus Gallus Domesticus (Chicken)	4
723	7.17	7.23	37.39	32.17	27.39	Q9PW67	Ubiquitin carboxyl-terminal hydrolase OS=Gallus gallus GN=UCH-6 PE=2 SV=1	Gallus Gallus Domesticus (Chicken)	4
724	7.15	7.21	15.13	10.81	8.501	F1P194	Uncharacterized protein OS=Gallus gallus GN=COL8A2 PE=4 SV=3	Gallus Gallus Domesticus (Chicken)	5
725	7.13	7.23	19.85	19.85	17.18	F1NWE5	Uncharacterized protein OS=Gallus gallus PE=4 SV=3	Gallus Gallus Domesticus (Chicken)	4
726	7.12	7.26	22.44	9.683	5.121	A0A1L1RKY0	Uncharacterized protein OS=Gallus gallus PE=4 SV=1	Gallus Gallus Domesticus (Chicken)	3
727	7.12	7.25	18.67	15.62	8.977	Q90XC0	Malic enzyme OS=Gallus gallus PE=2 SV=1	Gallus Gallus Domesticus (Chicken)	4
728	7.12	7.17	16.41	13.17	11.26	F1NRK4	Uncharacterized protein OS=Gallus gallus GN=LRRC1 PE=4 SV=2	Gallus Gallus Domesticus (Chicken)	4
729	7.12	7.16	33.81	18.15	18.15	A0A1D5P3R2	Carbonic anhydrase 2 OS=Gallus gallus GN=CA2 PE=4 SV=1	Gallus Gallus Domesticus (Chicken)	4
730	7.1	7.26	29.36	26.74	20.93	A0A1L1RPR0	Eukaryotic translation initiation factor 3 subunit M OS=Gallus gallus GN=EIF3M PE=4 SV=1	Gallus Gallus Domesticus (Chicken)	5
731	7.1	7.21	28.02	28.02	19.46	A0A1D5PEY8	Uncharacterized protein OS=Gallus gallus PE=4 SV=1	Gallus Gallus Domesticus (Chicken)	4
732	7.1	7.2	23.27	22.64	22.64	A0A1L1RJ56	60S ribosomal protein L13 OS=Gallus gallus GN=RPL13 PE=3 SV=1	Gallus Gallus Domesticus (Chicken)	4
733	7.08	7.13	19.09	16.5	13.92	E1BSP1	Uncharacterized protein OS=Gallus gallus PE=4 SV=2	Gallus Gallus Domesticus (Chicken)	7
734	7.05	7.24	3.871	1.849	1.473	F1NE63	Reelin OS=Gallus gallus GN=RELN PE=4 SV=3	Gallus Gallus Domesticus (Chicken)	4
735	7.03	7.16	27.25	19.46	10.22	A0A1D5PYU3	Obg-like ATPase 1 OS=Gallus gallus GN=OLA1 PE=3 SV=1	Gallus Gallus Domesticus (Chicken)	4
736	7.02	7.17	28.93	28.93	26.03	E1BUB6	Uncharacterized protein OS=Gallus gallus GN=GSTT1L PE=4 SV=3	Gallus Gallus Domesticus (Chicken)	6
737	7.01	7.07	21.81	16.22	14.1	A0A1D5P7V0	Uncharacterized protein OS=Gallus gallus GN=PHYHIPL PE=4 SV=1	Gallus Gallus Domesticus (Chicken)	4
738	6.98	7.11	26.72	26.72	22.84	A0A1D5PAE4	Uncharacterized protein OS=Gallus gallus GN=HDGF PE=4 SV=1	Gallus Gallus Domesticus (Chicken)	5
739	6.97	7.04	19.08	14.25	9.425	E1BQF6	Uncharacterized protein OS=Gallus gallus PE=4 SV=2	Gallus Gallus Domesticus (Chicken)	4
740	6.96	7.09	17.41	15.06	10.35	A0A1D5NXD1	Uncharacterized protein OS=Gallus gallus GN=ACOT9 PE=4 SV=1	Gallus Gallus Domesticus (Chicken)	4
741	6.96	7.02	15.58	15.33	11.81	F1NAY8	Diphosphomevalonate decarboxylase OS=Gallus gallus GN=MVD PE=3 SV=3	Gallus Gallus Domesticus (Chicken)	4
742	6.95	7.19	41.93	22.65	13.45	D0VX31	Mitochondrial ubiquinol-cytochrome-c reductase complex core protein i OS=Gallus gallus PE=1 SV=1	Gallus Gallus Domesticus (Chicken)	6
743	6.95	7.08	16.69	10.24	8.031	A0A1D5P7M2	Uncharacterized protein OS=Gallus gallus GN=RETSAT PE=4 SV=1	Gallus Gallus Domesticus (Chicken)	5
744	6.95	7.03	37.14	26.43	26.43	Q5ZL50	Profilin OS=Gallus gallus GN=PFN2 PE=2 SV=1	Gallus Gallus Domesticus (Chicken)	4
745	6.9	7.04	9.361	6.58	5.375	A0A1D5PAT5	Uncharacterized protein OS=Gallus gallus GN=SMARCC1 PE=4 SV=1	Gallus Gallus Domesticus (Chicken)	5
746	6.89	7.01	29.2	20.19	12.17	Q5ZJV0	Uncharacterized protein OS=Gallus gallus GN=COPS4 PE=2 SV=1	Gallus Gallus Domesticus (Chicken)	4
747	6.89	6.96	21.05	14.79	7.519	Q5F426	Pyruvate dehydrogenase E1 component subunit alpha OS=Gallus gallus GN=PDHA1 PE=2 SV=1	Gallus Gallus Domesticus (Chicken)	3
748	6.88	6.94	19.92	9.818	7.013	F1P451	Uncharacterized protein OS=Gallus gallus GN=ACSL3 PE=4 SV=3	Gallus Gallus Domesticus (Chicken)	4
749	6.87	7.05	28.54	15.75	15.75	Q5ZMI9	Uncharacterized protein OS=Gallus gallus GN=VPS4B PE=2 SV=1	Gallus Gallus Domesticus (Chicken)	6
750	6.85	6.9	15.23	10.42	10.42	F1NPH3	Uncharacterized protein OS=Gallus gallus GN=VWA1 PE=4 SV=2	Gallus Gallus Domesticus (Chicken)	4
751	6.84	6.9	27.91	27.91	23.26	Q5ZIP7	Uncharacterized protein OS=Gallus gallus GN=RAB5A PE=2 SV=1	Gallus Gallus Domesticus (Chicken)	4
752	6.82	9.12	36.19	32.84	27.24	A0A1D5P5F5	Uncharacterized protein OS=Gallus gallus PE=3 SV=1	Gallus Gallus Domesticus (Chicken)	10
753	6.8	8.01	21.76	11.34	6.366	Q5KTT9	eIF4G-related protein NAT1 OS=Gallus gallus GN=NAT1 PE=2 SV=1	Gallus Gallus Domesticus (Chicken)	5
754	6.8	7.09	14.95	4.297	3.176	D8MIU8	Nuclear mitotic apparatus protein OS=Gallus gallus GN=NUMA PE=2 SV=1	Gallus Gallus Domesticus (Chicken)	8
755	6.8	7.01	32.68	20.62	14.4	A0A1D5P8B9	Uncharacterized protein OS=Gallus gallus GN=PUF60 PE=4 SV=1	Gallus Gallus Domesticus (Chicken)	4
756	6.78	6.9	30.43	23.72	20.95	R4GJC4	Uncharacterized protein OS=Gallus gallus GN=CMPK2 PE=3 SV=2	Gallus Gallus Domesticus (Chicken)	4
757	6.78	6.89	20.25	9.56	8.05	A0A1D5P2W8	Uncharacterized protein OS=Gallus gallus PE=4 SV=1	Gallus Gallus Domesticus (Chicken)	5
758	6.77	6.82	28.92	20.81	16.22	H9KZT7	Uncharacterized protein OS=Gallus gallus GN=ILF2 PE=4 SV=2	Gallus Gallus Domesticus (Chicken)	4
759	6.76	6.91	34.29	24.36	14.74	E1BQI4	Uncharacterized protein OS=Gallus gallus GN=GLOD4 PE=4 SV=3	Gallus Gallus Domesticus (Chicken)	4
760	6.75	6.81	39.73	28.28	12.79	F1NJV4	Protein-L-isoaspartate O-methyltransferase OS=Gallus gallus GN=PCMT1 PE=3 SV=2	Gallus Gallus Domesticus (Chicken)	3
761	6.74	6.83	17.88	17.88	17.88	Q5F3P1	Uncharacterized protein OS=Gallus gallus GN=NEK7 PE=2 SV=1	Gallus Gallus Domesticus (Chicken)	4
762	6.73	6.84	2.881	2.083	1.597	E1C6E6	Uncharacterized protein OS=Gallus gallus GN=LRBA PE=4 SV=3	Gallus Gallus Domesticus (Chicken)	4
763	6.73	6.78	15.87	15.87	13.6	E1BZ79	Mevalonate kinase OS=Gallus gallus GN=MVK PE=3 SV=3	Gallus Gallus Domesticus (Chicken)	4
764	6.73	6.77	5.085	5.085	5.085	A0A1L1RZK6	Uncharacterized protein OS=Gallus gallus GN=LOC100857563 PE=4 SV=1	Gallus Gallus Domesticus (Chicken)	5
765	6.72	6.95	13.19	7.948	4.244	E1C2C3	Uncharacterized protein OS=Gallus gallus GN=SF3B1 PE=4 SV=2	Gallus Gallus Domesticus (Chicken)	4
766	6.69	6.73	8.756	8.602	8.602	F1P0L2	Transmembrane 9 superfamily member OS=Gallus gallus GN=TM9SF2 PE=3 SV=2	Gallus Gallus Domesticus (Chicken)	4
767	6.68	6.72	30	26.11	26.11	E1C9J2	Uncharacterized protein OS=Gallus gallus GN=MANF PE=4 SV=3	Gallus Gallus Domesticus (Chicken)	5
768	6.66	6.7	35.22	21.86	17.41	Q9PTD6	Ribosomal protein S6 (Fragment) OS=Gallus gallus PE=2 SV=1	Gallus Gallus Domesticus (Chicken)	5
769	6.65	6.69	32	24.62	16.92	E1C6T8	Eukaryotic translation initiation factor 3 subunit I OS=Gallus gallus GN=EIF3I PE=3 SV=1	Gallus Gallus Domesticus (Chicken)	3
770	6.64	6.77	25.58	17.15	14.24	A0A1D5PM61	Uncharacterized protein OS=Gallus gallus PE=4 SV=1	Gallus Gallus Domesticus (Chicken)	4
771	6.62	6.66	16.04	12.69	7.09	F1NA58	Uncharacterized protein OS=Gallus gallus GN=SERPING1 PE=3 SV=3	Gallus Gallus Domesticus (Chicken)	3
772	6.62	6.65	35.1	30.46	30.46	Q5ZHW8	Uncharacterized protein OS=Gallus gallus GN=RPS14 PE=2 SV=1	Gallus Gallus Domesticus (Chicken)	4
773	6.61	10.3	13.68	10.11	7.356	E1C7T8	Coatomer subunit gamma OS=Gallus gallus GN=COPG2 PE=3 SV=2	Gallus Gallus Domesticus (Chicken)	5
774	6.61	6.72	16.25	11.43	8.929	A0A1D5PRN6	Uncharacterized protein OS=Gallus gallus GN=BAIAP2 PE=4 SV=1	Gallus Gallus Domesticus (Chicken)	4
775	6.6	6.69	19.21	14.94	7.317	F1NNP6	Uncharacterized protein OS=Gallus gallus GN=GLRX3 PE=4 SV=2	Gallus Gallus Domesticus (Chicken)	3
776	6.58	6.67	11.93	7.058	5.268	E1C459	Uncharacterized protein OS=Gallus gallus GN=MYO1D PE=3 SV=3	Gallus Gallus Domesticus (Chicken)	4
777	6.57	6.62	8.811	3.875	2.123	A0A1D5PSL2	Uncharacterized protein OS=Gallus gallus GN=MLLT4 PE=4 SV=1	Gallus Gallus Domesticus (Chicken)	3
778	6.56	6.65	14.71	5.502	5.502	F1NLE6	Oxysterol-binding protein OS=Gallus gallus PE=3 SV=3	Gallus Gallus Domesticus (Chicken)	4
779	6.54	6.67	9.664	9.664	4.762	A0A1D5NYS9	Oxysterol-binding protein OS=Gallus gallus GN=OSBPL11 PE=3 SV=2	Gallus Gallus Domesticus (Chicken)	3
780	6.54	6.62	22.61	15.65	15.65	A0A1D5PJE7	Uncharacterized protein OS=Gallus gallus GN=SAE1 PE=4 SV=1	Gallus Gallus Domesticus (Chicken)	4
781	6.53	6.56	37.82	37.82	37.82	A0A1D5PV79	Uncharacterized protein OS=Gallus gallus GN=SNRPD1 PE=4 SV=1	Gallus Gallus Domesticus (Chicken)	4
782	6.52	6.75	10.14	5.599	5.599	E1BXY6	Uncharacterized protein OS=Gallus gallus GN=GOLGA3 PE=4 SV=3	Gallus Gallus Domesticus (Chicken)	7
783	6.52	6.7	17.59	15.78	5.433	A0A1D5PKI8	Uncharacterized protein OS=Gallus gallus PE=3 SV=1	Gallus Gallus Domesticus (Chicken)	3
784	6.52	6.61	30.32	23.87	23.87	E1BS06	Uncharacterized protein OS=Gallus gallus GN=RPL23A PE=3 SV=2	Gallus Gallus Domesticus (Chicken)	4
785	6.5	6.6	32.72	24.26	19.49	Q5ZIY2	Uncharacterized protein OS=Gallus gallus GN=RCJMB04_22n3 PE=2 SV=1	Gallus Gallus Domesticus (Chicken)	4
786	6.49	35.94	19.26	12.55	8.85	A0A1D5P650	Clathrin heavy chain OS=Gallus gallus GN=SLC25A1 PE=3 SV=1	Gallus Gallus Domesticus (Chicken)	20
787	6.48	6.58	12.59	8.312	7.179	Q5F3I2	Putative uncharacterized protein OS=Gallus gallus GN=RCJMB04_16d21 PE=2 SV=1	Gallus Gallus Domesticus (Chicken)	4
788	6.47	6.62	14.34	9.982	9.982	F1NGU9	Cleavage and polyadenylation-specificity factor subunit 6 OS=Gallus gallus GN=CPSF6 PE=4 SV=2	Gallus Gallus Domesticus (Chicken)	4
789	6.44	6.52	20.21	16.63	12.63	A0A1D5PSX2	Histone deacetylase OS=Gallus gallus GN=HDAC1 PE=3 SV=1	Gallus Gallus Domesticus (Chicken)	5
790	6.44	6.51	15	15	10	Q8AWB4	Putative uncharacterized protein POFUT1 OS=Gallus gallus GN=POFUT1 PE=2 SV=1	Gallus Gallus Domesticus (Chicken)	3
791	6.43	6.61	15.77	14.2	7.528	E1BV71	Uncharacterized protein OS=Gallus gallus GN=ECM2 PE=4 SV=1	Gallus Gallus Domesticus (Chicken)	4
792	6.42	6.53	5.179	3.428	1.896	F1NA05	Uncharacterized protein OS=Gallus gallus GN=RANBP2 PE=4 SV=3	Gallus Gallus Domesticus (Chicken)	4
793	6.41	6.55	39.19	20.27	20.27	E1BR10	Uncharacterized protein OS=Gallus gallus GN=Gga.8044 PE=4 SV=2	Gallus Gallus Domesticus (Chicken)	4
794	6.41	6.44	26.8	20.8	17.6	Q5ZJY1	Uncharacterized protein OS=Gallus gallus GN=PGLS PE=2 SV=1	Gallus Gallus Domesticus (Chicken)	3
795	6.4	6.57	18.99	14.42	14.42	Q5ZL56	Putative uncharacterized protein OS=Gallus gallus GN=ACADS PE=2 SV=1	Gallus Gallus Domesticus (Chicken)	5
796	6.38	6.55	8.652	6.383	5.532	Q5ZLA7	Uncharacterized protein OS=Gallus gallus GN=STT3A PE=2 SV=1	Gallus Gallus Domesticus (Chicken)	4
797	6.37	6.48	18.84	13.02	13.02	Q5ZIQ5	NADH dehydrogenase [ubiquinone] 1 alpha subcomplex subunit 10, mitochondrial OS=Gallus gallus GN=RCJMB04_24e8 PE=2 SV=1	Gallus Gallus Domesticus (Chicken)	4
798	6.35	6.46	11.42	8.959	5.039	I3VQH4	Interleukin enhancer binding factor 3-like protein OS=Gallus gallus GN=ILF3 PE=2 SV=1	Gallus Gallus Domesticus (Chicken)	4
799	6.35	6.38	23	15.25	11	A0A1D5PRY7	Uncharacterized protein OS=Gallus gallus PE=4 SV=2	Gallus Gallus Domesticus (Chicken)	4
800	6.34	6.61	12.54	9.796	5.486	F1NWJ9	Unconventional myosin-VI OS=Gallus gallus GN=MYO6 PE=4 SV=1	Gallus Gallus Domesticus (Chicken)	5
801	6.34	6.46	21.85	12.97	9.947	F1NU55	Uncharacterized protein OS=Gallus gallus GN=CTTN PE=4 SV=2	Gallus Gallus Domesticus (Chicken)	4
802	6.32	6.35	37.44	31.96	20.55	Q5ZIR6	Uncharacterized protein OS=Gallus gallus GN=RCJMB04_24a4 PE=2 SV=1	Gallus Gallus Domesticus (Chicken)	5
803	6.32	6.35	12.81	8.421	6.14	A0A1D5PMH0	Uncharacterized protein OS=Gallus gallus GN=VPS45 PE=3 SV=1	Gallus Gallus Domesticus (Chicken)	3
804	6.31	6.41	26.17	19.31	15.26	Q5ZM56	Serine/threonine-protein phosphatase 2A activator OS=Gallus gallus GN=PPP2R4 PE=2 SV=1	Gallus Gallus Domesticus (Chicken)	4
805	6.29	6.42	33.21	30.63	26.2	Q5ZJL3	Uncharacterized protein OS=Gallus gallus GN=PSMF1 PE=2 SV=1	Gallus Gallus Domesticus (Chicken)	5
806	6.27	6.46	16.71	8.734	7.595	F1NU16	Uncharacterized protein OS=Gallus gallus GN=SF3A1 PE=4 SV=2	Gallus Gallus Domesticus (Chicken)	5
807	6.27	6.42	30	28.57	23.33	Q5ZLP5	Uncharacterized protein OS=Gallus gallus GN=SARNP PE=2 SV=1	Gallus Gallus Domesticus (Chicken)	4
808	6.25	6.45	28.13	24.51	12.81	Q71RI7	Guanine nucleotide-binding protein G11 alpha-subunit OS=Gallus gallus GN=GNA11 PE=2 SV=1	Gallus Gallus Domesticus (Chicken)	4
809	6.24	6.35	31.03	31.03	31.03	F1P331	Uncharacterized protein OS=Gallus gallus GN=AKR7A2 PE=4 SV=2	Gallus Gallus Domesticus (Chicken)	6
810	6.22	6.33	15.42	10.45	7.297	F1NJU5	Uncharacterized protein OS=Gallus gallus GN=C8A PE=4 SV=2	Gallus Gallus Domesticus (Chicken)	4
811	6.22	6.31	26.9	22.01	15.49	A0A1D5NXB3	Uncharacterized protein OS=Gallus gallus GN=RBM4B PE=4 SV=1	Gallus Gallus Domesticus (Chicken)	3
812	6.2	11.12	22.61	18.77	11.11	A0A1D5PP94	Uncharacterized protein OS=Gallus gallus PE=3 SV=1	Gallus Gallus Domesticus (Chicken)	7
813	6.2	6.31	16.46	16.3	10.44	E1C6N5	Acetyltransferase component of pyruvate dehydrogenase complex OS=Gallus gallus GN=DLAT PE=3 SV=1	Gallus Gallus Domesticus (Chicken)	3
814	6.2	6.22	20.79	11.29	9.505	Q5ZJ76	Uncharacterized protein OS=Gallus gallus GN=RCJMB04_20d14 PE=2 SV=1	Gallus Gallus Domesticus (Chicken)	3
815	6.2	6.22	15.44	10.14	8.295	Q5ZMK3	Uncharacterized protein OS=Gallus gallus GN=SCCPDH PE=2 SV=1	Gallus Gallus Domesticus (Chicken)	3
816	6.19	13.19	58.89	51.11	47.22	Q5ZKR9	Uncharacterized protein OS=Gallus gallus GN=RCJMB04_9i5 PE=2 SV=1	Gallus Gallus Domesticus (Chicken)	9
817	6.19	6.27	64.37	50.57	48.28	A0A1D5PIR2	Acyl-CoA-binding protein OS=Gallus gallus GN=DBI PE=4 SV=1	Gallus Gallus Domesticus (Chicken)	4
818	6.18	6.2	25.37	20.52	14.93	E1C4L3	Uncharacterized protein OS=Gallus gallus GN=SPR PE=4 SV=1	Gallus Gallus Domesticus (Chicken)	3
819	6.18	6.19	37.45	24.26	23.83	Q5ZI35	Uncharacterized protein OS=Gallus gallus GN=RCJMB04_30l19 PE=2 SV=1	Gallus Gallus Domesticus (Chicken)	3
820	6.17	6.19	52.22	50	42.22	A0A1D5NXY4	Uncharacterized protein OS=Gallus gallus GN=BANF1 PE=4 SV=1	Gallus Gallus Domesticus (Chicken)	3
821	6.17	6.18	36.15	35.38	35.38	A0A1L1RT65	40S ribosomal protein S24 OS=Gallus gallus GN=RPS24 PE=3 SV=1	Gallus Gallus Domesticus (Chicken)	5
822	6.15	10.54	28.23	20.16	18.15	Q05705	Beta-tropomyosin OS=Gallus gallus GN=BRT-2 PE=2 SV=1	Gallus Gallus Domesticus (Chicken)	6
823	6.15	8.51	19.41	19.41	16.22	Q5ZI86	Uncharacterized protein OS=Gallus gallus GN=RCJMB04_29e19 PE=2 SV=1	Gallus Gallus Domesticus (Chicken)	6
824	6.15	6.28	17.97	12.81	4.875	F1NKH3	Uncharacterized protein OS=Gallus gallus GN=HOOK3 PE=4 SV=3	Gallus Gallus Domesticus (Chicken)	3
825	6.14	6.17	14.82	9.395	7.516	Q5ZMC1	Uncharacterized protein OS=Gallus gallus GN=RP11-529K1.3 PE=2 SV=1	Gallus Gallus Domesticus (Chicken)	4
826	6.14	6.15	27.36	17.92	8.469	A0A1L1RQJ8	Bleomycin hydrolase OS=Gallus gallus GN=BLMH PE=4 SV=1	Gallus Gallus Domesticus (Chicken)	4
827	6.14	6.15	36.71	21.52	13.92	A0A1D5P9Z1	Low molecular weight phosphotyrosine protein phosphatase OS=Gallus gallus GN=ACP1 PE=4 SV=1	Gallus Gallus Domesticus (Chicken)	3
828	6.13	6.14	51.16	43.41	41.09	Q92069	Histone H2A OS=Gallus gallus GN=H2A-VII PE=3 SV=2	Gallus Gallus Domesticus (Chicken)	11
829	6.12	12.4	22.86	14.3	12.61	Q90796	Alpha-1 type XI collagen (Fragment) OS=Gallus gallus PE=2 SV=1	Gallus Gallus Domesticus (Chicken)	26
830	6.12	6.14	41.51	25.94	20.28	A0A1D5PKC2	Uncharacterized protein OS=Gallus gallus GN=DTYMK PE=3 SV=1	Gallus Gallus Domesticus (Chicken)	3
831	6.11	6.12	30.46	24.71	24.71	O93481	Chromobox protein (CHCB2) OS=Gallus gallus GN=CBX3 PE=2 SV=1	Gallus Gallus Domesticus (Chicken)	3
832	6.1	6.21	21.89	12.7	10	F1NTK1	Phosphoserine aminotransferase OS=Gallus gallus GN=PSAT1 PE=3 SV=2	Gallus Gallus Domesticus (Chicken)	4
833	6.1	6.16	17.56	17.2	17.2	A0A1D5PVN8	Uncharacterized protein OS=Gallus gallus PE=4 SV=1	Gallus Gallus Domesticus (Chicken)	5
834	6.09	6.27	15.87	10.08	8.264	E1BQ45	Uncharacterized protein OS=Gallus gallus GN=MATN4 PE=4 SV=3	Gallus Gallus Domesticus (Chicken)	4
835	6.08	6.09	32.54	25.79	25.79	A0A1D5PDN3	Proliferating cell nuclear antigen OS=Gallus gallus GN=PCNA PE=3 SV=1	Gallus Gallus Domesticus (Chicken)	6
836	6.08	6.09	28.66	28.66	24.39	E1C8Y9	Uncharacterized protein OS=Gallus gallus GN=SRSF3 PE=4 SV=1	Gallus Gallus Domesticus (Chicken)	4
837	6.07	11.1	70.3	60.4	43.56	R4GH93	Uncharacterized protein OS=Gallus gallus GN=Gga.29531 PE=4 SV=2	Gallus Gallus Domesticus (Chicken)	28
838	6.06	6.24	21.19	20.48	10.71	A0A1D5PI15	Uncharacterized protein OS=Gallus gallus GN=ARFIP1 PE=4 SV=1	Gallus Gallus Domesticus (Chicken)	4
839	6.05	6.17	6.22	4.273	2.596	F1NCU5	Uncharacterized protein OS=Gallus gallus PE=4 SV=3	Gallus Gallus Domesticus (Chicken)	4
840	6.03	6.17	16.41	14.29	10.81	F1NIE7	Retinal dehydrogenase 2 OS=Gallus gallus GN=ALDH1A2 PE=3 SV=3	Gallus Gallus Domesticus (Chicken)	4
841	6.02	9.2	34.94	30.48	30.48	A0A1D5PPL7	Uncharacterized protein OS=Gallus gallus PE=4 SV=2	Gallus Gallus Domesticus (Chicken)	6
842	6.02	6.11	18.05	13.28	9.524	E1BYF1	Uncharacterized protein OS=Gallus gallus GN=CTH PE=3 SV=1	Gallus Gallus Domesticus (Chicken)	3
843	6.02	6.07	26.29	26.29	20.57	A0A1D5PFF1	Uncharacterized protein OS=Gallus gallus PE=4 SV=1	Gallus Gallus Domesticus (Chicken)	3
844	6.02	6.04	28.47	15.28	15.28	A0A1D5P763	Uncharacterized protein OS=Gallus gallus GN=TXNL1 PE=4 SV=1	Gallus Gallus Domesticus (Chicken)	3
845	6.02	6.03	6.383	3.772	3.772	Q98TT7	Integrin alpha 3A subunit cytoplasmic domain variant OS=Gallus gallus PE=2 SV=1	Gallus Gallus Domesticus (Chicken)	3
846	6.02	6.03	21.59	14.62	14.62	F1NR44	Uncharacterized protein OS=Gallus gallus GN=ECHS1 PE=3 SV=2	Gallus Gallus Domesticus (Chicken)	3
847	6.02	6.02	13.97	10.34	10.34	F1NSL7	Uncharacterized protein OS=Gallus gallus GN=CXADR PE=4 SV=2	Gallus Gallus Domesticus (Chicken)	3
848	6.02	6.02	18.99	10.85	10.85	A0A1L1RJU4	Coatomer subunit beta OS=Gallus gallus GN=COPB1 PE=4 SV=1	Gallus Gallus Domesticus (Chicken)	3
849	6.01	6.08	24.92	10.73	10.73	A0A1D5PH79	Uncharacterized protein OS=Gallus gallus PE=4 SV=1	Gallus Gallus Domesticus (Chicken)	3
850	6.01	6.02	20.33	13.82	13.82	F1NEQ6	Proteasome subunit alpha type OS=Gallus gallus GN=PSMA6 PE=3 SV=2	Gallus Gallus Domesticus (Chicken)	3
851	6.01	6.01	22.17	19.65	14.36	A0A1D5P3X4	Uncharacterized protein OS=Gallus gallus PE=4 SV=1	Gallus Gallus Domesticus (Chicken)	5
852	6	6.01	17.11	12.98	10.32	F1NU90	Leucine-rich repeat-containing protein 59 OS=Gallus gallus GN=LRRC59 PE=4 SV=1	Gallus Gallus Domesticus (Chicken)	3
853	6	6	14.46	11.24	11.24	A0A1D5PQJ6	Uncharacterized protein OS=Gallus gallus GN=VAPA PE=4 SV=1	Gallus Gallus Domesticus (Chicken)	4
854	6	6	55.77	54.81	54.81	F1P0C0	Uncharacterized protein OS=Gallus gallus GN=HMGN1 PE=4 SV=1	Gallus Gallus Domesticus (Chicken)	3
855	6	6	11.81	8.333	8.333	E1C8G8	Uncharacterized protein OS=Gallus gallus PE=4 SV=3	Gallus Gallus Domesticus (Chicken)	3
856	6	6	12.64	12.64	12.64	Q5F3R9	Uncharacterized protein OS=Gallus gallus GN=RCJMB04_8c13 PE=2 SV=1	Gallus Gallus Domesticus (Chicken)	3
857	6	6	14.29	14.29	14.29	F1NSK8	Uncharacterized protein OS=Gallus gallus GN=ADPRH PE=4 SV=2	Gallus Gallus Domesticus (Chicken)	3
858	6	6	23.26	23.26	23.26	E1C937	Uncharacterized protein OS=Gallus gallus GN=AGR2 PE=4 SV=1	Gallus Gallus Domesticus (Chicken)	3
859	6	6	24.84	24.84	24.84	E1C6J9	Thy-1 membrane glycoprotein OS=Gallus gallus GN=THY1 PE=4 SV=2	Gallus Gallus Domesticus (Chicken)	4
860	6	6	21.28	21.28	21.28	A0A1D5PX67	Uncharacterized protein OS=Gallus gallus PE=3 SV=1	Gallus Gallus Domesticus (Chicken)	4
861	6	6	44.12	44.12	44.12	A0A1D5PR77	Uncharacterized protein OS=Gallus gallus PE=4 SV=1	Gallus Gallus Domesticus (Chicken)	3
862	5.98	6.09	24	24	24	F1NU56	Uncharacterized protein OS=Gallus gallus GN=RPS25 PE=4 SV=2	Gallus Gallus Domesticus (Chicken)	3
863	5.98	6.02	30.6	21.64	21.64	A0A1I7Q450	Ubiquitin-conjugating enzyme E2 variant 2 OS=Gallus gallus GN=UBE2V2 PE=3 SV=1	Gallus Gallus Domesticus (Chicken)	3
864	5.97	6.1	30.98	19.53	14.14	A0A1L1RVJ3	Eukaryotic translation initiation factor 3 subunit L OS=Gallus gallus GN=EIF3L PE=4 SV=1	Gallus Gallus Domesticus (Chicken)	3
865	5.96	6.27	41.72	29.45	14.42	E1BU27	Uncharacterized protein OS=Gallus gallus GN=AKR1D1 PE=4 SV=3	Gallus Gallus Domesticus (Chicken)	5
866	5.96	6	44.33	35.05	35.05	R4GHU2	Protein S100-A10 OS=Gallus gallus GN=S100A10 PE=3 SV=2	Gallus Gallus Domesticus (Chicken)	7
867	5.95	6.08	14.56	9.185	7.452	Q9YIC3	Peptidylprolyl isomerase OS=Gallus gallus GN=cFKBP/SMAP PE=2 SV=2	Gallus Gallus Domesticus (Chicken)	4
868	5.92	5.96	28.03	19.11	19.11	E1C8F7	Uncharacterized protein OS=Gallus gallus GN=RPL24 PE=4 SV=3	Gallus Gallus Domesticus (Chicken)	3
869	5.91	6.05	14.55	11.69	11.69	Q5ZKQ9	RNA binding motif protein, X-linked OS=Gallus gallus GN=RBMX PE=2 SV=1	Gallus Gallus Domesticus (Chicken)	4
870	5.91	6.05	33.49	33.49	26.89	A0A1L1RU62	Basigin OS=Gallus gallus GN=BSG PE=4 SV=1	Gallus Gallus Domesticus (Chicken)	4
871	5.89	6.39	25	25	11.68	F1NCE1	Eukaryotic translation initiation factor 3 subunit D OS=Gallus gallus GN=EIF3D PE=3 SV=3	Gallus Gallus Domesticus (Chicken)	5
872	5.89	6.17	25.41	25.41	22.15	A0A1D5P5X1	Uncharacterized protein OS=Gallus gallus GN=RCN2 PE=4 SV=1	Gallus Gallus Domesticus (Chicken)	5
873	5.89	6.02	12.57	8.508	8.508	A0A1D5PTF4	Uncharacterized protein OS=Gallus gallus GN=LIMA1 PE=4 SV=1	Gallus Gallus Domesticus (Chicken)	4
874	5.89	5.96	13.3	13.3	13.3	Q8JIG5	Alpha-1-acid glycoprotein OS=Gallus gallus GN=ogchi PE=2 SV=1	Gallus Gallus Domesticus (Chicken)	4
875	5.89	5.96	57.69	57.69	57.69	A0A1L1RSR2	40S ribosomal protein S17 OS=Gallus gallus GN=RPS17 PE=4 SV=1	Gallus Gallus Domesticus (Chicken)	4
876	5.87	5.99	9.827	6.262	5.202	F1NBA8	Uncharacterized protein OS=Gallus gallus GN=IPO7 PE=4 SV=3	Gallus Gallus Domesticus (Chicken)	4
877	5.85	8.19	34.5	34.5	25.33	F1NQS2	Uncharacterized protein OS=Gallus gallus GN=LOC396380 PE=4 SV=1	Gallus Gallus Domesticus (Chicken)	9
878	5.81	11.84	34.75	25.42	21.75	E1C347	Uncharacterized protein OS=Gallus gallus GN=GNAO1 PE=4 SV=3	Gallus Gallus Domesticus (Chicken)	6
879	5.8	5.89	39.59	19.18	13.88	A0A1D5PI06	Uncharacterized protein OS=Gallus gallus GN=NDUFV2 PE=4 SV=1	Gallus Gallus Domesticus (Chicken)	3
880	5.79	5.89	12.56	9.213	7.035	R4GL60	Uncharacterized protein OS=Gallus gallus GN=CLINT1 PE=4 SV=1	Gallus Gallus Domesticus (Chicken)	3
881	5.79	5.85	20.63	18.34	15.47	F1NZP0	Twinfilin-2 OS=Gallus gallus GN=TWF2 PE=4 SV=3	Gallus Gallus Domesticus (Chicken)	3
882	5.78	6.01	10.03	5.909	4.208	E1BQR7	Uncharacterized protein OS=Gallus gallus GN=ERC1 PE=4 SV=2	Gallus Gallus Domesticus (Chicken)	4
883	5.77	11.75	19.7	14.24	14.24	A0A1D5PEJ0	Uncharacterized protein OS=Gallus gallus GN=IGF2BP2 PE=4 SV=1	Gallus Gallus Domesticus (Chicken)	7
884	5.77	5.88	63.86	62.65	40.96	E1BSJ2	40S ribosomal protein S21 OS=Gallus gallus GN=RPS21 PE=3 SV=2	Gallus Gallus Domesticus (Chicken)	3
885	5.77	5.85	48.44	39.06	32.81	F1NII6	Uncharacterized protein OS=Gallus gallus GN=SNU13 PE=4 SV=2	Gallus Gallus Domesticus (Chicken)	4
886	5.77	5.83	42.03	25.36	25.36	R4GL88	Cellular retinoic acid-binding protein 2 OS=Gallus gallus GN=CRABP2 PE=3 SV=2	Gallus Gallus Domesticus (Chicken)	3
887	5.76	5.95	21.97	15.03	11.56	F1P5I8	Uncharacterized protein OS=Gallus gallus GN=ACBD3 PE=4 SV=1	Gallus Gallus Domesticus (Chicken)	4
888	5.74	5.89	26.3	21.48	17.04	A0A1D5NTA0	Ubiquitin thioesterase OS=Gallus gallus GN=OTUB1 PE=3 SV=1	Gallus Gallus Domesticus (Chicken)	4
889	5.73	5.92	35.39	33.02	17.81	E1C0Q5	Uncharacterized protein OS=Gallus gallus GN=ACAT1 PE=3 SV=2	Gallus Gallus Domesticus (Chicken)	5
890	5.68	5.74	10.47	10.47	10.47	F1NAH1	Uncharacterized protein OS=Gallus gallus GN=SRM PE=3 SV=2	Gallus Gallus Domesticus (Chicken)	3
891	5.67	5.9	28.86	24.83	21.81	Q8UWG7	60S ribosomal protein L6 OS=Gallus gallus GN=RPL6 PE=2 SV=1	Gallus Gallus Domesticus (Chicken)	4
892	5.66	5.77	90.68	71.19	33.05	F1P470	D-dopachrome decarboxylase OS=Gallus gallus GN=DDT PE=4 SV=1	Gallus Gallus Domesticus (Chicken)	4
893	5.64	5.82	10.66	3.398	2.352	F1NR84	Uncharacterized protein OS=Gallus gallus GN=KIAA1217 PE=4 SV=2	Gallus Gallus Domesticus (Chicken)	5
894	5.64	5.7	37.78	18.33	18.33	F1N9Q2	Lactoylglutathione lyase OS=Gallus gallus GN=GLO1 PE=3 SV=3	Gallus Gallus Domesticus (Chicken)	4
895	5.63	5.75	19.68	11.16	11.16	Q58I02	Visfatin OS=Gallus gallus GN=PBEF1 PE=2 SV=1	Gallus Gallus Domesticus (Chicken)	4
896	5.63	5.74	31.43	30.48	30.48	F1NP48	60S ribosomal protein L36 OS=Gallus gallus GN=RPL36 PE=3 SV=3	Gallus Gallus Domesticus (Chicken)	4
897	5.59	5.7	25	16.18	16.18	F1NQG5	Ribosomal protein L15 OS=Gallus gallus GN=RPL15 PE=3 SV=2	Gallus Gallus Domesticus (Chicken)	3
898	5.53	5.87	34.41	34.41	19.03	Q5ZJ50	Phosphomannomutase OS=Gallus gallus GN=RCJMB04_20k18 PE=2 SV=1	Gallus Gallus Domesticus (Chicken)	5
899	5.52	5.68	19.49	13.36	10.83	A0A1D5PEW1	Uncharacterized protein OS=Gallus gallus GN=RSU1 PE=4 SV=1	Gallus Gallus Domesticus (Chicken)	3
900	5.51	5.57	14.37	10.48	10.48	E1BTX6	Uncharacterized protein OS=Gallus gallus GN=MAT2B PE=4 SV=3	Gallus Gallus Domesticus (Chicken)	3
901	5.49	5.66	14.73	12.8	12.8	A0A1L1RYX4	Casein kinase I isoform epsilon OS=Gallus gallus GN=CSNK1E PE=3 SV=1	Gallus Gallus Domesticus (Chicken)	4
902	5.49	5.61	17.84	17.84	10.53	F1NBD0	Uncharacterized protein OS=Gallus gallus GN=ERLIN2 PE=4 SV=2	Gallus Gallus Domesticus (Chicken)	3
903	5.49	5.55	17.74	11.29	11.29	A0A1D5PW77	Uncharacterized protein OS=Gallus gallus GN=LOC776376 PE=4 SV=1	Gallus Gallus Domesticus (Chicken)	3
904	5.48	5.69	28.28	21.03	14.83	E1C2I3	Uncharacterized protein OS=Gallus gallus GN=ERGIC1 PE=4 SV=3	Gallus Gallus Domesticus (Chicken)	4
905	5.47	5.55	13.83	10.42	6.613	F1NIQ9	Uncharacterized protein OS=Gallus gallus GN=PEPD PE=3 SV=3	Gallus Gallus Domesticus (Chicken)	4
906	5.44	5.59	15.84	10.91	10.91	F1NI90	Methionine aminopeptidase OS=Gallus gallus GN=METAP1 PE=3 SV=3	Gallus Gallus Domesticus (Chicken)	3
907	5.42	5.55	21.65	21.65	6.804	Q683M9	Adenylosuccinate lyase OS=Gallus gallus GN=ADSL PE=2 SV=1	Gallus Gallus Domesticus (Chicken)	3
908	5.42	5.51	35.71	35.71	26.98	E1BXI3	Uncharacterized protein OS=Gallus gallus GN=PDCD5 PE=4 SV=1	Gallus Gallus Domesticus (Chicken)	3
909	5.42	5.48	15.49	12.44	12.44	H9L1F4	Perilipin OS=Gallus gallus GN=PLIN4 PE=3 SV=2	Gallus Gallus Domesticus (Chicken)	3
910	5.41	5.54	32.18	21.04	8.168	F6R1X6	Uncharacterized protein OS=Gallus gallus GN=SSB PE=4 SV=1	Gallus Gallus Domesticus (Chicken)	3
911	5.4	10.41	5.28	3.592	2.586	A0A1D5NXE0	Uncharacterized protein OS=Gallus gallus PE=4 SV=2	Gallus Gallus Domesticus (Chicken)	6
912	5.4	5.6	35.06	35.06	31.17	A0A1L1RT49	Uncharacterized protein OS=Gallus gallus GN=MAGOH2 PE=4 SV=1	Gallus Gallus Domesticus (Chicken)	4
913	5.36	5.41	14.48	7.507	7.507	F1NVY5	Uncharacterized protein OS=Gallus gallus GN=DNAJB11 PE=4 SV=2	Gallus Gallus Domesticus (Chicken)	3
914	5.35	5.41	22.73	15.91	15.91	R4GIL5	Metalloproteinase inhibitor 2 OS=Gallus gallus GN=TIMP2 PE=4 SV=1	Gallus Gallus Domesticus (Chicken)	3
915	5.34	5.74	21.57	16.62	8.516	Q5ZJ57	Uncharacterized protein OS=Gallus gallus GN=RCJMB04_20j17 PE=2 SV=1	Gallus Gallus Domesticus (Chicken)	4
916	5.34	5.57	10.54	4.745	2.512	R9PXL8	CAP-Gly domain-containing linker protein 1 OS=Gallus gallus GN=CLIP1 PE=4 SV=1	Gallus Gallus Domesticus (Chicken)	3
917	5.34	5.48	34.21	28.51	28.51	R9PXM5	Uncharacterized protein OS=Gallus gallus GN=IGLL1 PE=4 SV=2	Gallus Gallus Domesticus (Chicken)	3
918	5.34	5.44	26.92	26.92	26.92	Q5ZJ38	Uncharacterized protein OS=Gallus gallus GN=RANBP1 PE=2 SV=1	Gallus Gallus Domesticus (Chicken)	3
919	5.34	5.42	88.73	73.24	73.24	F1P2A1	Uncharacterized protein OS=Gallus gallus GN=ATOX1 PE=4 SV=2	Gallus Gallus Domesticus (Chicken)	3
920	5.33	5.39	25.91	14.96	14.96	F1P006	Toll-interacting protein OS=Gallus gallus GN=TOLLIP PE=4 SV=1	Gallus Gallus Domesticus (Chicken)	3
921	5.3	5.37	24.9	8.996	8.996	A0A1D5NZU2	Calcium/calmodulin-dependent protein kinase type II delta chain OS=Gallus gallus GN=CAMK2D PE=3 SV=1	Gallus Gallus Domesticus (Chicken)	3
922	5.3	5.37	38.01	32.75	27.49	R4GLL0	Galectin OS=Gallus gallus GN=LGALSL PE=4 SV=2	Gallus Gallus Domesticus (Chicken)	3
923	5.29	5.43	22.17	15.84	8.597	Q5ZJT4	Peptidylprolyl isomerase OS=Gallus gallus GN=RCJMB04_15n8 PE=2 SV=1	Gallus Gallus Domesticus (Chicken)	3
924	5.29	5.39	23	19.67	12.67	B3Y932	DNA-(apurinic or apyrimidinic site) lyase OS=Gallus gallus GN=chApex1 PE=2 SV=1	Gallus Gallus Domesticus (Chicken)	3
925	5.29	5.37	14.29	14.29	9.714	A0A1L1RTI3	Uncharacterized protein OS=Gallus gallus GN=GLT8D2 PE=4 SV=1	Gallus Gallus Domesticus (Chicken)	3
926	5.28	5.38	8.272	4.293	3.246	F1N9U0	Uncharacterized protein OS=Gallus gallus GN=PRPF6 PE=4 SV=3	Gallus Gallus Domesticus (Chicken)	3
927	5.28	5.34	34.34	34.34	34.34	A0A1D5P071	Uncharacterized protein OS=Gallus gallus GN=S100A14 PE=3 SV=1	Gallus Gallus Domesticus (Chicken)	3
928	5.27	5.47	15.35	15.35	12.01	Q5ZM32	Dihydrolipoyl dehydrogenase OS=Gallus gallus GN=DLD PE=2 SV=1	Gallus Gallus Domesticus (Chicken)	4
929	5.27	5.4	24.88	24.88	21.39	R4GLB3	Proteasome subunit beta type OS=Gallus gallus GN=PSMB2 PE=3 SV=1	Gallus Gallus Domesticus (Chicken)	4
930	5.27	5.33	21.66	12.64	12.64	F1N872	Uncharacterized protein OS=Gallus gallus GN=MLEC PE=4 SV=3	Gallus Gallus Domesticus (Chicken)	3
931	5.26	5.39	19.64	15.48	4.96	E1C6G6	Signal recognition particle 54 kDa protein OS=Gallus gallus GN=SRP54 PE=3 SV=3	Gallus Gallus Domesticus (Chicken)	2
932	5.26	5.37	27.08	12.27	12.27	Q5ZLY6	Uncharacterized protein OS=Gallus gallus GN=RCJMB04_4g4 PE=2 SV=1	Gallus Gallus Domesticus (Chicken)	3
933	5.26	5.33	22.44	12.54	12.54	F1P241	Uncharacterized protein OS=Gallus gallus GN=CRKL PE=4 SV=2	Gallus Gallus Domesticus (Chicken)	3
934	5.25	5.46	23.01	23.01	16.19	Q5ZLY3	Uncharacterized protein OS=Gallus gallus GN=TMOD3 PE=2 SV=1	Gallus Gallus Domesticus (Chicken)	4
935	5.24	5.58	11.98	7.846	2.211	A0A1D5PIJ3	Uncharacterized protein OS=Gallus gallus GN=UACA PE=4 SV=1	Gallus Gallus Domesticus (Chicken)	4
936	5.24	5.29	35	35	35	A0A1D5PNR0	RNA-binding protein 8A OS=Gallus gallus GN=RBM8A PE=3 SV=1	Gallus Gallus Domesticus (Chicken)	3
937	5.21	8.4	29.31	23.75	12.24	Q5ZM76	Uncharacterized protein OS=Gallus gallus GN=FUBP3 PE=2 SV=1	Gallus Gallus Domesticus (Chicken)	5
938	5.21	5.42	13.47	3.673	2.449	A0A1D5P2G7	Uncharacterized protein OS=Gallus gallus GN=CHL1 PE=4 SV=1	Gallus Gallus Domesticus (Chicken)	3
939	5.21	5.3	40.12	27.78	20.68	A0A1D5P9Z6	Core histone macro-H2A.1 OS=Gallus gallus GN=H2AFY PE=3 SV=1	Gallus Gallus Domesticus (Chicken)	4
940	5.2	5.28	40.94	19.88	18.71	Q5ZJV5	Uncharacterized protein OS=Gallus gallus GN=COX4I1 PE=2 SV=1	Gallus Gallus Domesticus (Chicken)	3
941	5.19	5.27	30.9	20.79	20.79	A0A1D5P3B1	Uncharacterized protein OS=Gallus gallus GN=RPL11 PE=3 SV=1	Gallus Gallus Domesticus (Chicken)	3
942	5.18	5.28	16.01	7.657	4.06	F1NZV7	Uncharacterized protein OS=Gallus gallus GN=MSLN PE=4 SV=3	Gallus Gallus Domesticus (Chicken)	3
943	5.16	5.31	9.857	5.735	5.735	F1NTQ2	Beta-hexosaminidase OS=Gallus gallus GN=HEXB PE=3 SV=3	Gallus Gallus Domesticus (Chicken)	3
944	5.15	5.21	18.1	18.1	13.8	Q4FZ83	Reticulon OS=Gallus gallus GN=RTN4 PE=2 SV=1	Gallus Gallus Domesticus (Chicken)	3
945	5.12	7.33	17.47	11.71	9.48	F1NDP8	Uncharacterized protein OS=Gallus gallus PE=3 SV=3	Gallus Gallus Domesticus (Chicken)	5
946	5.12	5.37	12.15	12.15	7.627	F1NQR2	Na(+)/H(+) exchange regulatory cofactor NHE-RF OS=Gallus gallus GN=SLC9A3R2 PE=4 SV=4	Gallus Gallus Domesticus (Chicken)	3
947	5.1	5.34	18.85	8.115	6.444	F1NM03	Basic leucine zipper and W2 domain-containing protein 2 OS=Gallus gallus GN=BZW2 PE=4 SV=1	Gallus Gallus Domesticus (Chicken)	3
948	5.1	5.19	36.73	29.93	21.77	A0A1D5NVI0	Uncharacterized protein OS=Gallus gallus GN=HBBA PE=3 SV=1	Gallus Gallus Domesticus (Chicken)	4
949	5.03	5.12	5.381	4.222	3.063	A0A1D5PJL7	Uncharacterized protein OS=Gallus gallus GN=PM5 PE=4 SV=1	Gallus Gallus Domesticus (Chicken)	3
950	5.02	5.09	14.95	10.16	6.876	F1NTM0	Uncharacterized protein OS=Gallus gallus GN=FAM169A PE=4 SV=3	Gallus Gallus Domesticus (Chicken)	4
951	5.01	5.08	29.76	20.24	20.24	A0A1D5PCF5	Uncharacterized protein OS=Gallus gallus PE=4 SV=1	Gallus Gallus Domesticus (Chicken)	3
952	4.99	5.08	36.08	29.9	19.59	A0A1D5PII6	RuvB-like helicase OS=Gallus gallus PE=3 SV=1	Gallus Gallus Domesticus (Chicken)	3
953	4.99	5.07	13.49	10.37	7.884	F1P4X4	Uncharacterized protein OS=Gallus gallus PE=4 SV=3	Gallus Gallus Domesticus (Chicken)	3
954	4.98	5.12	9.504	6.818	5.475	A0A1L1RQI4	Uncharacterized protein OS=Gallus gallus GN=BCAN PE=4 SV=1	Gallus Gallus Domesticus (Chicken)	3
955	4.98	5.05	26.59	17.82	17.82	Q5ZHT3	Uncharacterized protein OS=Gallus gallus GN=RCJMB04_33h20 PE=2 SV=1	Gallus Gallus Domesticus (Chicken)	3
956	4.98	5.04	15.49	14.95	10.87	R4GMF2	Uncharacterized protein OS=Gallus gallus GN=SMARCE1 PE=4 SV=1	Gallus Gallus Domesticus (Chicken)	3
957	4.97	5.33	25.41	25.41	15.15	E1BR36	Uncharacterized protein OS=Gallus gallus GN=ACTL6A PE=3 SV=2	Gallus Gallus Domesticus (Chicken)	5
958	4.94	5.13	30.43	30.43	22.98	E1C658	ATP synthase subunit d, mitochondrial OS=Gallus gallus GN=ATP5H PE=3 SV=3	Gallus Gallus Domesticus (Chicken)	3
959	4.94	5.03	8.344	7.098	4.359	F1N8N7	Integrin beta OS=Gallus gallus GN=ITGB1 PE=3 SV=1	Gallus Gallus Domesticus (Chicken)	3
960	4.93	5.18	13.76	6.556	2.124	F1P4U4	Ubiquitin carboxyl-terminal hydrolase 7 OS=Gallus gallus GN=USP7 PE=3 SV=2	Gallus Gallus Domesticus (Chicken)	2
961	4.93	5.08	11.06	6.443	6.443	A0A1D5P8M7	Lipase maturation factor OS=Gallus gallus GN=LMF2 PE=3 SV=1	Gallus Gallus Domesticus (Chicken)	3
962	4.93	5.06	17.54	11.2	5.263	A0A1D5NX91	Uncharacterized protein OS=Gallus gallus GN=C5H14orf4 PE=4 SV=1	Gallus Gallus Domesticus (Chicken)	3
963	4.91	4.99	31.75	18.65	14.68	F1NRM8	Endoplasmic reticulum resident protein 29 OS=Gallus gallus GN=ERP29 PE=4 SV=3	Gallus Gallus Domesticus (Chicken)	3
964	4.9	5.03	29.28	18.78	18.78	E1BVB0	Uncharacterized protein OS=Gallus gallus GN=ARL1 PE=3 SV=1	Gallus Gallus Domesticus (Chicken)	3
965	4.9	5.01	16.48	9.153	9.153	A0A1D5PN07	Uncharacterized protein OS=Gallus gallus GN=ARHGAP1 PE=4 SV=1	Gallus Gallus Domesticus (Chicken)	3
966	4.9	4.96	48.72	48.72	36.54	I7LRG5	HN1 OS=Gallus gallus GN=HN1 PE=2 SV=1	Gallus Gallus Domesticus (Chicken)	3
967	4.9	4.96	44.19	44.19	44.19	Q6B834	Histone H4 (Fragment) OS=Gallus gallus PE=3 SV=1	Gallus Gallus Domesticus (Chicken)	7
968	4.88	4.94	19.62	11.17	11.17	F1NX13	Uncharacterized protein OS=Gallus gallus GN=DRG1 PE=4 SV=1	Gallus Gallus Domesticus (Chicken)	3
969	4.87	5.67	44.97	32.28	25.93	F5ANT0	Neuroblastoma RAS viral oncogene-like protein OS=Gallus gallus GN=N-RAS PE=2 SV=1	Gallus Gallus Domesticus (Chicken)	5
970	4.87	4.93	34.42	34.42	27.92	A0A1L1RRM7	Uncharacterized protein OS=Gallus gallus GN=LIN7B PE=4 SV=1	Gallus Gallus Domesticus (Chicken)	3
971	4.87	4.93	22.7	22.7	22.7	A0A1D5PMM4	Uncharacterized protein OS=Gallus gallus GN=LOC107056010 PE=4 SV=1	Gallus Gallus Domesticus (Chicken)	3
972	4.86	12.88	27.36	18.12	11.05	A0A1D5PZ92	Uncharacterized protein OS=Gallus gallus GN=KRT75L2 PE=3 SV=1	Gallus Gallus Domesticus (Chicken)	17
973	4.86	5.09	14.49	7.674	3.776	Q5ZJ83	Uncharacterized protein OS=Gallus gallus GN=RCJMB04_20c5 PE=2 SV=1	Gallus Gallus Domesticus (Chicken)	3
974	4.86	5.08	11.56	11.56	11.56	E1C279	Uncharacterized protein OS=Gallus gallus GN=NSDHL PE=3 SV=1	Gallus Gallus Domesticus (Chicken)	3
975	4.84	5	44.86	31.35	31.35	Q5ZK19	Uncharacterized protein OS=Gallus gallus GN=DCTN3 PE=2 SV=1	Gallus Gallus Domesticus (Chicken)	4
976	4.84	4.9	31.71	21.95	21.95	A0A1L1RMH8	Uncharacterized protein OS=Gallus gallus PE=4 SV=1	Gallus Gallus Domesticus (Chicken)	4
977	4.83	4.98	13.06	10.09	10.09	A0A1D5PMI8	Uncharacterized protein OS=Gallus gallus GN=SCRN3 PE=4 SV=1	Gallus Gallus Domesticus (Chicken)	3
978	4.81	4.89	25.63	12.59	9.84	Q1G1I6	PACSIN 3 OS=Gallus gallus GN=PACSIN3 PE=2 SV=1	Gallus Gallus Domesticus (Chicken)	3
979	4.8	5.06	18.48	13.91	6.304	E1BUT7	Uncharacterized protein OS=Gallus gallus GN=IRF6 PE=3 SV=3	Gallus Gallus Domesticus (Chicken)	3
980	4.8	4.94	35.41	25.84	25.84	E1BRL4	Synaptosomal-associated protein OS=Gallus gallus GN=SNAP23 PE=3 SV=1	Gallus Gallus Domesticus (Chicken)	3
981	4.8	4.85	17.44	17.44	17.44	F1NKQ7	Uncharacterized protein OS=Gallus gallus GN=FADD PE=4 SV=3	Gallus Gallus Domesticus (Chicken)	3
982	4.78	4.98	24.77	19.72	16.51	F1NBZ6	Hypoxanthine-guanine phosphoribosyltransferase OS=Gallus gallus GN=HPRT1 PE=4 SV=2	Gallus Gallus Domesticus (Chicken)	3
983	4.78	4.95	10.12	6.914	4.609	F1P2U1	Uncharacterized protein OS=Gallus gallus GN=CUL4A PE=3 SV=3	Gallus Gallus Domesticus (Chicken)	3
984	4.75	4.91	20.38	20.38	11.78	E1BWS2	Uncharacterized protein OS=Gallus gallus GN=NAPG PE=4 SV=1	Gallus Gallus Domesticus (Chicken)	3
985	4.73	5.71	15.87	11.71	9.524	Q7T1F5	Serine/threonine-protein phosphatase (Fragment) OS=Gallus gallus PE=2 SV=1	Gallus Gallus Domesticus (Chicken)	5
986	4.73	4.78	21.19	15.52	11.04	A0A1D5PIY9	Uncharacterized protein OS=Gallus gallus GN=HSPBP1 PE=4 SV=1	Gallus Gallus Domesticus (Chicken)	3
987	4.72	4.95	4.798	2.567	1.263	E1C1B8	Uncharacterized protein OS=Gallus gallus GN=CNOT1 PE=4 SV=2	Gallus Gallus Domesticus (Chicken)	3
988	4.7	4.89	23.39	13.11	13.11	F1N903	Uncharacterized protein OS=Gallus gallus GN=PSMD6 PE=4 SV=2	Gallus Gallus Domesticus (Chicken)	4
989	4.7	4.88	72.41	51.72	43.1	E1BVZ7	Uncharacterized protein OS=Gallus gallus GN=DYNLT3 PE=4 SV=1	Gallus Gallus Domesticus (Chicken)	3
990	4.7	4.78	17.76	8.08	3.36	F1NF84	Uncharacterized protein OS=Gallus gallus PE=4 SV=3	Gallus Gallus Domesticus (Chicken)	6
991	4.68	4.81	17.89	12.14	12.14	E1C502	Autophagy-related protein 3 OS=Gallus gallus GN=ATG3 PE=3 SV=1	Gallus Gallus Domesticus (Chicken)	3
992	4.68	4.74	6.169	3.811	1.404	A0A1L1RP17	Uncharacterized protein OS=Gallus gallus GN=MIA3 PE=4 SV=1	Gallus Gallus Domesticus (Chicken)	2
993	4.67	4.88	20.05	13.37	11.23	F1P0D2	Glutamine synthetase OS=Gallus gallus GN=LOC417253 PE=3 SV=3	Gallus Gallus Domesticus (Chicken)	3
994	4.66	5.02	25.71	19.64	19.64	F1NCV7	S-methyl-5'-thioadenosine phosphorylase OS=Gallus gallus GN=MTAP PE=3 SV=2	Gallus Gallus Domesticus (Chicken)	4
995	4.65	5.57	12.96	11.48	4.815	Q5F3Q3	Uncharacterized protein OS=Gallus gallus GN=RCJMB04_10b17 PE=2 SV=1	Gallus Gallus Domesticus (Chicken)	2
996	4.64	4.92	4.689	3.35	2.68	F1NP60	Uncharacterized protein OS=Gallus gallus GN=MRC2 PE=4 SV=3	Gallus Gallus Domesticus (Chicken)	4
997	4.64	4.74	17.05	9.74	6.981	F1NPR8	Uncharacterized protein OS=Gallus gallus GN=PAPSS2 PE=3 SV=3	Gallus Gallus Domesticus (Chicken)	3
998	4.64	4.7	25.96	25.96	7.234	A0A1D5PPP2	Uncharacterized protein OS=Gallus gallus GN=HDHD1 PE=4 SV=1	Gallus Gallus Domesticus (Chicken)	2
999	4.63	4.77	24.68	20.35	20.35	E1C0U6	Uncharacterized protein OS=Gallus gallus PE=4 SV=2	Gallus Gallus Domesticus (Chicken)	4
1000	4.63	4.66	40.85	40.85	29.58	Q5ZJ22	Uncharacterized protein OS=Gallus gallus GN=RCJMB04_21j8 PE=2 SV=1	Gallus Gallus Domesticus (Chicken)	4
1001	4.61	4.73	8.447	8.447	3.815	F1N8I0	Uncharacterized protein OS=Gallus gallus GN=APEH PE=4 SV=3	Gallus Gallus Domesticus (Chicken)	3
1002	4.6	4.71	5.215	1.718	1.718	Q90753	BRG1 protein OS=Gallus gallus GN=brg1 PE=2 SV=1	Gallus Gallus Domesticus (Chicken)	3
1003	4.6	4.64	9.143	3.524	2.476	F1NHH2	Uncharacterized protein OS=Gallus gallus GN=LLGL1 PE=4 SV=3	Gallus Gallus Domesticus (Chicken)	2
1004	4.6	4.64	9.467	9.467	7.495	F1NIQ4	Uncharacterized protein OS=Gallus gallus GN=TOM1L2 PE=3 SV=2	Gallus Gallus Domesticus (Chicken)	3
1005	4.6	4.64	14.81	14.29	14.29	E1BZN6	Receptor expression-enhancing protein OS=Gallus gallus GN=REEP5 PE=3 SV=1	Gallus Gallus Domesticus (Chicken)	3
1006	4.59	4.68	10.65	5.842	4.009	F1NN82	Oxysterol-binding protein OS=Gallus gallus GN=OSBPL3 PE=3 SV=3	Gallus Gallus Domesticus (Chicken)	3
1007	4.58	4.62	44.06	23.75	14.56	F1NC02	Proteasome subunit alpha type OS=Gallus gallus GN=PSMA4 PE=3 SV=2	Gallus Gallus Domesticus (Chicken)	3
1008	4.58	4.61	38.24	38.24	38.24	A0A1D5Q006	Protein CDV3 homolog OS=Gallus gallus GN=CDV3 PE=4 SV=1	Gallus Gallus Domesticus (Chicken)	3
1009	4.57	4.6	27.83	27.83	27.83	A0A1D5PZ95	Uncharacterized protein OS=Gallus gallus GN=LOC424401 PE=4 SV=1	Gallus Gallus Domesticus (Chicken)	3
1010	4.56	4.74	16.52	16.52	16.52	F1NT19	Superoxide dismutase OS=Gallus gallus GN=SOD2 PE=3 SV=1	Gallus Gallus Domesticus (Chicken)	5
1011	4.56	4.59	7.062	3.955	3.955	F1NJL0	Uncharacterized protein OS=Gallus gallus GN=ATXN2 PE=4 SV=3	Gallus Gallus Domesticus (Chicken)	4
1012	4.56	4.59	12.13	8.396	8.396	A0A0S3P539	Nectin-4 OS=Gallus gallus PE=2 SV=1	Gallus Gallus Domesticus (Chicken)	3
1013	4.55	4.65	18.6	15.25	6.977	A0A1L1RYX0	Endophilin-B1 OS=Gallus gallus GN=SH3GLB1 PE=4 SV=1	Gallus Gallus Domesticus (Chicken)	2
1014	4.55	4.6	11.86	7.378	3.988	A0A547	Trifunctional purine biosynthetic protein adenosine-3 OS=Gallus gallus GN=GART PE=3 SV=1	Gallus Gallus Domesticus (Chicken)	2
1015	4.54	4.67	17.35	9.388	9.388	A0A1D5PA08	Uncharacterized protein OS=Gallus gallus GN=STK3 PE=4 SV=1	Gallus Gallus Domesticus (Chicken)	4
1016	4.54	4.65	29.63	29.63	27.41	E1BVB1	Uncharacterized protein OS=Gallus gallus GN=RPL32 PE=4 SV=2	Gallus Gallus Domesticus (Chicken)	6
1017	4.54	4.58	23.54	23.54	8.608	E1C0T1	Uncharacterized protein OS=Gallus gallus GN=TFG PE=4 SV=1	Gallus Gallus Domesticus (Chicken)	3
1018	4.52	4.56	25.76	18.31	10.51	A0A1D5P8R0	Uncharacterized protein OS=Gallus gallus GN=LOC769726 PE=4 SV=2	Gallus Gallus Domesticus (Chicken)	2
1019	4.5	4.55	11.34	6.115	2.675	F1NG89	Ubiquitin carboxyl-terminal hydrolase 10 OS=Gallus gallus GN=USP10 PE=3 SV=3	Gallus Gallus Domesticus (Chicken)	2
1020	4.46	4.6	19.74	12.99	4.805	F1NI29	Uncharacterized protein OS=Gallus gallus GN=HADHA PE=3 SV=3	Gallus Gallus Domesticus (Chicken)	3
1021	4.44	4.47	7.891	5.795	3.206	A0A1D5PSR0	Uncharacterized protein OS=Gallus gallus GN=STRN3 PE=4 SV=1	Gallus Gallus Domesticus (Chicken)	2
1022	4.43	4.6	18.6	11.44	5.007	Q5ZIG5	Uncharacterized protein OS=Gallus gallus GN=GFPT1 PE=2 SV=1	Gallus Gallus Domesticus (Chicken)	3
1023	4.43	4.5	7.221	5.58	3.173	F1NLU4	Uncharacterized protein OS=Gallus gallus PE=4 SV=3	Gallus Gallus Domesticus (Chicken)	2
1024	4.42	4.55	41.18	41.18	21.76	Q8QG67	Glutathione peroxidase OS=Gallus gallus GN=GPX4 PE=2 SV=3	Gallus Gallus Domesticus (Chicken)	3
1025	4.42	4.46	28.39	26.45	15.48	F1NT14	Uncharacterized protein OS=Gallus gallus GN=MGST1 PE=4 SV=2	Gallus Gallus Domesticus (Chicken)	2
1026	4.42	4.45	21.24	15.63	8.555	A0A1D5P2K1	Uncharacterized protein OS=Gallus gallus PE=4 SV=1	Gallus Gallus Domesticus (Chicken)	2
1027	4.41	4.53	19.84	14.48	8.929	A0A1D5P8J6	Pre-mRNA-processing factor 19 OS=Gallus gallus GN=PRPF19 PE=4 SV=1	Gallus Gallus Domesticus (Chicken)	3
1028	4.41	4.44	17.23	15.53	7.872	A0A1D5P2C0	Uncharacterized protein OS=Gallus gallus GN=FAM83A PE=4 SV=1	Gallus Gallus Domesticus (Chicken)	2
1029	4.39	4.42	16.09	9.474	4.662	F1NPJ4	Succinate dehydrogenase [ubiquinone] flavoprotein subunit, mitochondrial OS=Gallus gallus GN=SDHA PE=3 SV=2	Gallus Gallus Domesticus (Chicken)	2
1030	4.39	4.42	14.7	10.76	10.76	E1C2U6	Uncharacterized protein OS=Gallus gallus GN=PRKAR1B PE=4 SV=1	Gallus Gallus Domesticus (Chicken)	3
1031	4.39	4.42	14.68	14.68	6.582	Q5ZIF0	Uncharacterized protein OS=Gallus gallus GN=MAP2K1 PE=2 SV=1	Gallus Gallus Domesticus (Chicken)	2
1032	4.37	4.5	12.73	5.901	2.381	F1NT10	Uncharacterized protein OS=Gallus gallus GN=TCERG1 PE=4 SV=2	Gallus Gallus Domesticus (Chicken)	2
1033	4.37	4.39	18.62	12.17	5.489	F1NBE3	Uncharacterized protein OS=Gallus gallus GN=LOC101750333 PE=3 SV=2	Gallus Gallus Domesticus (Chicken)	2
1034	4.37	4.39	43.93	43.93	29.91	F1NIL3	Uncharacterized protein OS=Gallus gallus GN=ATP5L PE=4 SV=3	Gallus Gallus Domesticus (Chicken)	3
1035	4.35	4.37	15.52	13	10.11	F1P5V9	Uncharacterized protein OS=Gallus gallus GN=PARVA PE=4 SV=3	Gallus Gallus Domesticus (Chicken)	3
1036	4.34	4.46	10.3	5.908	1.801	F1NPS0	Uncharacterized protein OS=Gallus gallus GN=NUP155 PE=4 SV=3	Gallus Gallus Domesticus (Chicken)	2
1037	4.34	4.44	35.04	28.74	17.72	F1NYA2	Uncharacterized protein OS=Gallus gallus GN=EIF4H PE=4 SV=2	Gallus Gallus Domesticus (Chicken)	3
1038	4.34	4.4	8.406	6.55	3.93	E1BY25	Uncharacterized protein OS=Gallus gallus GN=WDR47 PE=4 SV=2	Gallus Gallus Domesticus (Chicken)	2
1039	4.34	4.37	5.681	2.582	1.174	A0A1D5PZ80	Tenascin OS=Gallus gallus GN=TNC PE=4 SV=1	Gallus Gallus Domesticus (Chicken)	2
1040	4.34	4.37	53.85	53.85	38.46	F1P4I3	Uncharacterized protein OS=Gallus gallus GN=VAMP3 PE=4 SV=3	Gallus Gallus Domesticus (Chicken)	2
1041	4.33	6.68	53.69	28.86	22.82	F1P596	Uncharacterized protein OS=Gallus gallus GN=CALML3 PE=4 SV=2	Gallus Gallus Domesticus (Chicken)	6
1042	4.33	4.36	28.74	16.47	7.485	R4GJD9	Uncharacterized protein OS=Gallus gallus GN=DERA PE=4 SV=2	Gallus Gallus Domesticus (Chicken)	2
1043	4.33	4.36	11.74	11.74	7.824	Q5ZM92	Uncharacterized protein OS=Gallus gallus GN=DAZAP1 PE=2 SV=1	Gallus Gallus Domesticus (Chicken)	2
1044	4.31	4.34	21.95	13.22	7.232	A0A1D5PPX3	Uncharacterized protein OS=Gallus gallus GN=HSD17B12 PE=3 SV=1	Gallus Gallus Domesticus (Chicken)	2
1045	4.3	4.42	16.11	13.03	13.03	A0A1D5NYA8	Uncharacterized protein OS=Gallus gallus GN=DNAJA4 PE=3 SV=1	Gallus Gallus Domesticus (Chicken)	4
1046	4.3	4.4	16.57	9.98	5.589	Q5F387	Uncharacterized protein OS=Gallus gallus GN=SF3A3 PE=2 SV=1	Gallus Gallus Domesticus (Chicken)	2
1047	4.29	4.32	53.91	35.94	28.91	O42388	Ubiquitin-60S ribosomal protein L40 OS=Gallus gallus GN=UBA52 PE=2 SV=1	Gallus Gallus Domesticus (Chicken)	3
1048	4.27	4.34	13.14	10.88	5.544	Q90707	Kinesin light chain OS=Gallus gallus PE=2 SV=1	Gallus Gallus Domesticus (Chicken)	2
1049	4.27	4.3	18.28	10	4.138	Q5ZJD2	Uncharacterized protein OS=Gallus gallus GN=RCJMB04_19c24 PE=2 SV=1	Gallus Gallus Domesticus (Chicken)	2
1050	4.27	4.29	22.97	14.84	14.84	A0A1L1RR38	Uncharacterized protein OS=Gallus gallus GN=VDAC3 PE=4 SV=1	Gallus Gallus Domesticus (Chicken)	3
1051	4.26	4.39	27.27	19.93	11.54	F1NKG5	Uncharacterized protein OS=Gallus gallus GN=DDAH1 PE=4 SV=2	Gallus Gallus Domesticus (Chicken)	3
1052	4.25	4.34	14.1	7.238	5.333	E1C2V9	Uncharacterized protein OS=Gallus gallus GN=ARFGAP2 PE=4 SV=3	Gallus Gallus Domesticus (Chicken)	2
1053	4.24	11.79	26.84	24.58	19.77	Q90847	G protein alpha subunit OS=Gallus gallus GN=Galphai3 PE=4 SV=1	Gallus Gallus Domesticus (Chicken)	6
1054	4.24	4.34	23.46	18.52	18.52	Q5ZIA3	Uncharacterized protein OS=Gallus gallus GN=SNX3 PE=2 SV=1	Gallus Gallus Domesticus (Chicken)	3
1055	4.24	4.33	9.836	7.582	7.582	Q5ZMQ4	Uncharacterized protein OS=Gallus gallus GN=RCJMB04_1g23 PE=2 SV=1	Gallus Gallus Domesticus (Chicken)	3
1056	4.24	4.27	40.86	28.4	10.51	F1NIX0	Uncharacterized protein OS=Gallus gallus GN=RPL8 PE=3 SV=2	Gallus Gallus Domesticus (Chicken)	2
1057	4.22	4.41	19.9	16.58	16.58	F1N876	Uncharacterized protein OS=Gallus gallus GN=SEPHS1 PE=4 SV=2	Gallus Gallus Domesticus (Chicken)	5
1058	4.22	4.4	20.51	20.51	10.36	Q5ZIZ5	Uncharacterized protein OS=Gallus gallus GN=NONO PE=2 SV=1	Gallus Gallus Domesticus (Chicken)	3
1059	4.22	4.31	11.44	11.44	4.797	F1NZ34	Uncharacterized protein OS=Gallus gallus GN=NUP54 PE=4 SV=4	Gallus Gallus Domesticus (Chicken)	2
1060	4.22	4.24	16.72	13	7.43	R4GFY2	Uncharacterized protein OS=Gallus gallus GN=TMX4 PE=4 SV=1	Gallus Gallus Domesticus (Chicken)	3
1061	4.21	4.36	19.72	12.44	8.685	Q8AWE3	Serine/threonine-protein phosphatase 2A 55 kDa regulatory subunit B (Fragment) OS=Gallus gallus PE=2 SV=1	Gallus Gallus Domesticus (Chicken)	3
1062	4.21	4.24	18.11	13.24	6.486	E1BXG9	Uncharacterized protein OS=Gallus gallus GN=PPID PE=4 SV=2	Gallus Gallus Domesticus (Chicken)	2
1063	4.2	14.34	22.29	17.35	13.25	A0A1D5P7Y8	AP complex subunit beta OS=Gallus gallus GN=AP2B1 PE=3 SV=1	Gallus Gallus Domesticus (Chicken)	10
1064	4.2	4.26	18.14	14.16	10.18	Q5ZMT4	Uncharacterized protein OS=Gallus gallus GN=TMED5 PE=2 SV=1	Gallus Gallus Domesticus (Chicken)	2
1065	4.18	4.2	38.66	29.9	17.53	F1P593	Heat shock protein beta-1 OS=Gallus gallus GN=HSPB1 PE=3 SV=2	Gallus Gallus Domesticus (Chicken)	2
1066	4.18	4.2	23.13	23.13	18.75	A0A1D5PZE1	Prostaglandin E synthase 3 OS=Gallus gallus GN=PTGES3 PE=4 SV=1	Gallus Gallus Domesticus (Chicken)	5
1067	4.16	4.18	48.57	39.05	29.52	E1C697	Glutathione peroxidase OS=Gallus gallus GN=GPX7 PE=3 SV=1	Gallus Gallus Domesticus (Chicken)	3
1068	4.16	4.18	22.42	22.42	9.964	E1BTV1	Uncharacterized protein OS=Gallus gallus GN=STOM PE=4 SV=3	Gallus Gallus Domesticus (Chicken)	2
1069	4.16	4.18	8.058	7.851	5.372	A0A1D5P2Q1	Uncharacterized protein OS=Gallus gallus PE=4 SV=1	Gallus Gallus Domesticus (Chicken)	2
1070	4.15	4.17	10.27	6.533	5.467	A0A1D5NTG2	Uncharacterized protein OS=Gallus gallus GN=RBM14 PE=4 SV=1	Gallus Gallus Domesticus (Chicken)	3
1071	4.14	8.22	36.6	31.7	31.7	A0A1I7Q3Y4	F-actin-capping protein subunit alpha-1 OS=Gallus gallus GN=CAPZA1 PE=3 SV=1	Gallus Gallus Domesticus (Chicken)	9
1072	4.14	4.15	18.07	18.07	10.44	A0A1D5PXP8	Proteasome activator complex subunit 3 OS=Gallus gallus GN=PSME3 PE=4 SV=1	Gallus Gallus Domesticus (Chicken)	2
1073	4.13	4.26	19.52	15.79	4.825	Q5ZI37	Uncharacterized protein OS=Gallus gallus GN=RCJMB04_30k11 PE=2 SV=1	Gallus Gallus Domesticus (Chicken)	2
1074	4.13	4.15	21.54	17.48	13.01	Q90642	Cell division cycle control protein 37 OS=Gallus gallus GN=cdc37 PE=2 SV=1	Gallus Gallus Domesticus (Chicken)	3
1075	4.12	17.3	39.79	30.24	24.14	A0A1L1RPH2	Actin, alpha skeletal muscle OS=Gallus gallus GN=ACTA1 PE=3 SV=1	Gallus Gallus Domesticus (Chicken)	27
1076	4.12	4.25	17.96	16.62	11.8	A0A1D5PBV9	Glutamine synthetase OS=Gallus gallus GN=GLUL PE=3 SV=1	Gallus Gallus Domesticus (Chicken)	3
1077	4.12	4.24	8.722	7.218	5.865	E1C6L4	Uncharacterized protein OS=Gallus gallus GN=PROS1 PE=4 SV=1	Gallus Gallus Domesticus (Chicken)	3
1078	4.11	6.15	20.69	14.85	9.284	A0A1D5PQE8	Uncharacterized protein OS=Gallus gallus GN=GNA13 PE=4 SV=2	Gallus Gallus Domesticus (Chicken)	3
1079	4.11	4.13	16.75	16.75	11.48	A0A1D5PE41	Uncharacterized protein OS=Gallus gallus GN=NDUFS8 PE=3 SV=1	Gallus Gallus Domesticus (Chicken)	2
1080	4.11	4.12	16.24	6.067	4.305	Q5F3L8	Uncharacterized protein OS=Gallus gallus GN=RCJMB04_13p9 PE=2 SV=1	Gallus Gallus Domesticus (Chicken)	2
1081	4.1	4.16	35.1	27.81	14.57	R4GME1	Uncharacterized protein OS=Gallus gallus GN=PFDN2 PE=4 SV=2	Gallus Gallus Domesticus (Chicken)	2
1082	4.1	4.12	14.95	9.895	5.263	E1BW83	Uncharacterized protein OS=Gallus gallus GN=SLC25A24 PE=3 SV=3	Gallus Gallus Domesticus (Chicken)	3
1083	4.1	4.12	5.346	5.346	2.83	F6UZR6	Lamin-B receptor OS=Gallus gallus GN=LBR PE=4 SV=2	Gallus Gallus Domesticus (Chicken)	2
1084	4.1	4.11	6.347	1.554	1.554	F1P1Y1	Uncharacterized protein OS=Gallus gallus GN=ARHGEF12 PE=4 SV=2	Gallus Gallus Domesticus (Chicken)	2
1085	4.1	4.11	44.14	28.83	20.72	F1NBX4	Uncharacterized protein OS=Gallus gallus GN=RPL27A PE=3 SV=3	Gallus Gallus Domesticus (Chicken)	3
1086	4.09	8.3	37.42	34.36	20.55	Q91956	Uncharacterized protein OS=Gallus gallus PE=2 SV=1	Gallus Gallus Domesticus (Chicken)	4
1087	4.09	7.55	19.91	15.22	9.368	A0A1D5PIY2	Uncharacterized protein OS=Gallus gallus GN=SEPT8 PE=3 SV=1	Gallus Gallus Domesticus (Chicken)	4
1088	4.09	4.11	26.06	21.17	14.33	F1NCI5	Uncharacterized protein OS=Gallus gallus GN=HNRNPA0 PE=4 SV=2	Gallus Gallus Domesticus (Chicken)	3
1089	4.08	4.26	16.57	10.95	10.95	Q5ZLC3	Uncharacterized protein OS=Gallus gallus GN=COPS5 PE=2 SV=1	Gallus Gallus Domesticus (Chicken)	3
1090	4.08	4.11	7.143	1.507	1.507	A0A1D5PVM8	Uncharacterized protein OS=Gallus gallus GN=LAMB2 PE=4 SV=1	Gallus Gallus Domesticus (Chicken)	2
1091	4.08	4.09	19.91	19.91	11.95	E1C9F4	Uncharacterized protein OS=Gallus gallus GN=PSPH PE=4 SV=1	Gallus Gallus Domesticus (Chicken)	2
1092	4.07	4.16	25.54	20.78	13.42	A0A1D5P586	Uncharacterized protein OS=Gallus gallus PE=4 SV=1	Gallus Gallus Domesticus (Chicken)	2
1093	4.07	4.08	17.82	17.82	10.34	Q6EE39	Ribosomal protein L19 (Fragment) OS=Gallus gallus PE=2 SV=1	Gallus Gallus Domesticus (Chicken)	4
1094	4.06	4.15	13.82	9.544	3.134	Q5XNV3	Cytoplasmic activation-proliferation-associated protein 1 OS=Gallus gallus GN=CAPRIN1 PE=2 SV=1	Gallus Gallus Domesticus (Chicken)	2
1095	4.06	4.07	6.789	5.065	3.017	Q98906	Microtubule-associated protein (Fragment) OS=Gallus gallus GN=MAP4 PE=2 SV=1	Gallus Gallus Domesticus (Chicken)	2
1096	4.05	4.19	30.58	18.96	10.09	E1C852	Uncharacterized protein OS=Gallus gallus GN=PDLIM1 PE=4 SV=1	Gallus Gallus Domesticus (Chicken)	4
1097	4.05	4.06	71.43	44.44	34.92	Q9I882	Protein kinase C inhibitor OS=Gallus gallus GN=chPKCI PE=2 SV=1	Gallus Gallus Domesticus (Chicken)	2
1098	4.05	4.06	11.15	5.216	5.216	Q5ZMB0	Putative uncharacterized protein OS=Gallus gallus GN=RCJMB04_2k16 PE=2 SV=1	Gallus Gallus Domesticus (Chicken)	3
1099	4.05	4.05	28.54	13.4	9.429	Q5ZJZ2	Uncharacterized protein OS=Gallus gallus GN=RPL3 PE=2 SV=1	Gallus Gallus Domesticus (Chicken)	3
1100	4.05	4.05	27.9	12.88	12.88	A0A1D5NYM7	Cysteine and glycine-rich protein 2 OS=Gallus gallus GN=CSRP2 PE=4 SV=1	Gallus Gallus Domesticus (Chicken)	2
1101	4.04	4.19	11.07	6.324	6.324	E1C3D8	Phosphoinositide phospholipase C OS=Gallus gallus GN=PLCD1 PE=4 SV=4	Gallus Gallus Domesticus (Chicken)	4
1102	4.04	4.07	13.25	6.024	6.024	E1BYM1	mRNA cap guanine-N7 methyltransferase OS=Gallus gallus GN=RNMT PE=3 SV=1	Gallus Gallus Domesticus (Chicken)	2
1103	4.04	4.04	8.012	3.116	3.116	A0A1D5P9U3	Uncharacterized protein OS=Gallus gallus GN=LOC107049309 PE=4 SV=1	Gallus Gallus Domesticus (Chicken)	2
1104	4.04	4.04	40	18.18	18.18	A0A1D5NUY6	NADH dehydrogenase [ubiquinone] 1 subunit C2 OS=Gallus gallus GN=NDUFC2 PE=3 SV=1	Gallus Gallus Domesticus (Chicken)	2
1105	4.04	4.04	21.64	8.187	8.187	E1BWS4	Uncharacterized protein OS=Gallus gallus GN=PTRH2 PE=4 SV=3	Gallus Gallus Domesticus (Chicken)	2
1106	4.03	4.04	7.664	1.488	1.488	O93419	Collagen XVIII OS=Gallus gallus PE=2 SV=2	Gallus Gallus Domesticus (Chicken)	2
1107	4.03	4.04	14.68	11.01	11.01	F1NPJ2	Uncharacterized protein OS=Gallus gallus GN=LOC427882 PE=3 SV=3	Gallus Gallus Domesticus (Chicken)	2
1108	4.03	4.04	18.55	13.57	13.57	F1NC27	Uncharacterized protein OS=Gallus gallus GN=RAB21 PE=4 SV=2	Gallus Gallus Domesticus (Chicken)	2
1109	4.03	4.03	21.62	8.408	8.408	F1NV32	Secretory carrier-associated membrane protein OS=Gallus gallus GN=SCAMP2 PE=3 SV=3	Gallus Gallus Domesticus (Chicken)	2
1110	4.03	4.03	20	20	11.54	E1C992	Tetraspanin OS=Gallus gallus GN=UPK1B PE=3 SV=2	Gallus Gallus Domesticus (Chicken)	2
1111	4.02	15.41	38.31	38.31	25.4	A0A1D5P342	Tropomyosin alpha-1 chain OS=Gallus gallus GN=TPM1 PE=3 SV=1	Gallus Gallus Domesticus (Chicken)	9
1112	4.02	4.07	9.189	7.568	4.865	F1NF19	Uncharacterized protein OS=Gallus gallus GN=FMR1 PE=4 SV=3	Gallus Gallus Domesticus (Chicken)	2
1113	4.02	4.02	12.88	5.726	5.726	F1NGR5	Uncharacterized protein OS=Gallus gallus GN=ADPGK PE=4 SV=3	Gallus Gallus Domesticus (Chicken)	3
1114	4.02	4.02	51.39	33.33	33.33	A0A1L1RNU2	Uncharacterized protein OS=Gallus gallus GN=RPL31 PE=4 SV=1	Gallus Gallus Domesticus (Chicken)	2
1115	4.01	4.03	15.14	7.968	7.968	F1NG24	Uncharacterized protein OS=Gallus gallus GN=TNFAIP8L3 PE=4 SV=4	Gallus Gallus Domesticus (Chicken)	2
1116	4.01	4.01	15.22	10.38	10.38	Q9DDU8	Transformer-2 beta OS=Gallus gallus GN=TRA2B PE=2 SV=1	Gallus Gallus Domesticus (Chicken)	2
1117	4.01	4.01	13.54	7.735	7.735	Q92074	Beta-1,4-galactosyltransferase OS=Gallus gallus GN=CKI PE=2 SV=1	Gallus Gallus Domesticus (Chicken)	2
1118	4.01	4.01	4.16	2	2	F1NNV4	Peptidylprolyl isomerase OS=Gallus gallus GN=FKBP15 PE=4 SV=3	Gallus Gallus Domesticus (Chicken)	2
1119	4.01	4.01	29.71	20.92	20.92	F1N8J8	Uncharacterized protein OS=Gallus gallus GN=CRIP2 PE=4 SV=3	Gallus Gallus Domesticus (Chicken)	3
1120	4.01	4.01	15.93	15.93	11.95	Q5ZKJ9	Uncharacterized protein OS=Gallus gallus GN=ATP6V1E1 PE=2 SV=1	Gallus Gallus Domesticus (Chicken)	2
1121	4.01	4.01	9.252	5.315	5.315	E1BWJ8	Uncharacterized protein OS=Gallus gallus GN=ABI1 PE=4 SV=3	Gallus Gallus Domesticus (Chicken)	2
1122	4.01	4.01	8.914	6.128	6.128	E1BUN0	Uncharacterized protein OS=Gallus gallus GN=HAPLN3 PE=4 SV=2	Gallus Gallus Domesticus (Chicken)	2
1123	4.01	4.01	44.09	29.92	29.92	A0A1L1RZR6	Ragulator complex protein LAMTOR3 OS=Gallus gallus GN=LAMTOR3 PE=4 SV=1	Gallus Gallus Domesticus (Chicken)	2
1124	4.01	4.01	34.38	18.75	18.75	A0A1L1RZ99	40S ribosomal protein S17 OS=Gallus gallus GN=RPS17 PE=3 SV=1	Gallus Gallus Domesticus (Chicken)	2
1125	4	26.28	55.64	55.64	55.26	A0A1D5P2C3	Uncharacterized protein OS=Gallus gallus PE=3 SV=1	Gallus Gallus Domesticus (Chicken)	25
1126	4	17.41	52	52	51.5	A0A1D5P470	Glutathione S-transferase OS=Gallus gallus GN=LOC107050491 PE=3 SV=1	Gallus Gallus Domesticus (Chicken)	12
1127	4	8.05	36.84	36.84	36.84	A0A1L1RQA1	Eukaryotic translation initiation factor 5A OS=Gallus gallus PE=3 SV=1	Gallus Gallus Domesticus (Chicken)	4
1128	4	8	24.7	24.7	20.65	F1NMY1	14-3-3 protein gamma OS=Gallus gallus GN=YWHAG PE=3 SV=3	Gallus Gallus Domesticus (Chicken)	6
1129	4	4.11	8.412	5.332	3.199	A0A1L1RSC6	Uncharacterized protein OS=Gallus gallus PE=4 SV=1	Gallus Gallus Domesticus (Chicken)	2
1130	4	4.03	5.012	2.914	2.914	F1NW17	Uncharacterized protein OS=Gallus gallus GN=NCAPG2 PE=4 SV=3	Gallus Gallus Domesticus (Chicken)	2
1131	4	4.01	10.45	7.627	7.627	Q90885	Leucine zipper protein OS=Gallus gallus PE=2 SV=1	Gallus Gallus Domesticus (Chicken)	3
1132	4	4	37.14	35.71	35.71	E1BU66	Uncharacterized protein OS=Gallus gallus GN=RPL38 PE=3 SV=3	Gallus Gallus Domesticus (Chicken)	2
1133	4	4	20.12	14.63	14.63	A0A1D5PD44	Uncharacterized protein OS=Gallus gallus GN=LOC107050727 PE=4 SV=1	Gallus Gallus Domesticus (Chicken)	4
1134	4	4	9.653	6.95	6.95	Q5ZKH1	Clathrin light chain OS=Gallus gallus GN=RCJMB04_10n18 PE=2 SV=1	Gallus Gallus Domesticus (Chicken)	2
1135	4	4	9.489	6.083	6.083	Q5ZIZ7	Uncharacterized protein OS=Gallus gallus GN=DNAJA2 PE=2 SV=1	Gallus Gallus Domesticus (Chicken)	2
1136	4	4	68.89	68.89	68.89	Q0GFE9	Thymosin beta 15 OS=Gallus gallus GN=TMSB15B PE=2 SV=1	Gallus Gallus Domesticus (Chicken)	5
1137	4	4	15.66	11.62	11.62	F1NT40	Uncharacterized protein OS=Gallus gallus GN=SAR1A PE=3 SV=1	Gallus Gallus Domesticus (Chicken)	2
1138	4	4	25	19.57	19.57	F1NNQ3	Vacuolar protein sorting-associated protein 29 OS=Gallus gallus GN=VPS29 PE=3 SV=1	Gallus Gallus Domesticus (Chicken)	2
1139	4	4	28.95	17.11	17.11	E1C8V9	Uncharacterized protein OS=Gallus gallus GN=SNRPG PE=4 SV=1	Gallus Gallus Domesticus (Chicken)	3
1140	4	4	8.977	6.472	6.472	E1BUS2	Uncharacterized protein OS=Gallus gallus GN=NOP58 PE=4 SV=3	Gallus Gallus Domesticus (Chicken)	2
1141	4	4	13.28	13.28	13.28	R4GL78	Platelet-activating factor acetylhydrolase IB subunit beta OS=Gallus gallus GN=PAFAH1B2 PE=4 SV=3	Gallus Gallus Domesticus (Chicken)	2
1142	4	4	24.75	24.75	24.75	R4GGQ4	Uncharacterized protein OS=Gallus gallus GN=TIMM13 PE=3 SV=2	Gallus Gallus Domesticus (Chicken)	2
1143	4	4	12.66	12.66	12.66	Q98SE2	U2snRNP auxiliary factor small subunit OS=Gallus gallus GN=U2AF1 PE=2 SV=1	Gallus Gallus Domesticus (Chicken)	3
1144	4	4	18.07	18.07	18.07	Q6EE60	Ribosomal protein L18 (Fragment) OS=Gallus gallus PE=2 SV=1	Gallus Gallus Domesticus (Chicken)	2
1145	4	4	23.48	23.48	23.48	Q5ZM66	40S ribosomal protein S26 OS=Gallus gallus GN=RPS26 PE=2 SV=1	Gallus Gallus Domesticus (Chicken)	2
1146	4	4	19.73	19.73	19.73	Q5ZL59	Uncharacterized protein OS=Gallus gallus GN=UBE2D3 PE=2 SV=1	Gallus Gallus Domesticus (Chicken)	3
1147	4	4	15.08	15.08	15.08	Q5ZL58	Uncharacterized protein OS=Gallus gallus GN=SNRPD3 PE=2 SV=1	Gallus Gallus Domesticus (Chicken)	3
1148	4	4	10.59	10.59	10.59	Q5ZKK9	Uncharacterized protein OS=Gallus gallus GN=RCJMB04_10e2 PE=2 SV=1	Gallus Gallus Domesticus (Chicken)	2
1149	4	4	11.34	11.34	11.34	Q49B65	EF hand-containing protein 1 OS=Gallus gallus GN=EFHD1 PE=2 SV=1	Gallus Gallus Domesticus (Chicken)	2
1150	4	4	9.302	9.302	9.302	H9L0U6	Proteasome subunit beta OS=Gallus gallus GN=PSMB4 PE=3 SV=1	Gallus Gallus Domesticus (Chicken)	2
1151	4	4	4.452	4.452	4.452	F1NWH5	Uncharacterized protein OS=Gallus gallus GN=AQP3 PE=3 SV=2	Gallus Gallus Domesticus (Chicken)	3
1152	4	4	30.43	30.43	30.43	F1NTT2	Uncharacterized protein OS=Gallus gallus GN=RPS28 PE=3 SV=2	Gallus Gallus Domesticus (Chicken)	3
1153	4	4	18.75	18.75	18.75	F1N9J4	60S ribosomal protein L22 OS=Gallus gallus GN=RPL22 PE=4 SV=2	Gallus Gallus Domesticus (Chicken)	2
1154	4	4	4.338	4.338	4.338	F1N8T1	Clusterin OS=Gallus gallus GN=CLUL1 PE=3 SV=3	Gallus Gallus Domesticus (Chicken)	2
1155	4	4	23.36	23.36	23.36	E1C4V1	ATP synthase-coupling factor 6, mitochondrial OS=Gallus gallus GN=ATP5J PE=3 SV=3	Gallus Gallus Domesticus (Chicken)	2
1156	4	4	19.67	19.67	19.67	A0A1L1RYU0	Uncharacterized protein OS=Gallus gallus GN=PSCA PE=4 SV=1	Gallus Gallus Domesticus (Chicken)	2
1157	4	4	18.85	18.85	18.85	A0A1L1RJ87	Uncharacterized protein OS=Gallus gallus PE=3 SV=1	Gallus Gallus Domesticus (Chicken)	3
1158	3.97	4.11	36	31.27	12.36	A0A1D5PME0	Uncharacterized protein OS=Gallus gallus GN=LOC107055783 PE=4 SV=1	Gallus Gallus Domesticus (Chicken)	2
1159	3.95	12.49	31.23	31.23	24.51	A0A1D5P713	Uncharacterized protein OS=Gallus gallus GN=TPM4 PE=3 SV=1	Gallus Gallus Domesticus (Chicken)	10
1160	3.95	4.08	18.33	18.33	12.78	F1NLX7	Uncharacterized protein OS=Gallus gallus GN=SPCS3 PE=4 SV=2	Gallus Gallus Domesticus (Chicken)	4
1161	3.94	4.03	9.534	5.322	5.322	F1NU71	Mitochondrial import inner membrane translocase subunit TIM44 OS=Gallus gallus GN=TIMM44 PE=3 SV=2	Gallus Gallus Domesticus (Chicken)	2
1162	3.93	4.05	26.25	20.62	16.25	R4GIQ2	Uncharacterized protein OS=Gallus gallus GN=RPL21 PE=4 SV=1	Gallus Gallus Domesticus (Chicken)	2
1163	3.92	17.98	46.31	38.26	36.58	F1NJ10	Uncharacterized protein OS=Gallus gallus GN=SLC25A5 PE=3 SV=3	Gallus Gallus Domesticus (Chicken)	10
1164	3.92	4.01	7.052	3.255	3.255	Q5ZHM2	Uncharacterized protein OS=Gallus gallus GN=IK PE=2 SV=1	Gallus Gallus Domesticus (Chicken)	2
1165	3.92	4	57.28	36.89	36.89	A0A1D5PDV3	Uncharacterized protein OS=Gallus gallus GN=PFDN1 PE=4 SV=1	Gallus Gallus Domesticus (Chicken)	3
1166	3.91	4.27	8.242	4.171	1.688	E1BV83	Uncharacterized protein OS=Gallus gallus GN=NUP205 PE=4 SV=2	Gallus Gallus Domesticus (Chicken)	3
1167	3.9	4.17	13.05	10.62	7.522	Q9DF58	Integrin-linked kinase OS=Gallus gallus GN=ILK PE=2 SV=1	Gallus Gallus Domesticus (Chicken)	3
1168	3.9	4.01	50.56	50.56	37.08	Q5F412	Uncharacterized protein OS=Gallus gallus GN=DYL1 PE=2 SV=1	Gallus Gallus Domesticus (Chicken)	4
1169	3.87	4.01	11.6	4.706	3.193	F1NNH9	Uncharacterized protein OS=Gallus gallus PE=4 SV=3	Gallus Gallus Domesticus (Chicken)	2
1170	3.87	3.97	35.07	23.13	13.06	A0A1D5PZR7	Cytoplasmic dynein 1 light intermediate chain 1 OS=Gallus gallus GN=DYNC1LI1 PE=4 SV=1	Gallus Gallus Domesticus (Chicken)	2
1171	3.86	6.26	40.98	40.98	26.78	A0A1L1S045	Keratocan OS=Gallus gallus GN=KERA PE=4 SV=1	Gallus Gallus Domesticus (Chicken)	6
1172	3.86	3.96	9.534	7.839	4.661	Q0KKP5	Lanosterol 14alpha-demethylase OS=Gallus gallus GN=CYP51 PE=2 SV=1	Gallus Gallus Domesticus (Chicken)	2
1173	3.85	3.95	27.03	11.35	11.35	F1NJ73	Uncharacterized protein OS=Gallus gallus GN=AK2 PE=3 SV=3	Gallus Gallus Domesticus (Chicken)	4
1174	3.85	3.92	25.25	25.25	25.25	E1C6C4	Uncharacterized protein OS=Gallus gallus GN=DPY30 PE=4 SV=1	Gallus Gallus Domesticus (Chicken)	2
1175	3.84	3.98	26.61	15.6	8.563	A0A1L1RR12	Uncharacterized protein OS=Gallus gallus GN=RPRD1B PE=4 SV=1	Gallus Gallus Domesticus (Chicken)	2
1176	3.84	3.98	51.18	51.18	32.28	F1NLL4	Uncharacterized protein OS=Gallus gallus GN=NUTF2 PE=4 SV=3	Gallus Gallus Domesticus (Chicken)	2
1177	3.83	4	20.91	10.85	2.83	F1NQZ9	Uncharacterized protein OS=Gallus gallus GN=GCLC PE=4 SV=3	Gallus Gallus Domesticus (Chicken)	2
1178	3.83	3.97	16.92	14.23	14.23	G1K303	Hydroxyacylglutathione hydrolase, mitochondrial OS=Gallus gallus GN=HAGH PE=3 SV=3	Gallus Gallus Domesticus (Chicken)	3
1179	3.82	4	18.25	9.618	3.96	F1NLJ3	Uncharacterized protein OS=Gallus gallus PE=4 SV=3	Gallus Gallus Domesticus (Chicken)	2
1180	3.82	3.95	31.36	31.36	31.36	A0A1D5PNS8	Uncharacterized protein OS=Gallus gallus GN=DYNLRB1 PE=4 SV=1	Gallus Gallus Domesticus (Chicken)	3
1181	3.8	8	27.53	17.81	17.81	Q5ZKJ2	Uncharacterized protein OS=Gallus gallus GN=YWHAH PE=2 SV=1	Gallus Gallus Domesticus (Chicken)	6
1182	3.8	6.03	31.01	31.01	25.58	A0A1D5PLX2	Histone H2A OS=Gallus gallus GN=H2AFZ PE=3 SV=1	Gallus Gallus Domesticus (Chicken)	5
1183	3.8	3.96	48.99	22.82	22.82	A0A1D5PPS9	Stathmin OS=Gallus gallus PE=3 SV=1	Gallus Gallus Domesticus (Chicken)	3
1184	3.8	3.9	9.236	3.552	3.552	E1BW50	Uncharacterized protein OS=Gallus gallus GN=CTNNBL1 PE=4 SV=2	Gallus Gallus Domesticus (Chicken)	2
1185	3.8	3.89	17.9	14.41	14.41	A0A1D5P8G6	Uncharacterized protein OS=Gallus gallus PE=4 SV=2	Gallus Gallus Domesticus (Chicken)	2
1186	3.79	3.92	11.68	10.83	8.28	F1NFV9	Uncharacterized protein OS=Gallus gallus GN=UAP1 PE=4 SV=3	Gallus Gallus Domesticus (Chicken)	3
1187	3.79	3.9	32	32	19	F1NLT8	Uncharacterized protein OS=Gallus gallus GN=ARHGDIB PE=4 SV=2	Gallus Gallus Domesticus (Chicken)	2
1188	3.78	3.95	14.03	7.214	7.214	A0A1D5PDC7	Uncharacterized protein OS=Gallus gallus PE=4 SV=1	Gallus Gallus Domesticus (Chicken)	4
1189	3.77	3.96	38.65	26.57	10.14	Q9W7P7	p32 subunit of splicing factor SF2 (Fragment) OS=Gallus gallus GN=SF2 PE=2 SV=1	Gallus Gallus Domesticus (Chicken)	2
1190	3.77	3.85	27.71	27.71	27.71	F1NWK2	Uncharacterized protein OS=Gallus gallus GN=COX7A2 PE=4 SV=2	Gallus Gallus Domesticus (Chicken)	4
1191	3.74	3.98	11.84	9.019	3.495	A0A1D5PA60	Uncharacterized protein OS=Gallus gallus GN=MARS PE=3 SV=1	Gallus Gallus Domesticus (Chicken)	2
1192	3.73	3.89	8.358	8.358	4.627	F1NHW7	Uncharacterized protein OS=Gallus gallus GN=CRTAC1 PE=4 SV=2	Gallus Gallus Domesticus (Chicken)	2
1193	3.73	3.87	19.23	11.92	11.92	F1NJI6	Uncharacterized protein OS=Gallus gallus GN=FBXO6 PE=4 SV=3	Gallus Gallus Domesticus (Chicken)	3
1194	3.71	4	21.5	16.5	12.75	E1C9H8	Uncharacterized protein OS=Gallus gallus GN=PRKAR2A PE=4 SV=1	Gallus Gallus Domesticus (Chicken)	3
1195	3.71	3.84	15.55	7.563	4.832	E1C5A3	Uncharacterized protein OS=Gallus gallus GN=PPP2R5A PE=4 SV=3	Gallus Gallus Domesticus (Chicken)	2
1196	3.7	5.13	10.4	8	8	H9L0D7	Uncharacterized protein OS=Gallus gallus GN=WASF2 PE=4 SV=2	Gallus Gallus Domesticus (Chicken)	3
1197	3.68	3.79	12.63	4.778	4.778	A0A1L1RYW0	Eukaryotic translation initiation factor 2A OS=Gallus gallus GN=EIF2A PE=4 SV=1	Gallus Gallus Domesticus (Chicken)	2
1198	3.68	3.75	7.901	5.192	5.192	A0A1I7Q412	Uncharacterized protein OS=Gallus gallus PE=3 SV=1	Gallus Gallus Domesticus (Chicken)	2
1199	3.67	4.12	21.68	17.05	11.85	F1NSZ7	Uncharacterized protein OS=Gallus gallus GN=MSI1 PE=4 SV=3	Gallus Gallus Domesticus (Chicken)	3
1200	3.67	3.82	17.49	14.87	6.414	A0A1D5PV44	Sideroflexin OS=Gallus gallus GN=SFXN1 PE=3 SV=1	Gallus Gallus Domesticus (Chicken)	2
1201	3.66	3.82	15.42	7.094	3.138	F1NHD7	Uncharacterized protein OS=Gallus gallus GN=CHADL PE=4 SV=2	Gallus Gallus Domesticus (Chicken)	2
1202	3.66	3.81	31.3	31.3	22.9	Q98TF9	Ribosomal protein L14 (Fragment) OS=Gallus gallus GN=RPL14 PE=2 SV=1	Gallus Gallus Domesticus (Chicken)	3
1203	3.66	3.8	10.59	8.898	4.449	F1NQH8	Uncharacterized protein OS=Gallus gallus GN=DLST PE=4 SV=3	Gallus Gallus Domesticus (Chicken)	2
1204	3.66	3.78	5.685	5.685	5.685	A0A1D5PR23	Epithelial-splicing regulatory protein 2 OS=Gallus gallus GN=ESRP2 PE=4 SV=1	Gallus Gallus Domesticus (Chicken)	3
1205	3.66	3.75	3.691	2.197	2.197	A0A1D5PMQ8	Uncharacterized protein OS=Gallus gallus GN=SLC12A4 PE=4 SV=1	Gallus Gallus Domesticus (Chicken)	2
1206	3.65	3.78	14.45	4.971	2.543	F1NVR6	Uncharacterized protein OS=Gallus gallus GN=NAA15 PE=4 SV=3	Gallus Gallus Domesticus (Chicken)	2
1207	3.64	3.82	21.97	16.56	9.554	F1NKE8	Uncharacterized protein OS=Gallus gallus GN=PDXK PE=4 SV=3	Gallus Gallus Domesticus (Chicken)	3
1208	3.62	3.72	21.71	9.868	9.868	A0A1L1RL41	Anamorsin OS=Gallus gallus GN=CIAPIN1 PE=3 SV=1	Gallus Gallus Domesticus (Chicken)	2
1209	3.61	3.71	18.44	13.41	13.41	A0A1D5Q019	Uncharacterized protein OS=Gallus gallus PE=4 SV=1	Gallus Gallus Domesticus (Chicken)	2
1210	3.6	3.73	20.73	13.01	8.537	A0A1D5P7P7	Uncharacterized protein OS=Gallus gallus PE=4 SV=1	Gallus Gallus Domesticus (Chicken)	2
1211	3.6	3.68	11.71	7.375	7.375	F1N824	Uncharacterized protein OS=Gallus gallus GN=CADM1 PE=4 SV=3	Gallus Gallus Domesticus (Chicken)	2
1212	3.59	3.7	14.64	9.009	5.856	A0A1L1RSA3	Uncharacterized protein OS=Gallus gallus GN=FBLN7 PE=4 SV=1	Gallus Gallus Domesticus (Chicken)	3
1213	3.59	3.68	69.01	33.8	33.8	Q9YH14	Progesterone receptor binding protein OS=Gallus gallus GN=rbf PE=2 SV=1	Gallus Gallus Domesticus (Chicken)	2
1214	3.59	3.68	10.17	6.977	6.977	E1BZE1	Uncharacterized protein OS=Gallus gallus GN=AHSG PE=3 SV=1	Gallus Gallus Domesticus (Chicken)	2
1215	3.58	8.25	20.27	18.92	8.88	Q5F406	Uncharacterized protein OS=Gallus gallus GN=RCJMB04_3o14 PE=2 SV=1	Gallus Gallus Domesticus (Chicken)	4
1216	3.58	3.92	6.726	2.4	1.421	A0A1D5PP29	Uncharacterized protein OS=Gallus gallus GN=LAMA2 PE=4 SV=2	Gallus Gallus Domesticus (Chicken)	3
1217	3.58	3.67	18.63	7.075	7.075	A0A1L1RJ98	Uncharacterized protein OS=Gallus gallus GN=GMPPA PE=4 SV=1	Gallus Gallus Domesticus (Chicken)	2
1218	3.56	5.79	27.79	17.52	11.78	E1BSX2	Calponin OS=Gallus gallus GN=ALG14 PE=3 SV=3	Gallus Gallus Domesticus (Chicken)	3
1219	3.56	3.78	5.961	3.726	1.863	A0A1D5P610	Uncharacterized protein OS=Gallus gallus PE=4 SV=1	Gallus Gallus Domesticus (Chicken)	2
1220	3.55	8.06	25.77	13.03	6.735	Q71SG4	Collapsin response mediator protein-1A OS=Gallus gallus GN=CRMP1A PE=2 SV=1	Gallus Gallus Domesticus (Chicken)	5
1221	3.55	3.65	6.6	4.4	4.4	E1BSM9	Uncharacterized protein OS=Gallus gallus GN=KDELC1 PE=4 SV=3	Gallus Gallus Domesticus (Chicken)	2
1222	3.54	3.76	12.67	12.67	9.589	A0A1L1RQQ1	NAD(P)H-hydrate epimerase OS=Gallus gallus GN=APOA1BP PE=3 SV=1	Gallus Gallus Domesticus (Chicken)	2
1223	3.53	3.68	7.163	7.163	5.337	Q5ZHY4	Uncharacterized protein OS=Gallus gallus GN=RCJMB04_32c1 PE=2 SV=1	Gallus Gallus Domesticus (Chicken)	3
1224	3.53	3.62	26.91	21.97	21.97	A0A1D5NX11	Bleomycin hydrolase OS=Gallus gallus GN=BLMH PE=4 SV=1	Gallus Gallus Domesticus (Chicken)	3
1225	3.52	28.46	63.29	56.04	46.62	A0A1L1RR33	Tubulin alpha chain OS=Gallus gallus GN=TUBA3E PE=3 SV=1	Gallus Gallus Domesticus (Chicken)	21
1226	3.52	5.7	24.86	18.38	18.38	O93480	Chromobox protein (CHCB1) OS=Gallus gallus GN=CBX1 PE=2 SV=1	Gallus Gallus Domesticus (Chicken)	3
1227	3.52	3.61	29.55	22.73	22.73	A0A1L1RTL5	Cell division control protein 42 homolog OS=Gallus gallus GN=CDC42 PE=3 SV=1	Gallus Gallus Domesticus (Chicken)	2
1228	3.51	3.83	27.01	27.01	27.01	R4GFE5	Uncharacterized protein OS=Gallus gallus GN=UNC119B PE=4 SV=3	Gallus Gallus Domesticus (Chicken)	4
1229	3.51	3.68	24.94	22.6	15.32	F1N9B7	Uncharacterized protein OS=Gallus gallus GN=RAD23B PE=4 SV=3	Gallus Gallus Domesticus (Chicken)	3
1230	3.51	3.61	8.84	4.199	4.199	E1BT38	Uncharacterized protein OS=Gallus gallus GN=DLG1 PE=4 SV=2	Gallus Gallus Domesticus (Chicken)	3
1231	3.5	3.77	7.033	3.757	3.757	E1BSP8	Uncharacterized protein OS=Gallus gallus GN=SEC24D PE=4 SV=3	Gallus Gallus Domesticus (Chicken)	3
1232	3.47	3.68	26.51	26.51	26.51	Q5F3G3	Tetraspanin OS=Gallus gallus GN=RCJMB04_17m6 PE=2 SV=1	Gallus Gallus Domesticus (Chicken)	3
1233	3.46	3.54	7.106	5.373	5.373	A0A1D5PJ54	Uncharacterized protein OS=Gallus gallus PE=4 SV=1	Gallus Gallus Domesticus (Chicken)	2
1234	3.44	3.64	17.22	17.22	17.22	E1C2C2	Uncharacterized protein OS=Gallus gallus PE=4 SV=3	Gallus Gallus Domesticus (Chicken)	2
1235	3.44	3.54	15.64	7.895	3.509	A0A1L1RXH5	Caldesmon OS=Gallus gallus GN=CALD1 PE=4 SV=1	Gallus Gallus Domesticus (Chicken)	2
1236	3.42	3.56	5.587	4.441	3.152	Q5ZHZ9	Uncharacterized protein OS=Gallus gallus GN=RBM12B PE=2 SV=1	Gallus Gallus Domesticus (Chicken)	2
1237	3.42	3.5	6.497	4.408	4.408	F1P397	Uncharacterized protein OS=Gallus gallus GN=SPOCK3 PE=4 SV=2	Gallus Gallus Domesticus (Chicken)	2
1238	3.4	3.74	15.56	8.949	3.891	F1NG39	Unconventional myosin-Ic OS=Gallus gallus GN=MYO1C PE=3 SV=1	Gallus Gallus Domesticus (Chicken)	3
1239	3.4	3.58	13.12	6.739	4.813	F1NTF9	Uncharacterized protein OS=Gallus gallus PE=4 SV=3	Gallus Gallus Domesticus (Chicken)	3
1240	3.39	3.64	7.384	4.767	0.7558	F1NQ51	Uncharacterized protein OS=Gallus gallus PE=4 SV=3	Gallus Gallus Domesticus (Chicken)	1
1241	3.39	3.58	16.84	7.468	3.165	A0A1D5PEE1	Oxysterol-binding protein OS=Gallus gallus GN=OSBP PE=3 SV=1	Gallus Gallus Domesticus (Chicken)	2
1242	3.37	5.22	23.49	14.92	4.874	R4GKQ7	Uncharacterized protein OS=Gallus gallus GN=ADD3 PE=4 SV=1	Gallus Gallus Domesticus (Chicken)	3
1243	3.37	3.52	9	5.273	1.727	E1BSA7	Uncharacterized protein OS=Gallus gallus GN=SEC24A PE=4 SV=3	Gallus Gallus Domesticus (Chicken)	2
1244	3.36	3.72	26.71	19.86	16.1	A0A1D5PHC3	Eukaryotic translation initiation factor 3 subunit H OS=Gallus gallus GN=EIF3H PE=3 SV=1	Gallus Gallus Domesticus (Chicken)	4
1245	3.36	3.63	4.014	2.79	1.615	F1NG08	Uncharacterized protein OS=Gallus gallus PE=4 SV=3	Gallus Gallus Domesticus (Chicken)	2
1246	3.35	3.75	9.912	9.912	3.634	E1C1F5	Uncharacterized protein OS=Gallus gallus GN=WDR44 PE=4 SV=3	Gallus Gallus Domesticus (Chicken)	3
1247	3.35	3.63	12.88	9.939	4.54	E1C2N3	Uncharacterized protein OS=Gallus gallus GN=BICD2 PE=4 SV=3	Gallus Gallus Domesticus (Chicken)	3
1248	3.35	3.59	17.48	17.48	17.48	A0A1D5P1T0	Uncharacterized protein OS=Gallus gallus GN=RALA PE=4 SV=1	Gallus Gallus Domesticus (Chicken)	3
1249	3.35	3.55	36.87	19.47	9.735	E1BWX3	Uncharacterized protein OS=Gallus gallus GN=MCU PE=4 SV=3	Gallus Gallus Domesticus (Chicken)	2
1250	3.35	3.51	31.48	13.89	8.025	A0A1D5PZ00	Uncharacterized protein OS=Gallus gallus GN=FAM49B PE=4 SV=1	Gallus Gallus Domesticus (Chicken)	2
1251	3.33	3.53	19.88	19.88	14.16	A0A1D5PAA8	Uncharacterized protein OS=Gallus gallus GN=GYG1 PE=4 SV=1	Gallus Gallus Domesticus (Chicken)	3
1252	3.33	3.42	32.34	26.37	12.44	Q5ZKB0	Uncharacterized protein OS=Gallus gallus GN=TMED2 PE=2 SV=1	Gallus Gallus Domesticus (Chicken)	2
1253	3.31	5.47	14.93	14.93	14.93	D2D3P4	Rab27a OS=Gallus gallus GN=Rab27a PE=2 SV=1	Gallus Gallus Domesticus (Chicken)	3
1254	3.31	3.4	12.36	12.36	12.36	A0A1D5P5J7	Uncharacterized protein OS=Gallus gallus PE=4 SV=2	Gallus Gallus Domesticus (Chicken)	2
1255	3.3	3.43	17.81	10.94	6.616	E1C5F3	Sulfotransferase OS=Gallus gallus GN=CHST6 PE=3 SV=1	Gallus Gallus Domesticus (Chicken)	2
1256	3.29	3.5	16.08	11.58	4.728	A0A1D5PBU7	Uncharacterized protein OS=Gallus gallus GN=SCRN2 PE=4 SV=1	Gallus Gallus Domesticus (Chicken)	2
1257	3.29	3.42	20.03	6.678	4.508	Q5ZJX6	Uncharacterized protein OS=Gallus gallus GN=ABCE1 PE=2 SV=1	Gallus Gallus Domesticus (Chicken)	2
1258	3.28	3.42	18.63	14.38	14.38	E1C6X1	Uncharacterized protein OS=Gallus gallus PE=4 SV=2	Gallus Gallus Domesticus (Chicken)	3
1259	3.28	3.37	11.11	11.11	7.292	Q5ZM63	Uncharacterized protein OS=Gallus gallus GN=RCJMB04_2p21 PE=2 SV=1	Gallus Gallus Domesticus (Chicken)	2
1260	3.27	17.28	27.96	19.55	19.55	F1NQD9	Radixin OS=Gallus gallus GN=RDX PE=4 SV=3	Gallus Gallus Domesticus (Chicken)	11
1261	3.27	3.49	17.86	5.714	4.286	Q2PUH1	Non-specific serine/threonine protein kinase OS=Gallus gallus GN=PRKAA1 PE=2 SV=1	Gallus Gallus Domesticus (Chicken)	2
1262	3.27	3.39	20.94	15.71	7.33	A0A1D5PS70	Uncharacterized protein OS=Gallus gallus GN=PDAP1 PE=4 SV=1	Gallus Gallus Domesticus (Chicken)	2
1263	3.26	3.71	14.77	11.58	7.784	A0A1D5P7D1	Uncharacterized protein OS=Gallus gallus GN=UAP1L1 PE=4 SV=1	Gallus Gallus Domesticus (Chicken)	3
1264	3.26	3.42	17.3	13.84	10.38	A0A1L1RUY2	Uncharacterized protein OS=Gallus gallus PE=4 SV=1	Gallus Gallus Domesticus (Chicken)	3
1265	3.26	3.35	25.3	14.23	9.881	A0A1D5PGW1	Eukaryotic translation initiation factor 3 subunit J OS=Gallus gallus GN=EIF3J PE=3 SV=1	Gallus Gallus Domesticus (Chicken)	2
1266	3.25	3.34	4.093	3.381	2.224	F1NLB3	Neural cell adhesion molecule 1 OS=Gallus gallus GN=NCAM1 PE=4 SV=3	Gallus Gallus Domesticus (Chicken)	2
1267	3.25	3.33	12.44	8.134	8.134	Q5F4B6	Uncharacterized protein OS=Gallus gallus GN=POLDIP3 PE=2 SV=1	Gallus Gallus Domesticus (Chicken)	2
1268	3.23	3.32	10.43	10.43	7.362	F1NX57	Uncharacterized protein OS=Gallus gallus GN=GRHPR PE=3 SV=3	Gallus Gallus Domesticus (Chicken)	2
1269	3.22	3.36	14.54	10.64	10.64	F1NP29	Uncharacterized protein OS=Gallus gallus GN=NIT2 PE=4 SV=3	Gallus Gallus Domesticus (Chicken)	3
1270	3.21	3.29	24.78	24.78	24.78	A0A1L1RUX3	Uncharacterized protein OS=Gallus gallus PE=4 SV=1	Gallus Gallus Domesticus (Chicken)	2
1271	3.2	3.28	17.05	17.05	17.05	E1BRC1	Uncharacterized protein OS=Gallus gallus GN=CD99 PE=4 SV=1	Gallus Gallus Domesticus (Chicken)	2
1272	3.18	5.47	20.2	20.2	16.94	R4GKJ2	Uncharacterized protein OS=Gallus gallus GN=LOC100858849 PE=4 SV=2	Gallus Gallus Domesticus (Chicken)	4
1273	3.17	7.43	21.4	17.12	17.12	Q5ZIH1	Uncharacterized protein OS=Gallus gallus GN=RCJMB04_26e18 PE=2 SV=1	Gallus Gallus Domesticus (Chicken)	4
1274	3.17	3.28	15.5	15.5	6.589	F1NBT2	Uncharacterized protein OS=Gallus gallus GN=ERI3 PE=4 SV=4	Gallus Gallus Domesticus (Chicken)	2
1275	3.17	3.27	12.82	9.972	5.698	A0A1L1RZ98	Uncharacterized protein OS=Gallus gallus GN=C12ORF10 PE=4 SV=1	Gallus Gallus Domesticus (Chicken)	2
1276	3.16	3.25	6.711	3.452	2.013	E1BSC0	Uncharacterized protein OS=Gallus gallus GN=DDX46 PE=4 SV=3	Gallus Gallus Domesticus (Chicken)	2
1277	3.15	3.3	20.55	13.83	8.3	E1C155	Uncharacterized protein OS=Gallus gallus GN=ALDH6A1 PE=4 SV=2	Gallus Gallus Domesticus (Chicken)	2
1278	3.15	3.28	18.36	5.988	5.988	E1C2H4	Uncharacterized protein OS=Gallus gallus PE=4 SV=3	Gallus Gallus Domesticus (Chicken)	3
1279	3.15	3.28	14.06	14.06	10.88	F1NCA4	RNA binding protein fox-1 homolog OS=Gallus gallus PE=4 SV=2	Gallus Gallus Domesticus (Chicken)	2
1280	3.15	3.26	29.75	23.42	16.46	Q98TH5	Ribosomal protein S11 OS=Gallus gallus GN=cRPS11 PE=3 SV=1	Gallus Gallus Domesticus (Chicken)	2
1281	3.14	3.26	39.84	39.84	29.69	Q9I9H0	Gamma-synuclein OS=Gallus gallus GN=SNCG1 PE=2 SV=1	Gallus Gallus Domesticus (Chicken)	2
1282	3.13	3.34	14.94	7.317	7.317	B7U494	Tapasin (Fragment) OS=Gallus gallus PE=4 SV=1	Gallus Gallus Domesticus (Chicken)	2
1283	3.13	3.31	11.14	8.734	8.734	E1BUB7	Uncharacterized protein OS=Gallus gallus GN=OLFM3 PE=4 SV=3	Gallus Gallus Domesticus (Chicken)	3
1284	3.12	3.29	23.28	23.28	8.525	F1NFT8	WD repeat-containing protein 61 OS=Gallus gallus GN=WDR61 PE=4 SV=1	Gallus Gallus Domesticus (Chicken)	2
1285	3.12	3.26	15.76	8.374	5.911	E1BZJ3	Uncharacterized protein OS=Gallus gallus GN=NPLOC4 PE=4 SV=2	Gallus Gallus Domesticus (Chicken)	3
1286	3.09	3.17	5.682	2.727	2.727	A0A1D5PTI9	Uncharacterized protein OS=Gallus gallus GN=UBE3A PE=4 SV=1	Gallus Gallus Domesticus (Chicken)	2
1287	3.07	3.39	2.843	0.9476	0.6769	A0A1D5PSB4	Uncharacterized protein OS=Gallus gallus PE=4 SV=1	Gallus Gallus Domesticus (Chicken)	3
1288	3.07	3.16	9.444	3.444	3.444	A0A1D5P7E3	Uncharacterized protein OS=Gallus gallus GN=EPB41L1 PE=4 SV=1	Gallus Gallus Domesticus (Chicken)	2
1289	3.07	3.14	27.16	27.16	27.16	F1NZC1	Uncharacterized protein OS=Gallus gallus GN=ABRACL PE=4 SV=2	Gallus Gallus Domesticus (Chicken)	2
1290	3.05	3.25	17.77	12.03	6.017	A0A1L1RVR5	Uncharacterized protein OS=Gallus gallus GN=PPP1R7 PE=4 SV=1	Gallus Gallus Domesticus (Chicken)	2
1291	3.05	3.15	6.028	3.103	1.95	E1C6G9	Uncharacterized protein OS=Gallus gallus GN=NCKAP1 PE=4 SV=3	Gallus Gallus Domesticus (Chicken)	2
1292	3.04	3.17	7.079	5.955	2.697	F1NSW3	Uncharacterized protein OS=Gallus gallus GN=TNPO1 PE=4 SV=3	Gallus Gallus Domesticus (Chicken)	2
1293	3.04	3.12	13.7	6.393	6.393	E1BSI4	Uncharacterized protein OS=Gallus gallus GN=CHMP5 PE=4 SV=1	Gallus Gallus Domesticus (Chicken)	2
1294	3.04	3.12	7.45	7.45	7.45	E1BWG7	Uncharacterized protein OS=Gallus gallus GN=PTER PE=3 SV=3	Gallus Gallus Domesticus (Chicken)	2
1295	3.03	3.14	8.835	4.819	4.819	E1BTJ1	Glycylpeptide N-tetradecanoyltransferase OS=Gallus gallus GN=NMT2 PE=3 SV=1	Gallus Gallus Domesticus (Chicken)	2
1296	3.02	3.28	18.44	18.44	9.497	Q5ZMQ3	Signal peptidase complex catalytic subunit SEC11 OS=Gallus gallus GN=SEC11A PE=2 SV=1	Gallus Gallus Domesticus (Chicken)	2
1297	3.02	3.11	22.18	9.623	9.623	A0A1L1RIX1	Uncharacterized protein OS=Gallus gallus GN=HSD17B7 PE=4 SV=1	Gallus Gallus Domesticus (Chicken)	2
1298	3.01	3.15	25.23	19.27	12.84	A0A1L1RL62	Eukaryotic translation initiation factor 3 subunit K OS=Gallus gallus GN=EIF3K PE=3 SV=1	Gallus Gallus Domesticus (Chicken)	3
1299	3.01	3.11	29.15	18.08	8.856	F1N914	Pyrroline-5-carboxylate reductase OS=Gallus gallus GN=PYCR2 PE=3 SV=3	Gallus Gallus Domesticus (Chicken)	2
1300	3	3.17	9.123	9.123	9.123	A0A1D5P617	Paraspeckle component 1 OS=Gallus gallus GN=PSPC1 PE=4 SV=1	Gallus Gallus Domesticus (Chicken)	2
1301	3	3.16	10.11	4.835	4.835	A0A1D5PW97	Arsenical pump-driving ATPase OS=Gallus gallus PE=3 SV=1	Gallus Gallus Domesticus (Chicken)	2
1302	3	3.09	11.59	5.227	5.227	Q5F391	Uncharacterized protein OS=Gallus gallus GN=RCJMB04_27o21 PE=2 SV=1	Gallus Gallus Domesticus (Chicken)	2
1303	2.98	3.26	27.31	22.03	17.62	E1BWA9	Uncharacterized protein OS=Gallus gallus GN=FAM3C PE=4 SV=1	Gallus Gallus Domesticus (Chicken)	3
1304	2.98	3.12	22.94	9.794	9.794	Q5ZKW7	Uncharacterized protein OS=Gallus gallus GN=RCJMB04_8n22 PE=2 SV=1	Gallus Gallus Domesticus (Chicken)	2
1305	2.98	3.12	17.28	17.28	8.638	E1BUM0	Peptidyl-prolyl cis-trans isomerase E OS=Gallus gallus GN=PPIE PE=3 SV=1	Gallus Gallus Domesticus (Chicken)	2
1306	2.97	3.11	9.801	6.25	3.125	F1NX60	Fibulin-1 OS=Gallus gallus GN=FBLN1 PE=3 SV=1	Gallus Gallus Domesticus (Chicken)	2
1307	2.97	3.05	15.45	15.45	15.45	F1NQ35	Uncharacterized protein OS=Gallus gallus GN=RPL35A PE=4 SV=3	Gallus Gallus Domesticus (Chicken)	3
1308	2.96	3.05	9.06	4.957	4.957	E1C477	Uncharacterized protein OS=Gallus gallus GN=UBQLN1 PE=4 SV=2	Gallus Gallus Domesticus (Chicken)	2
1309	2.96	3.04	6.792	6.792	6.792	A0A1D5P9U9	Uncharacterized protein OS=Gallus gallus GN=AQP5 PE=3 SV=1	Gallus Gallus Domesticus (Chicken)	2
1310	2.95	3.32	9.559	9.559	4.307	E1BTM0	Uncharacterized protein OS=Gallus gallus GN=ITIH5 PE=4 SV=3	Gallus Gallus Domesticus (Chicken)	3
1311	2.95	3.08	15.4	8.113	6.126	A0A1D5PL53	Uncharacterized protein OS=Gallus gallus GN=TXNRD3 PE=3 SV=1	Gallus Gallus Domesticus (Chicken)	2
1312	2.95	3.08	14.34	6.31	4.015	Q5ZKZ8	Uncharacterized protein OS=Gallus gallus GN=RCJMB04_8j5 PE=2 SV=1	Gallus Gallus Domesticus (Chicken)	2
1313	2.94	3.02	6.25	4.234	4.234	Q5ZHM4	Uncharacterized protein OS=Gallus gallus GN=RCJMB04_35g11 PE=2 SV=1	Gallus Gallus Domesticus (Chicken)	2
1314	2.93	3.03	34.58	30.84	17.29	F1NHK3	Osteoclast-stimulating factor 1 OS=Gallus gallus GN=OSTF1 PE=4 SV=2	Gallus Gallus Domesticus (Chicken)	2
1315	2.93	3.03	22.12	17.79	11.06	Q90940	Calcium-binding protein OS=Gallus gallus GN=P22 PE=2 SV=1	Gallus Gallus Domesticus (Chicken)	2
1316	2.93	3.02	5.37	4.177	3.103	E1C8Q5	V-type proton ATPase subunit a OS=Gallus gallus GN=ATP6V0A1 PE=3 SV=3	Gallus Gallus Domesticus (Chicken)	2
1317	2.92	3.2	9.121	6.799	3.317	F1NWD5	Leucine-rich repeat-containing protein 40 OS=Gallus gallus GN=LRRC40 PE=4 SV=1	Gallus Gallus Domesticus (Chicken)	2
1318	2.92	3	26.92	26.92	26.92	Q5ZI09	Enhancer of rudimentary homolog OS=Gallus gallus GN=RCJMB04_31j3 PE=2 SV=1	Gallus Gallus Domesticus (Chicken)	2
1319	2.91	2.99	37.72	37.72	37.72	F1P4P0	Ubiquitin-fold modifier 1 OS=Gallus gallus GN=UFM1 PE=4 SV=2	Gallus Gallus Domesticus (Chicken)	2
1320	2.9	3.03	27.7	27.7	16.22	E1C043	Uncharacterized protein OS=Gallus gallus PE=4 SV=3	Gallus Gallus Domesticus (Chicken)	2
1321	2.89	2.97	5.15	2.861	2.861	Q5ZKE2	Protein kinase C delta type OS=Gallus gallus GN=RCJMB04_11g12 PE=2 SV=1	Gallus Gallus Domesticus (Chicken)	2
1322	2.89	2.97	28.89	28.89	22.96	E1C1Y0	Uncharacterized protein OS=Gallus gallus PE=4 SV=3	Gallus Gallus Domesticus (Chicken)	2
1323	2.87	3	22.39	8.955	8.955	F1NHL7	Regulation of nuclear pre-mRNA domain-containing protein 1A OS=Gallus gallus GN=RPRD1A PE=4 SV=1	Gallus Gallus Domesticus (Chicken)	2
1324	2.86	3.07	12.76	6.754	4.69	Q5ZJZ0	Importin subunit alpha OS=Gallus gallus GN=RCJMB04_14f8 PE=2 SV=1	Gallus Gallus Domesticus (Chicken)	2
1325	2.86	2.97	6.627	2.108	2.108	R4GJ94	Dynamin-like 120 kDa protein, mitochondrial OS=Gallus gallus GN=OPA1 PE=3 SV=1	Gallus Gallus Domesticus (Chicken)	2
1326	2.85	3	11.08	5.877	2.697	E1C0M8	Uncharacterized protein OS=Gallus gallus GN=SMARCA5 PE=3 SV=3	Gallus Gallus Domesticus (Chicken)	2
1327	2.84	2.97	11.76	6.192	6.192	A0A1D5PHR2	Kinesin-like protein OS=Gallus gallus GN=Gga.12069 PE=3 SV=1	Gallus Gallus Domesticus (Chicken)	2
1328	2.83	2.93	20.28	16.11	16.11	E1BYP7	Uncharacterized protein OS=Gallus gallus GN=SEH1L PE=4 SV=3	Gallus Gallus Domesticus (Chicken)	3
1329	2.81	3.05	11.84	9.388	9.388	D5LPR1	Fascin OS=Gallus gallus GN=FSCN1 PE=2 SV=1	Gallus Gallus Domesticus (Chicken)	3
1330	2.81	2.9	20.19	11.54	7.692	F1NE90	Golgi to ER traffic protein 4 homolog OS=Gallus gallus GN=GET4 PE=4 SV=3	Gallus Gallus Domesticus (Chicken)	2
1331	2.78	3.03	15.39	4.213	1.29	F1NK34	Uncharacterized protein OS=Gallus gallus GN=TJP2 PE=4 SV=2	Gallus Gallus Domesticus (Chicken)	2
1332	2.78	3.01	22.08	13.33	6.667	A0A1L1RTV4	Thymocyte nuclear protein 1 OS=Gallus gallus GN=THYN1 PE=4 SV=1	Gallus Gallus Domesticus (Chicken)	2
1333	2.78	2.88	20.51	16.03	9.936	F1NAX3	Glycerol-3-phosphate phosphatase OS=Gallus gallus GN=PGP PE=3 SV=3	Gallus Gallus Domesticus (Chicken)	2
1334	2.77	2.84	12.57	7.784	7.784	Q5ZJE6	Uncharacterized protein OS=Gallus gallus GN=RCJMB04_18o16 PE=2 SV=1	Gallus Gallus Domesticus (Chicken)	2
1335	2.76	2.87	2.345	0.9861	0.6397	E1C224	Uncharacterized protein OS=Gallus gallus GN=VPS13C PE=4 SV=4	Gallus Gallus Domesticus (Chicken)	2
1336	2.75	2.99	28.5	21.75	12.75	E1BUH7	Uncharacterized protein OS=Gallus gallus GN=TMEM43 PE=4 SV=1	Gallus Gallus Domesticus (Chicken)	2
1337	2.74	2.84	24.77	15.89	15.89	A0A1L1RS98	Uncharacterized protein OS=Gallus gallus PE=4 SV=1	Gallus Gallus Domesticus (Chicken)	2
1338	2.74	2.8	41.1	28.77	17.12	F1NW95	NADH dehydrogenase [ubiquinone] 1 alpha subcomplex subunit 12 OS=Gallus gallus GN=NDUFA12 PE=3 SV=2	Gallus Gallus Domesticus (Chicken)	2
1339	2.73	2.8	2.944	2.944	2.132	F1NXD7	Uncharacterized protein OS=Gallus gallus GN=SEC23IP PE=4 SV=4	Gallus Gallus Domesticus (Chicken)	2
1340	2.73	2.8	7.641	7.641	7.641	E1C4J8	Uncharacterized protein OS=Gallus gallus PE=4 SV=3	Gallus Gallus Domesticus (Chicken)	2
1341	2.72	2.89	4.779	4.779	4.779	A0A1D5NTC8	Uncharacterized protein OS=Gallus gallus GN=STAM PE=4 SV=1	Gallus Gallus Domesticus (Chicken)	2
1342	2.71	2.94	3.275	1.32	1.32	A0A1D5PJM6	Uncharacterized protein OS=Gallus gallus PE=4 SV=2	Gallus Gallus Domesticus (Chicken)	2
1343	2.71	2.87	18.63	6.209	6.209	A0A1D5PF81	Uncharacterized protein OS=Gallus gallus GN=RMDN1 PE=4 SV=1	Gallus Gallus Domesticus (Chicken)	2
1344	2.7	5.15	17.58	16.85	13.92	A0A1D5PIK3	Uncharacterized protein OS=Gallus gallus GN=RAB3A PE=4 SV=1	Gallus Gallus Domesticus (Chicken)	3
1345	2.69	2.76	8.97	5.814	3.156	Q5ZJ33	Signal recognition particle subunit SRP68 OS=Gallus gallus GN=RCJMB04_21b8 PE=2 SV=1	Gallus Gallus Domesticus (Chicken)	2
1346	2.69	2.76	4.378	2.535	2.535	E1C2U4	DNA helicase OS=Gallus gallus GN=MCM4 PE=3 SV=2	Gallus Gallus Domesticus (Chicken)	2
1347	2.68	2.76	21.57	9.329	6.122	Q5ZKQ0	Uncharacterized protein OS=Gallus gallus GN=RCJMB04_9l13 PE=2 SV=1	Gallus Gallus Domesticus (Chicken)	2
1348	2.68	2.74	7.273	7.273	7.273	A0A1L1RWY0	Cytochrome b-c1 complex subunit Rieske, mitochondrial OS=Gallus gallus GN=UQCRFS1 PE=4 SV=1	Gallus Gallus Domesticus (Chicken)	2
1349	2.67	2.76	10.64	10.64	2.661	F1NIA8	Uncharacterized protein OS=Gallus gallus GN=AGXT2L2 PE=3 SV=3	Gallus Gallus Domesticus (Chicken)	1
1350	2.65	2.73	11.67	8.958	3.125	F1NW50	Uncharacterized protein OS=Gallus gallus GN=ATP6V1H PE=4 SV=3	Gallus Gallus Domesticus (Chicken)	1
1351	2.64	2.79	7.887	4.789	4.789	A3F963	Muscleblind-like 2 isoform 4 OS=Gallus gallus GN=MBNL2 PE=2 SV=1	Gallus Gallus Domesticus (Chicken)	2
1352	2.64	2.71	15.04	13.09	9.192	Q5ZLD5	Uncharacterized protein OS=Gallus gallus GN=RCJMB04_6k8 PE=2 SV=1	Gallus Gallus Domesticus (Chicken)	2
1353	2.63	2.7	11.78	11.78	7.671	E1BRU3	Uncharacterized protein OS=Gallus gallus GN=RBM39 PE=4 SV=3	Gallus Gallus Domesticus (Chicken)	2
1354	2.63	2.67	9.687	3.438	3.438	H9KZ12	Uncharacterized protein OS=Gallus gallus GN=SAFB2 PE=4 SV=3	Gallus Gallus Domesticus (Chicken)	2
1355	2.62	2.9	24.05	15.54	12.02	F1NE97	Nuclear migration protein nudC OS=Gallus gallus GN=NUDC PE=4 SV=1	Gallus Gallus Domesticus (Chicken)	3
1356	2.61	2.82	13.94	8.764	2.874	Q5F469	Uncharacterized protein OS=Gallus gallus GN=RCJMB04_2k14 PE=2 SV=1	Gallus Gallus Domesticus (Chicken)	2
1357	2.6	22.71	26.22	22.49	16.79	A0A1D5P4E9	Uncharacterized protein OS=Gallus gallus GN=FAM129A PE=4 SV=1	Gallus Gallus Domesticus (Chicken)	12
1358	2.6	2.83	11.54	9.514	4.858	F1NF66	Paired box protein Pax-6 OS=Gallus gallus GN=PAX6 PE=4 SV=3	Gallus Gallus Domesticus (Chicken)	2
1359	2.6	2.66	7.551	3.959	2.302	A0A1D5NYT2	Uncharacterized protein OS=Gallus gallus GN=NNT PE=4 SV=1	Gallus Gallus Domesticus (Chicken)	2
1360	2.59	2.94	18.57	12.87	2.932	Q5ZJ68	Uncharacterized protein OS=Gallus gallus GN=RCJMB04_20f2 PE=2 SV=1	Gallus Gallus Domesticus (Chicken)	2
1361	2.58	4.81	10.89	7.196	7.196	F1NV47	Uncharacterized protein OS=Gallus gallus GN=LOC100859860 PE=3 SV=3	Gallus Gallus Domesticus (Chicken)	3
1362	2.58	2.62	8.824	6.561	6.561	E1BWU2	Uncharacterized protein OS=Gallus gallus GN=SERPINE2 PE=3 SV=2	Gallus Gallus Domesticus (Chicken)	2
1363	2.57	2.7	19.19	8.487	8.487	Q5ZL03	Uncharacterized protein OS=Gallus gallus GN=GCLM PE=2 SV=1	Gallus Gallus Domesticus (Chicken)	2
1364	2.56	2.61	27.89	19.05	19.05	B8YK79	Lysozyme OS=Gallus gallus GN=LYZ PE=3 SV=1	Gallus Gallus Domesticus (Chicken)	2
1365	2.56	2.6	3.195	0.6183	0.6183	E1BYQ7	Uncharacterized protein OS=Gallus gallus GN=MXRA5 PE=4 SV=4	Gallus Gallus Domesticus (Chicken)	2
1366	2.56	2.6	5.395	5.395	5.395	R4GGA4	Uncharacterized protein OS=Gallus gallus PE=4 SV=2	Gallus Gallus Domesticus (Chicken)	2
1367	2.55	2.66	26.02	25.2	25.2	A2NR64	Dolichyl-diphosphooligosaccharide--protein glycosyltransferase subunit DAD1 OS=Gallus gallus GN=DAD1 PE=3 SV=1	Gallus Gallus Domesticus (Chicken)	2
1368	2.55	2.59	11.59	11.59	11.59	F1NVH4	Uncharacterized protein OS=Gallus gallus GN=PSMD9 PE=4 SV=1	Gallus Gallus Domesticus (Chicken)	2
1369	2.54	2.59	12.16	6.203	6.203	O42417	Serine protease (Fragment) OS=Gallus gallus PE=2 SV=1	Gallus Gallus Domesticus (Chicken)	2
1370	2.54	2.59	8.102	5.757	5.757	A0A1D5PHZ5	Uncharacterized protein OS=Gallus gallus GN=CPQ PE=4 SV=1	Gallus Gallus Domesticus (Chicken)	2
1371	2.54	2.58	9.449	6.824	6.824	F1NZ30	Creatine kinase B-type OS=Gallus gallus GN=CKB PE=3 SV=3	Gallus Gallus Domesticus (Chicken)	2
1372	2.53	2.64	21.74	21.74	21.74	E1C6C2	Uncharacterized protein OS=Gallus gallus GN=FAM103A1 PE=4 SV=3	Gallus Gallus Domesticus (Chicken)	2
1373	2.53	2.58	39.58	39.58	12.5	Q5ZI85	Uncharacterized protein OS=Gallus gallus GN=RCJMB04_29f20 PE=2 SV=1	Gallus Gallus Domesticus (Chicken)	1
1374	2.52	2.64	9.499	2.639	2.639	A0A1D5PUG6	Uncharacterized protein OS=Gallus gallus GN=DDX23 PE=3 SV=1	Gallus Gallus Domesticus (Chicken)	2
1375	2.52	2.57	35.25	28.06	18.71	F1NLW3	Uncharacterized protein OS=Gallus gallus GN=Gga.19190 PE=4 SV=3	Gallus Gallus Domesticus (Chicken)	2
1376	2.51	2.63	11.73	11.73	5.612	A0A1D5PU03	Uncharacterized protein OS=Gallus gallus PE=4 SV=1	Gallus Gallus Domesticus (Chicken)	2
1377	2.51	2.57	25	21.56	11.56	E1BVC4	Uncharacterized protein OS=Gallus gallus GN=SEC13 PE=4 SV=1	Gallus Gallus Domesticus (Chicken)	4
1378	2.51	2.55	26.83	26.83	26.83	R4GGZ2	Uncharacterized protein OS=Gallus gallus GN=NDUFA4 PE=4 SV=1	Gallus Gallus Domesticus (Chicken)	2
1379	2.5	2.53	34.26	29.63	29.63	Q90ZG0	Peptidylprolyl isomerase OS=Gallus gallus GN=FKBP12 PE=2 SV=1	Gallus Gallus Domesticus (Chicken)	3
1380	2.5	2.53	30.91	20	20	Q5W4S1	Reversion-induced LIM protein (Fragment) OS=Gallus gallus GN=RIL PE=4 SV=1	Gallus Gallus Domesticus (Chicken)	2
1381	2.48	2.54	20.61	9.434	1.451	O13265	Tissue transglutaminase OS=Gallus gallus PE=2 SV=1	Gallus Gallus Domesticus (Chicken)	1
1382	2.47	2.51	6.304	3.725	3.725	R4GFT6	Uncharacterized protein OS=Gallus gallus GN=SUN2 PE=4 SV=2	Gallus Gallus Domesticus (Chicken)	2
1383	2.47	2.5	12.87	12.87	12.87	Q6IFY8	Reticulon (Fragment) OS=Gallus gallus GN=RTN3 PE=2 SV=1	Gallus Gallus Domesticus (Chicken)	2
1384	2.46	2.5	11.11	11.11	11.11	E1C4H6	Uncharacterized protein OS=Gallus gallus GN=LSM4 PE=4 SV=3	Gallus Gallus Domesticus (Chicken)	2
1385	2.45	2.48	23.18	15.23	15.23	R4GFV3	Uncharacterized protein OS=Gallus gallus PE=4 SV=3	Gallus Gallus Domesticus (Chicken)	2
1386	2.45	2.48	20.11	14.67	5.978	A0A1D5P8F9	Uncharacterized protein OS=Gallus gallus PE=4 SV=1	Gallus Gallus Domesticus (Chicken)	1
1387	2.44	2.48	8.886	3.825	1.462	E1C6A9	Uncharacterized protein OS=Gallus gallus GN=CDC5L PE=4 SV=3	Gallus Gallus Domesticus (Chicken)	1
1388	2.44	2.48	27.31	16.3	5.286	A0A1D5PIH5	Hippocalcin-like protein 1 OS=Gallus gallus GN=HPCAL1 PE=4 SV=1	Gallus Gallus Domesticus (Chicken)	1
1389	2.44	2.48	10.8	10.8	2.764	Q5ZLW7	Uncharacterized protein OS=Gallus gallus GN=LUC7L2 PE=2 SV=1	Gallus Gallus Domesticus (Chicken)	1
1390	2.43	2.61	19.85	13.99	2.036	A0A1D5P2L6	Cartilage-associated protein OS=Gallus gallus GN=CRTAP PE=4 SV=1	Gallus Gallus Domesticus (Chicken)	1
1391	2.43	2.47	14.94	11.65	3.038	R4GH41	Uncharacterized protein OS=Gallus gallus GN=ASAH1 PE=4 SV=1	Gallus Gallus Domesticus (Chicken)	1
1392	2.43	2.46	11.69	8.766	5.195	A0A1D5PDA1	Uncharacterized protein OS=Gallus gallus GN=ECH1 PE=4 SV=1	Gallus Gallus Domesticus (Chicken)	1
1393	2.43	2.46	12.84	12.84	6.757	F1P5U4	Uncharacterized protein OS=Gallus gallus GN=NAT PE=3 SV=3	Gallus Gallus Domesticus (Chicken)	1
1394	2.42	2.52	27.08	27.08	27.08	E1BZ75	Uncharacterized protein OS=Gallus gallus GN=LSM8 PE=4 SV=3	Gallus Gallus Domesticus (Chicken)	2
1395	2.42	2.45	4.275	4.275	1.859	F1NME5	Cleft lip and palate transmembrane protein 1-like protein OS=Gallus gallus GN=CLPTM1L PE=4 SV=2	Gallus Gallus Domesticus (Chicken)	1
1396	2.41	2.45	32.9	22.26	4.194	E1C6N0	Uncharacterized protein OS=Gallus gallus GN=PSMD14 PE=4 SV=2	Gallus Gallus Domesticus (Chicken)	2
1397	2.37	2.53	10.04	6.597	1.949	Q5ZKR3	Uncharacterized protein OS=Gallus gallus GN=RCJMB04_9j5 PE=2 SV=1	Gallus Gallus Domesticus (Chicken)	1
1398	2.37	2.47	11.29	6.093	6.093	F1NAM6	Uncharacterized protein OS=Gallus gallus GN=ATL1 PE=4 SV=3	Gallus Gallus Domesticus (Chicken)	2
1399	2.37	2.41	45.52	40	13.1	F2Z4M3	40S ribosomal protein S15 OS=Gallus gallus GN=RPS15 PE=3 SV=2	Gallus Gallus Domesticus (Chicken)	1
1400	2.37	2.4	10.5	4.892	1.727	F1NTD7	Uncharacterized protein OS=Gallus gallus PE=4 SV=3	Gallus Gallus Domesticus (Chicken)	1
1401	2.37	2.4	6.17	2.644	1.273	F1NPI6	Uncharacterized protein OS=Gallus gallus GN=UBA6 PE=4 SV=2	Gallus Gallus Domesticus (Chicken)	1
1402	2.37	2.4	11.01	11.01	3.869	F1NPH4	Uncharacterized protein OS=Gallus gallus GN=VPS26B PE=4 SV=2	Gallus Gallus Domesticus (Chicken)	1
1403	2.37	2.4	32.76	18.97	8.621	E1BRT9	Uncharacterized protein OS=Gallus gallus GN=NDUFA5 PE=4 SV=1	Gallus Gallus Domesticus (Chicken)	1
1404	2.36	26.92	48.39	41.94	40.32	A0A1D5P2B9	Uncharacterized protein OS=Gallus gallus GN=TPM3 PE=3 SV=1	Gallus Gallus Domesticus (Chicken)	15
1405	2.36	2.39	8.761	4.834	1.813	Q5ZM10	Acyl-coenzyme A oxidase OS=Gallus gallus GN=RCJMB04_3h19 PE=2 SV=1	Gallus Gallus Domesticus (Chicken)	1
1406	2.36	2.39	13.75	10.04	5.576	A0A1D5P7C9	Uncharacterized protein OS=Gallus gallus PE=4 SV=1	Gallus Gallus Domesticus (Chicken)	1
1407	2.36	2.39	9.664	9.664	5.882	F1NQ96	Uncharacterized protein OS=Gallus gallus PE=4 SV=3	Gallus Gallus Domesticus (Chicken)	1
1408	2.35	2.46	8.222	8.222	4.015	F1NV68	Importin subunit alpha OS=Gallus gallus GN=KPNA3 PE=3 SV=3	Gallus Gallus Domesticus (Chicken)	2
1409	2.34	2.44	25.45	25.45	25.45	A0A1L1RN90	Hemoglobin subunit alpha-D OS=Gallus gallus GN=HBAD PE=3 SV=1	Gallus Gallus Domesticus (Chicken)	2
1410	2.34	2.37	10.13	10.13	3.165	F1P4X7	Uncharacterized protein OS=Gallus gallus GN=DHCR7 PE=4 SV=2	Gallus Gallus Domesticus (Chicken)	1
1411	2.33	2.5	20.23	20.23	9.885	A0A1L1RR84	AP-2 complex subunit mu OS=Gallus gallus GN=AP2M1 PE=3 SV=1	Gallus Gallus Domesticus (Chicken)	3
1412	2.33	2.36	3.75	3.75	1.346	F1NRZ6	Uncharacterized protein OS=Gallus gallus PE=4 SV=3	Gallus Gallus Domesticus (Chicken)	1
1413	2.32	2.48	15.89	12.77	2.492	E1C2Z5	Uncharacterized protein OS=Gallus gallus GN=WARS PE=3 SV=2	Gallus Gallus Domesticus (Chicken)	1
1414	2.32	2.45	23.88	20.52	20.52	A0A1D5PBN9	Uncharacterized protein OS=Gallus gallus PE=4 SV=1	Gallus Gallus Domesticus (Chicken)	3
1415	2.32	2.38	13.31	4.782	2.287	E1BRR6	Uncharacterized protein OS=Gallus gallus GN=SCARB2 PE=3 SV=1	Gallus Gallus Domesticus (Chicken)	1
1416	2.32	2.35	12.1	8.646	5.476	F1NXH7	Leukocyte cell-derived chemotaxin 1 OS=Gallus gallus GN=LECT1 PE=4 SV=1	Gallus Gallus Domesticus (Chicken)	1
1417	2.31	2.43	12.42	5.124	2.95	Q5F390	Uncharacterized protein OS=Gallus gallus GN=RCJMB04_28a6 PE=2 SV=1	Gallus Gallus Domesticus (Chicken)	2
1418	2.31	2.43	34.88	34.88	26.74	A0A1D5PMH7	Cytochrome c oxidase subunit OS=Gallus gallus GN=LOC107050681 PE=3 SV=1	Gallus Gallus Domesticus (Chicken)	2
1419	2.31	2.34	28.57	28.57	15.48	A0A1D5NZ06	40S ribosomal protein S27 OS=Gallus gallus GN=RPS27 PE=3 SV=1	Gallus Gallus Domesticus (Chicken)	3
1420	2.3	2.32	17.5	13.12	7.5	E1BXR1	Prefoldin subunit 3 OS=Gallus gallus GN=VBP1 PE=3 SV=3	Gallus Gallus Domesticus (Chicken)	1
1421	2.29	2.34	6.818	2.222	0.6061	E1C1F2	Uncharacterized protein OS=Gallus gallus GN=TRIP11 PE=4 SV=1	Gallus Gallus Domesticus (Chicken)	1
1422	2.29	2.31	8.668	4.228	2.326	O73840	Heparin cofactor II (Fragment) OS=Gallus gallus PE=2 SV=1	Gallus Gallus Domesticus (Chicken)	1
1423	2.29	2.31	35.71	21.43	9.74	Q5ZKN7	Uncharacterized protein OS=Gallus gallus GN=UBE2L3 PE=2 SV=1	Gallus Gallus Domesticus (Chicken)	1
1424	2.28	2.4	4.343	4.343	2.013	F1NJ40	ATP-dependent RNA helicase DDX42 OS=Gallus gallus GN=DDX42 PE=4 SV=2	Gallus Gallus Domesticus (Chicken)	2
1425	2.28	2.38	4.277	2.264	1.258	A0A1D5PXN7	Uncharacterized protein OS=Gallus gallus GN=PDXDC1 PE=4 SV=2	Gallus Gallus Domesticus (Chicken)	1
1426	2.27	2.3	12.78	9.585	4.153	E1C7J0	Uncharacterized protein OS=Gallus gallus GN=HMOX2 PE=4 SV=2	Gallus Gallus Domesticus (Chicken)	1
1427	2.27	2.29	15.29	8.495	4.369	E1C8E8	Uncharacterized protein OS=Gallus gallus GN=NMI PE=4 SV=3	Gallus Gallus Domesticus (Chicken)	1
1428	2.27	2.29	12.1	6.238	2.268	E1C486	Uncharacterized protein OS=Gallus gallus GN=PLXDC2 PE=4 SV=2	Gallus Gallus Domesticus (Chicken)	1
1429	2.26	4.33	13.83	7.282	5.097	E1BTH3	Uncharacterized protein OS=Gallus gallus GN=SERPINB2 PE=3 SV=2	Gallus Gallus Domesticus (Chicken)	3
1430	2.26	2.38	8.155	4.947	3.209	F1P1D9	Cysteine--tRNA ligase, cytoplasmic OS=Gallus gallus GN=CARS PE=3 SV=3	Gallus Gallus Domesticus (Chicken)	2
1431	2.26	2.29	17.72	4.612	2.67	A0A1L1RNT5	Uncharacterized protein OS=Gallus gallus GN=NDUFS2 PE=3 SV=1	Gallus Gallus Domesticus (Chicken)	1
1432	2.26	2.28	19.19	15.15	6.566	A0A1D5PH43	Uncharacterized protein OS=Gallus gallus GN=YKT6 PE=3 SV=1	Gallus Gallus Domesticus (Chicken)	2
1433	2.24	2.39	9.564	5.907	3.094	A0A1I7Q439	Ubiquitin-like modifier-activating enzyme ATG7 OS=Gallus gallus GN=ATG7 PE=4 SV=1	Gallus Gallus Domesticus (Chicken)	2
1434	2.24	2.34	25.58	15.89	10.08	Q5ZMP2	Uncharacterized protein OS=Gallus gallus GN=STX7 PE=2 SV=1	Gallus Gallus Domesticus (Chicken)	2
1435	2.23	12.63	28.54	24.85	16.43	A0A1D5PZM0	Uncharacterized protein OS=Gallus gallus PE=4 SV=2	Gallus Gallus Domesticus (Chicken)	7
1436	2.23	4.32	25.75	17.4	5.8	A0A1D5PQ65	Uncharacterized protein OS=Gallus gallus GN=KRT23 PE=3 SV=2	Gallus Gallus Domesticus (Chicken)	3
1437	2.23	2.26	9.692	9.692	9.692	Q2EJU6	Pentaxin OS=Gallus gallus GN=CRP PE=2 SV=1	Gallus Gallus Domesticus (Chicken)	3
1438	2.23	2.25	7.692	5.413	3.134	Q95593	Major class I glycoprotein (Fragment) OS=Gallus gallus PE=2 SV=1	Gallus Gallus Domesticus (Chicken)	1
1439	2.22	2.24	6.011	5.37	2.567	E1BUP8	Uncharacterized protein OS=Gallus gallus PE=4 SV=3	Gallus Gallus Domesticus (Chicken)	1
1440	2.22	2.24	10.37	6.02	4.013	Q9PVL6	Mitochondrial carrier homolog 2 OS=Gallus gallus GN=Mtch2 PE=2 SV=1	Gallus Gallus Domesticus (Chicken)	1
1441	2.22	2.24	5.812	4.103	1.88	F1NX62	Uncharacterized protein OS=Gallus gallus GN=TTC39B PE=4 SV=2	Gallus Gallus Domesticus (Chicken)	1
1442	2.21	2.32	16.12	12.6	2.686	A0A1D5P116	Uncharacterized protein OS=Gallus gallus GN=SMARCD2 PE=4 SV=1	Gallus Gallus Domesticus (Chicken)	1
1443	2.21	2.25	15.21	8.756	3.456	R4GH52	Uncharacterized protein OS=Gallus gallus GN=LEPREL4 PE=4 SV=2	Gallus Gallus Domesticus (Chicken)	1
1444	2.21	2.23	6.065	1.553	0.7396	Q0PVE6	Par3 OS=Gallus gallus PE=2 SV=1	Gallus Gallus Domesticus (Chicken)	1
1445	2.21	2.23	18.06	18.06	6.944	Q5ZIE2	Uncharacterized protein OS=Gallus gallus GN=EIF1AY PE=2 SV=1	Gallus Gallus Domesticus (Chicken)	1
1446	2.21	2.23	11.49	11.49	6.322	E1BXT5	Uncharacterized protein OS=Gallus gallus GN=TPRKB PE=3 SV=1	Gallus Gallus Domesticus (Chicken)	1
1447	2.2	2.31	11.41	11.41	3.356	Q3YI10	5'-AMP-activated protein kinase gamma-1 non-catalytic subunit variant 1 OS=Gallus gallus GN=PRKAG1 PE=2 SV=1	Gallus Gallus Domesticus (Chicken)	1
1448	2.2	2.31	5.385	3.692	3.692	F1NU04	Uncharacterized protein OS=Gallus gallus GN=SLC44A1 PE=3 SV=2	Gallus Gallus Domesticus (Chicken)	2
1449	2.2	2.25	32.65	14.29	8.673	F1N9Z8	Uncharacterized protein OS=Gallus gallus GN=HDDC2 PE=4 SV=3	Gallus Gallus Domesticus (Chicken)	2
1450	2.2	2.23	3.714	2.52	1.592	Q5F496	Uncharacterized protein OS=Gallus gallus GN=RCJMB04_1o19 PE=2 SV=1	Gallus Gallus Domesticus (Chicken)	1
1451	2.19	2.3	10.61	5.857	1.104	Q8JHF6	Pyruvate carboxylase OS=Gallus gallus GN=PYC PE=2 SV=1	Gallus Gallus Domesticus (Chicken)	1
1452	2.19	2.3	10.5	4.987	2.362	A0A1D5P321	Uncharacterized protein OS=Gallus gallus GN=SEPT5 PE=3 SV=1	Gallus Gallus Domesticus (Chicken)	1
1453	2.18	3.48	32	26	9.5	Q5ZIL3	Uncharacterized protein OS=Gallus gallus GN=UBE2K PE=2 SV=1	Gallus Gallus Domesticus (Chicken)	2
1454	2.18	2.28	37.36	37.36	37.36	F1NRX4	Uncharacterized protein OS=Gallus gallus GN=LAMTOR5 PE=4 SV=2	Gallus Gallus Domesticus (Chicken)	2
1455	2.18	2.2	28.98	18.78	7.347	Q5ZL92	Eukaryotic translation initiation factor 6 OS=Gallus gallus GN=EIF6 PE=2 SV=1	Gallus Gallus Domesticus (Chicken)	1
1456	2.18	2.19	39.52	28.23	28.23	F1NK54	Uncharacterized protein OS=Gallus gallus GN=TAX1BP3 PE=4 SV=3	Gallus Gallus Domesticus (Chicken)	2
1457	2.17	26.05	21.65	20.03	18.68	A0A1D5PDT3	Calcium-transporting ATPase OS=Gallus gallus GN=ATP2B4 PE=3 SV=1	Gallus Gallus Domesticus (Chicken)	17
1458	2.17	2.3	12.61	8.784	5.856	E1BT61	Uncharacterized protein OS=Gallus gallus GN=UBA3 PE=4 SV=2	Gallus Gallus Domesticus (Chicken)	2
1459	2.17	2.19	33.58	21.64	10.45	R4GLS1	Uncharacterized protein OS=Gallus gallus GN=CISD2 PE=4 SV=1	Gallus Gallus Domesticus (Chicken)	1
1460	2.17	2.19	9.544	9.544	6.639	D0VX26	Mitochondrial cytochrome c1, heme protein OS=Gallus gallus PE=1 SV=1	Gallus Gallus Domesticus (Chicken)	1
1461	2.17	2.18	14.6	10.48	6.984	A0A1D5PJC6	Uncharacterized protein OS=Gallus gallus GN=CPPED1 PE=4 SV=1	Gallus Gallus Domesticus (Chicken)	3
1462	2.16	2.21	5.742	1.625	0.5959	A0A1D5P6U6	Uncharacterized protein OS=Gallus gallus GN=ARFGEF1 PE=4 SV=1	Gallus Gallus Domesticus (Chicken)	1
1463	2.16	2.19	15.28	6.597	4.167	A0A1D5P9P4	Uncharacterized protein OS=Gallus gallus PE=4 SV=1	Gallus Gallus Domesticus (Chicken)	1
1464	2.16	2.18	49.07	41.67	8.333	F1NVH2	Tubulin-specific chaperone A OS=Gallus gallus GN=TBCA PE=3 SV=1	Gallus Gallus Domesticus (Chicken)	1
1465	2.16	2.18	19.1	19.1	6.18	E1C8Y3	Actin-related protein 2/3 complex subunit 3 OS=Gallus gallus GN=ARPC3 PE=3 SV=3	Gallus Gallus Domesticus (Chicken)	1
1466	2.15	2.26	14.29	9.524	4.365	A0A1D5NTK9	Syntaxin-6 OS=Gallus gallus GN=STX6 PE=3 SV=1	Gallus Gallus Domesticus (Chicken)	1
1467	2.15	2.17	3.667	1.389	0.7778	A0A1D5P0K9	Uncharacterized protein OS=Gallus gallus PE=4 SV=1	Gallus Gallus Domesticus (Chicken)	1
1468	2.15	2.17	6.299	3.6	1.912	F1NY25	Aconitate hydratase OS=Gallus gallus GN=ACO1 PE=3 SV=1	Gallus Gallus Domesticus (Chicken)	1
1469	2.15	2.17	13.14	13.14	6.286	E1C6C9	Uncharacterized protein OS=Gallus gallus GN=NDUFB10 PE=4 SV=1	Gallus Gallus Domesticus (Chicken)	1
1470	2.14	2.29	24.71	20.11	12.07	A0A1D5PH37	Uncharacterized protein OS=Gallus gallus GN=PRORSD1P PE=4 SV=1	Gallus Gallus Domesticus (Chicken)	2
1471	2.14	2.16	39.24	18.35	8.861	R4GGS3	Uncharacterized protein OS=Gallus gallus GN=HINT2 PE=4 SV=2	Gallus Gallus Domesticus (Chicken)	1
1472	2.13	2.31	6.667	1.782	0.3161	A0A1D5PX29	Uncharacterized protein OS=Gallus gallus GN=UTRN PE=4 SV=1	Gallus Gallus Domesticus (Chicken)	1
1473	2.13	2.31	12.72	4.313	1.725	F1NK88	Rho-associated protein kinase OS=Gallus gallus GN=ROCK2 PE=3 SV=3	Gallus Gallus Domesticus (Chicken)	3
1474	2.13	2.15	25.83	20.53	9.934	R4GIE5	Uncharacterized protein OS=Gallus gallus GN=SELM PE=4 SV=2	Gallus Gallus Domesticus (Chicken)	1
1475	2.13	2.14	9.545	9.545	5.455	A0A1D5P9Y2	Uncharacterized protein OS=Gallus gallus GN=NUDT5 PE=3 SV=1	Gallus Gallus Domesticus (Chicken)	1
1476	2.12	2.23	16.38	10.73	10.73	E1BXG0	Peptidyl-prolyl cis-trans isomerase OS=Gallus gallus GN=PPIH PE=3 SV=1	Gallus Gallus Domesticus (Chicken)	2
1477	2.12	2.14	7.986	2.778	0.6944	E1C268	Uncharacterized protein OS=Gallus gallus GN=GAPVD1 PE=4 SV=3	Gallus Gallus Domesticus (Chicken)	1
1478	2.12	2.14	4.658	4.658	1.863	E1C1T7	Uncharacterized protein OS=Gallus gallus GN=BRSK2 PE=4 SV=2	Gallus Gallus Domesticus (Chicken)	1
1479	2.12	2.13	19.66	19.66	7.865	A0M8T8	Caveolin OS=Gallus gallus GN=CAV1 PE=3 SV=1	Gallus Gallus Domesticus (Chicken)	1
1480	2.12	2.13	3.356	3.356	1.342	A0A1D5PZY7	Uncharacterized protein OS=Gallus gallus GN=DCAF8 PE=4 SV=1	Gallus Gallus Domesticus (Chicken)	1
1481	2.11	2.24	20	15.84	6.234	Q9I9P2	Mothers against decapentaplegic homolog (Fragment) OS=Gallus gallus PE=2 SV=1	Gallus Gallus Domesticus (Chicken)	2
1482	2.11	2.24	52.11	46.48	17.61	Q5F3P7	Uncharacterized protein OS=Gallus gallus GN=RCJMB04_10n19 PE=2 SV=1	Gallus Gallus Domesticus (Chicken)	1
1483	2.11	2.13	12.11	2.995	1.693	E1BYQ3	Uncharacterized protein OS=Gallus gallus GN=CUL3 PE=3 SV=3	Gallus Gallus Domesticus (Chicken)	2
1484	2.11	2.13	8.54	4.703	4.703	A0A1D5PLR0	Uncharacterized protein OS=Gallus gallus PE=4 SV=1	Gallus Gallus Domesticus (Chicken)	2
1485	2.1	7.36	26.4	26.4	17.2	A0A1D5PR64	Uncharacterized protein OS=Gallus gallus PE=4 SV=1	Gallus Gallus Domesticus (Chicken)	6
1486	2.1	2.14	8.929	3.571	1.786	Q5ZHY2	Uncharacterized protein OS=Gallus gallus GN=RCJMB04_32c9 PE=2 SV=1	Gallus Gallus Domesticus (Chicken)	1
1487	2.1	2.12	6.148	2.2	0.6204	F1NUQ6	Uncharacterized protein OS=Gallus gallus GN=LAMB4 PE=4 SV=2	Gallus Gallus Domesticus (Chicken)	1
1488	2.1	2.12	20.27	14.53	8.108	A0A1D5NYK3	Uncharacterized protein OS=Gallus gallus PE=3 SV=1	Gallus Gallus Domesticus (Chicken)	1
1489	2.1	2.11	24.34	17.11	9.868	A0A1D5PY21	Uncharacterized protein OS=Gallus gallus GN=FUNDC2 PE=4 SV=1	Gallus Gallus Domesticus (Chicken)	1
1490	2.1	2.11	21.7	7.383	3.803	A0A1D5NXI5	Transcriptional coactivator YAP1 OS=Gallus gallus GN=YAP1 PE=4 SV=1	Gallus Gallus Domesticus (Chicken)	1
1491	2.1	2.11	6.742	6.742	4.045	F1NUY5	Uncharacterized protein OS=Gallus gallus GN=FAF2 PE=4 SV=2	Gallus Gallus Domesticus (Chicken)	1
1492	2.09	2.19	12.67	6.733	2.772	E1C6D1	Microtubule-associated protein OS=Gallus gallus GN=MAP2 PE=4 SV=3	Gallus Gallus Domesticus (Chicken)	1
1493	2.09	2.18	28.21	12.82	8.718	Q5ZLX0	Uncharacterized protein OS=Gallus gallus GN=PGRMC2 PE=2 SV=1	Gallus Gallus Domesticus (Chicken)	1
1494	2.09	2.1	13.01	3.03	1.604	F1NWF6	Asparagine synthetase [glutamine-hydrolyzing] OS=Gallus gallus GN=ASNS PE=4 SV=1	Gallus Gallus Domesticus (Chicken)	1
1495	2.08	2.23	30.5	14.15	9.119	F1NIP5	Uncharacterized protein OS=Gallus gallus GN=PRPS1 PE=3 SV=3	Gallus Gallus Domesticus (Chicken)	2
1496	2.08	2.22	10.38	5.272	3.674	A0A1D5PXE8	Uncharacterized protein OS=Gallus gallus GN=LOC423919 PE=4 SV=1	Gallus Gallus Domesticus (Chicken)	2
1497	2.08	2.17	6.751	4.852	2.532	E1C6A2	Uncharacterized protein OS=Gallus gallus GN=PAIP1 PE=4 SV=2	Gallus Gallus Domesticus (Chicken)	1
1498	2.08	2.1	30.3	15.76	6.061	A0A1L1RXJ7	Uncharacterized protein OS=Gallus gallus GN=TSNAX PE=4 SV=1	Gallus Gallus Domesticus (Chicken)	1
1499	2.08	2.1	16.67	16.67	10.83	A2N883	VH1 protein (Fragment) OS=Gallus gallus GN=VH1 PE=2 SV=1	Gallus Gallus Domesticus (Chicken)	1
1500	2.08	2.09	14	10.44	3.333	Q5ZKH7	Uncharacterized protein OS=Gallus gallus GN=RCJMB04_10l24 PE=2 SV=1	Gallus Gallus Domesticus (Chicken)	1
1501	2.08	2.09	19.67	19.67	13.11	A0A1D5P4B1	NADH dehydrogenase [ubiquinone] 1 alpha subcomplex subunit 6 OS=Gallus gallus GN=NDUFA6 PE=3 SV=1	Gallus Gallus Domesticus (Chicken)	1
1502	2.08	2.08	3.213	1.443	0.918	E1BTW4	Uncharacterized protein OS=Gallus gallus GN=SYNJ2 PE=4 SV=4	Gallus Gallus Domesticus (Chicken)	1
1503	2.07	2.08	7.169	4.079	1.854	F1N8D3	Uncharacterized protein OS=Gallus gallus GN=SLMAP PE=4 SV=2	Gallus Gallus Domesticus (Chicken)	1
1504	2.07	2.08	19.42	19.42	8.633	Q27J90	Leukocyte ribonuclease A-2 OS=Gallus gallus PE=2 SV=1	Gallus Gallus Domesticus (Chicken)	1
1505	2.06	2.18	7.295	5.623	1.52	R4GLW2	Uncharacterized protein OS=Gallus gallus GN=APPL2 PE=4 SV=2	Gallus Gallus Domesticus (Chicken)	1
1506	2.06	2.07	13.04	7.609	2.826	E1BQQ5	Uncharacterized protein OS=Gallus gallus GN=DCTN4 PE=4 SV=3	Gallus Gallus Domesticus (Chicken)	1
1507	2.06	2.07	36.89	20.39	13.59	Q9I890	Beta-2-microglobulin (Fragment) OS=Gallus gallus PE=2 SV=1	Gallus Gallus Domesticus (Chicken)	1
1508	2.06	2.07	3.562	3.562	2.085	O57580	High molecular mass nuclear antigen (Fragment) OS=Gallus gallus PE=2 SV=1	Gallus Gallus Domesticus (Chicken)	1
1509	2.06	2.07	19.61	19.61	11.76	A0A1D5PC35	Uncharacterized protein OS=Gallus gallus GN=LSM3 PE=4 SV=1	Gallus Gallus Domesticus (Chicken)	1
1510	2.05	2.22	5.604	5.604	2.802	F1NX56	Uncharacterized protein OS=Gallus gallus GN=OGT PE=4 SV=3	Gallus Gallus Domesticus (Chicken)	3
1511	2.05	2.2	2.839	2.839	0.5679	A0A1D5PUC4	Uncharacterized protein OS=Gallus gallus GN=LOC425324 PE=4 SV=1	Gallus Gallus Domesticus (Chicken)	1
1512	2.05	2.06	11.25	1.903	1.903	Q5ZJZ9	Uncharacterized protein OS=Gallus gallus GN=RCJMB04_14b8 PE=2 SV=1	Gallus Gallus Domesticus (Chicken)	1
1513	2.05	2.06	12.53	2.997	2.997	F1P191	Poly(ADP-ribose) glycohydrolase ARH3 OS=Gallus gallus GN=ADPRHL2 PE=4 SV=2	Gallus Gallus Domesticus (Chicken)	1
1514	2.05	2.06	60	43.33	16.67	F1N9D3	Uncharacterized protein OS=Gallus gallus GN=PCP4 PE=4 SV=2	Gallus Gallus Domesticus (Chicken)	1
1515	2.05	2.06	13.7	5.137	5.137	F1NS88	Uncharacterized protein OS=Gallus gallus GN=ISOC1 PE=4 SV=2	Gallus Gallus Domesticus (Chicken)	1
1516	2.05	2.06	3.476	2.344	1.293	A0A1D5PJ08	Uncharacterized protein OS=Gallus gallus GN=NID1 PE=4 SV=2	Gallus Gallus Domesticus (Chicken)	1
1517	2.05	2.06	17.24	17.24	8.966	A0A1D5PL90	Uncharacterized protein OS=Gallus gallus PE=4 SV=2	Gallus Gallus Domesticus (Chicken)	1
1518	2.05	2.06	6.358	6.358	6.358	A0A1D5NTY0	Uncharacterized protein OS=Gallus gallus GN=SEC22A PE=4 SV=1	Gallus Gallus Domesticus (Chicken)	1
1519	2.04	2.31	11.92	5.74	5.74	F1NHL5	Uncharacterized protein OS=Gallus gallus GN=NPTX1 PE=4 SV=3	Gallus Gallus Domesticus (Chicken)	2
1520	2.04	2.28	10.71	3.608	1.127	Q6XD56	SWAN ribonucleoprotein OS=Gallus gallus PE=2 SV=1	Gallus Gallus Domesticus (Chicken)	1
1521	2.04	2.09	22.22	13.01	3.252	Q5ZI99	Uncharacterized protein OS=Gallus gallus GN=ARPC1B PE=2 SV=1	Gallus Gallus Domesticus (Chicken)	1
1522	2.04	2.07	30.69	25.74	25.74	A0MAR6	Somatostatin II OS=Gallus gallus GN=SS2 PE=2 SV=1	Gallus Gallus Domesticus (Chicken)	1
1523	2.04	2.05	7.267	0.9841	0.9841	F1NTA4	Uncharacterized protein OS=Gallus gallus GN=ABCB5 PE=4 SV=2	Gallus Gallus Domesticus (Chicken)	1
1524	2.04	2.05	13.48	4.783	1.522	F1NQ20	Collagen alpha-1(IX) chain OS=Gallus gallus GN=COL9A1 PE=4 SV=2	Gallus Gallus Domesticus (Chicken)	2
1525	2.04	2.05	14.8	14.8	4.592	R4GHW4	Uncharacterized protein OS=Gallus gallus GN=PERP2 PE=4 SV=1	Gallus Gallus Domesticus (Chicken)	1
1526	2.04	2.05	3.196	3.196	1.465	A0A1D5NV21	Signal transducer and activator of transcription OS=Gallus gallus GN=STAT3 PE=3 SV=1	Gallus Gallus Domesticus (Chicken)	1
1527	2.04	2.04	19.05	19.05	8.73	A0A1D5P521	Uncharacterized protein OS=Gallus gallus GN=SUB1L2 PE=4 SV=1	Gallus Gallus Domesticus (Chicken)	1
1528	2.03	46.74	29.18	22.88	17.98	Q90633	Complement C3 OS=Gallus gallus PE=2 SV=1	Gallus Gallus Domesticus (Chicken)	26
1529	2.03	6.06	20.5	20.5	16.5	F1NMT5	Ras-related protein Rab-10 OS=Gallus gallus GN=RAB10 PE=4 SV=3	Gallus Gallus Domesticus (Chicken)	3
1530	2.03	2.13	21.92	12.79	9.132	R4GI40	LDLR chaperone MESD OS=Gallus gallus GN=MESDC2 PE=4 SV=1	Gallus Gallus Domesticus (Chicken)	1
1531	2.03	2.06	14.85	10.48	5.677	E1BVM7	Uncharacterized protein OS=Gallus gallus GN=CCDC134 PE=4 SV=2	Gallus Gallus Domesticus (Chicken)	1
1532	2.03	2.04	4.075	0.4112	0.4112	F1N9Y1	Uncharacterized protein OS=Gallus gallus GN=ITPR3 PE=4 SV=3	Gallus Gallus Domesticus (Chicken)	1
1533	2.03	2.04	10.23	1.055	1.055	F1NIU3	Uncharacterized protein OS=Gallus gallus GN=ITIH2 PE=4 SV=3	Gallus Gallus Domesticus (Chicken)	1
1534	2.03	2.04	17.65	12.3	7.487	R4GJK4	Uncharacterized protein OS=Gallus gallus GN=SSR3 PE=4 SV=1	Gallus Gallus Domesticus (Chicken)	1
1535	2.03	2.04	9.351	2.857	2.857	F1NF80	Uncharacterized protein OS=Gallus gallus PE=4 SV=3	Gallus Gallus Domesticus (Chicken)	1
1536	2.03	2.04	7.492	3.094	3.094	A0A1D5PXU3	Ribosomal protein S6 kinase alpha-5 OS=Gallus gallus GN=RPS6KA5 PE=4 SV=1	Gallus Gallus Domesticus (Chicken)	1
1537	2.03	2.04	23.4	11.7	11.7	F1NIC5	Uncharacterized protein OS=Gallus gallus GN=TIMM8A PE=3 SV=3	Gallus Gallus Domesticus (Chicken)	1
1538	2.03	2.03	7.491	2.439	2.439	F1NFA8	Uncharacterized protein OS=Gallus gallus GN=NUP62 PE=4 SV=3	Gallus Gallus Domesticus (Chicken)	1
1539	2.03	2.03	13.78	2.885	2.885	F1NSQ1	Uncharacterized protein OS=Gallus gallus GN=AIMP2 PE=4 SV=3	Gallus Gallus Domesticus (Chicken)	1
1540	2.03	2.03	18.13	5	5	R4GKJ0	Uncharacterized protein OS=Gallus gallus GN=C8H1ORF123 PE=4 SV=1	Gallus Gallus Domesticus (Chicken)	1
1541	2.03	2.03	25	25	10.48	A0A1D5NVS6	Uncharacterized protein OS=Gallus gallus PE=4 SV=1	Gallus Gallus Domesticus (Chicken)	1
1542	2.02	31.67	54.24	49.55	46.88	F1NW97	Tubulin alpha chain OS=Gallus gallus GN=TUBA4B PE=3 SV=3	Gallus Gallus Domesticus (Chicken)	24
1543	2.02	2.14	5.899	5.899	5.899	F1NJX8	Uncharacterized protein OS=Gallus gallus GN=FNTA PE=4 SV=2	Gallus Gallus Domesticus (Chicken)	2
1544	2.02	2.04	6.086	0.9868	0.9868	A0A1D5NU19	Uncharacterized protein OS=Gallus gallus GN=WDR11 PE=4 SV=1	Gallus Gallus Domesticus (Chicken)	1
1545	2.02	2.03	13.18	2.879	2.879	A0A1D5PGI0	Signal transducer and activator of transcription OS=Gallus gallus PE=3 SV=1	Gallus Gallus Domesticus (Chicken)	1
1546	2.02	2.03	9	2.6	2.6	A0A1D5PGR5	Uncharacterized protein OS=Gallus gallus GN=GDF5 PE=3 SV=1	Gallus Gallus Domesticus (Chicken)	2
1547	2.02	2.03	6.242	1.859	1.859	Q98TG8	Centromere protein ZW10 OS=Gallus gallus GN=ZW10 PE=4 SV=1	Gallus Gallus Domesticus (Chicken)	1
1548	2.02	2.03	9.713	2.649	2.649	E1C934	Uncharacterized protein OS=Gallus gallus GN=CCBL2 PE=4 SV=2	Gallus Gallus Domesticus (Chicken)	1
1549	2.02	2.03	33.33	16.35	8.805	A0A1L1RYW7	High mobility group protein B3 OS=Gallus gallus GN=HMGB3 PE=4 SV=1	Gallus Gallus Domesticus (Chicken)	1
1550	2.02	2.03	34.97	11.19	11.19	Q9I9H1	Alpha-synuclein OS=Gallus gallus GN=SNCA PE=2 SV=1	Gallus Gallus Domesticus (Chicken)	1
1551	2.02	2.03	30.33	22.13	9.016	F1NT58	Uncharacterized protein OS=Gallus gallus GN=DIABLO PE=4 SV=3	Gallus Gallus Domesticus (Chicken)	1
1552	2.02	2.03	12.94	5.882	5.882	Q6VN51	Protein phospatase 3 regulatory subunit B alpha isoform type 1 OS=Gallus gallus GN=HZGJ PE=2 SV=1	Gallus Gallus Domesticus (Chicken)	1
1553	2.02	2.03	3.905	2.386	2.386	F1NAR5	Uncharacterized protein OS=Gallus gallus PE=3 SV=2	Gallus Gallus Domesticus (Chicken)	1
1554	2.02	2.02	5.447	1.257	1.257	Q5ZI64	Uncharacterized protein OS=Gallus gallus GN=RCJMB04_29p4 PE=2 SV=1	Gallus Gallus Domesticus (Chicken)	1
1555	2.02	2.02	14.9	8.94	5.629	F1NLG8	Uncharacterized protein OS=Gallus gallus GN=EIF2B1 PE=3 SV=3	Gallus Gallus Domesticus (Chicken)	1
1556	2.02	2.02	7.088	1.546	1.546	E1BSJ3	Uncharacterized protein OS=Gallus gallus GN=RBSN PE=4 SV=2	Gallus Gallus Domesticus (Chicken)	1
1557	2.02	2.02	5.251	1.313	1.313	A0A1D5PZD9	Uncharacterized protein OS=Gallus gallus PE=4 SV=2	Gallus Gallus Domesticus (Chicken)	1
1558	2.02	2.02	3.611	1.111	1.111	F1NP26	Histone deacetylase OS=Gallus gallus GN=HDAC4 PE=3 SV=3	Gallus Gallus Domesticus (Chicken)	1
1559	2.02	2.02	27.62	8.571	8.571	A0A1L1RTZ2	60S ribosomal protein L27 OS=Gallus gallus GN=RPL27 PE=4 SV=1	Gallus Gallus Domesticus (Chicken)	1
1560	2.02	2.02	17.48	4.854	4.854	A0A1D5PUL3	Uncharacterized protein OS=Gallus gallus GN=HM13 PE=4 SV=1	Gallus Gallus Domesticus (Chicken)	1
1561	2.02	2.02	38.52	11.48	11.48	A0A1D5NUM3	Uncharacterized protein OS=Gallus gallus GN=AAMDC PE=4 SV=1	Gallus Gallus Domesticus (Chicken)	1
1562	2.02	2.02	4.911	2.455	2.455	F1NNZ9	Protein kinase C and casein kinase substrate in neurons protein 2 OS=Gallus gallus GN=PACSIN2 PE=4 SV=2	Gallus Gallus Domesticus (Chicken)	1
1563	2.02	2.02	17.57	10.81	10.81	A0A1D5P1P9	Uncharacterized protein OS=Gallus gallus GN=NHP2 PE=4 SV=1	Gallus Gallus Domesticus (Chicken)	1
1564	2.01	56.66	65.96	56.74	55.6	Q4ADJ6	Ovotransferrin OS=Gallus gallus GN=TFEW PE=2 SV=1	Gallus Gallus Domesticus (Chicken)	43
1565	2.01	21.54	26.68	19.32	15.09	A0A1D5P409	Uncharacterized protein OS=Gallus gallus PE=4 SV=1	Gallus Gallus Domesticus (Chicken)	12
1566	2.01	4.04	29.6	10.31	10.31	Q5ZMI0	Uncharacterized protein OS=Gallus gallus GN=SRSF7 PE=2 SV=1	Gallus Gallus Domesticus (Chicken)	2
1567	2.01	4.02	12.72	8.58	8.58	A0A1D5P9Q6	Microtubule-associated protein RP/EB family member 2 OS=Gallus gallus GN=MAPRE2 PE=4 SV=1	Gallus Gallus Domesticus (Chicken)	2
1568	2.01	2.14	12.02	9.384	6.158	A0A1L1RPZ4	Monoacylglycerol lipase ABHD12 OS=Gallus gallus GN=ABHD12 PE=4 SV=1	Gallus Gallus Domesticus (Chicken)	2
1569	2.01	2.09	7.382	2.925	1.671	F1NJ60	Protein Hook homolog 1 OS=Gallus gallus GN=HOOK1 PE=4 SV=1	Gallus Gallus Domesticus (Chicken)	1
1570	2.01	2.09	3.77	3.77	1.984	Q5F3P0	Uncharacterized protein OS=Gallus gallus GN=RCJMB04_11e7 PE=2 SV=1	Gallus Gallus Domesticus (Chicken)	1
1571	2.01	2.07	36.99	34.25	21.92	R4GFT9	Guanine nucleotide-binding protein subunit gamma OS=Gallus gallus GN=GNG12 PE=3 SV=1	Gallus Gallus Domesticus (Chicken)	1
1572	2.01	2.06	7.826	2.174	2.174	A0A1D5PD55	Uncharacterized protein OS=Gallus gallus PE=4 SV=1	Gallus Gallus Domesticus (Chicken)	1
1573	2.01	2.05	19.69	4.145	4.145	F1NJU0	Uncharacterized protein OS=Gallus gallus GN=HPCA PE=4 SV=3	Gallus Gallus Domesticus (Chicken)	1
1574	2.01	2.03	7.353	3.529	3.529	E1C123	Uncharacterized protein OS=Gallus gallus GN=AHSA1 PE=4 SV=1	Gallus Gallus Domesticus (Chicken)	1
1575	2.01	2.02	14.41	4.955	4.955	Q5ZHV6	GrpE protein homolog OS=Gallus gallus GN=GRPEL1 PE=2 SV=1	Gallus Gallus Domesticus (Chicken)	1
1576	2.01	2.02	14.67	5.778	5.778	E1BTS4	Uncharacterized protein OS=Gallus gallus GN=BCAS2 PE=4 SV=3	Gallus Gallus Domesticus (Chicken)	1
1577	2.01	2.02	12.03	4.149	4.149	A0A1L1RXD0	DnaJ homolog subfamily B member 6 OS=Gallus gallus GN=DNAJB6 PE=4 SV=1	Gallus Gallus Domesticus (Chicken)	1
1578	2.01	2.02	2.625	2.068	1.193	A0A1D5NZ60	Uncharacterized protein OS=Gallus gallus GN=STAG1 PE=4 SV=1	Gallus Gallus Domesticus (Chicken)	1
1579	2.01	2.02	5.042	2.731	2.731	E1BQI0	Uncharacterized protein OS=Gallus gallus GN=SPTLC1 PE=4 SV=2	Gallus Gallus Domesticus (Chicken)	1
1580	2.01	2.01	8.587	1.789	1.789	Q5ZJL1	Polypeptide N-acetylgalactosaminyltransferase OS=Gallus gallus GN=GALNT1 PE=2 SV=1	Gallus Gallus Domesticus (Chicken)	1
1581	2.01	2.01	3.763	0.8449	0.8449	F1NL76	Uncharacterized protein OS=Gallus gallus PE=4 SV=4	Gallus Gallus Domesticus (Chicken)	1
1582	2.01	2.01	9.091	2.066	2.066	F1NHK2	Uncharacterized protein OS=Gallus gallus PE=4 SV=3	Gallus Gallus Domesticus (Chicken)	1
1583	2.01	2.01	12.08	2.685	2.685	E1BX68	Uncharacterized protein OS=Gallus gallus GN=SMAP1 PE=4 SV=3	Gallus Gallus Domesticus (Chicken)	1
1584	2.01	2.01	11.96	3.988	3.988	E1BTL3	Uncharacterized protein OS=Gallus gallus GN=RDH12 PE=3 SV=2	Gallus Gallus Domesticus (Chicken)	1
1585	2.01	2.01	7.398	3.316	3.316	R4GFH1	Uncharacterized protein OS=Gallus gallus GN=SDPR PE=4 SV=1	Gallus Gallus Domesticus (Chicken)	1
1586	2.01	2.01	8.176	3.145	3.145	F1NSI7	Uncharacterized protein OS=Gallus gallus GN=TBC1D10A PE=4 SV=3	Gallus Gallus Domesticus (Chicken)	1
1587	2.01	2.01	12.66	4.641	4.641	F1NG86	Uncharacterized protein OS=Gallus gallus GN=FGFBP1 PE=4 SV=2	Gallus Gallus Domesticus (Chicken)	1
1588	2.01	2.01	10.5	8.096	4.595	A0A1D5PUF0	Dipeptidase OS=Gallus gallus GN=DPEP1 PE=3 SV=1	Gallus Gallus Domesticus (Chicken)	1
1589	2.01	2.01	8.163	5.102	5.102	R4GJZ6	Uncharacterized protein OS=Gallus gallus GN=GOLPH3 PE=4 SV=1	Gallus Gallus Domesticus (Chicken)	1
1590	2.01	2.01	3.699	2.219	2.219	Q6EI13	GammaA-like protocadherin OS=Gallus gallus PE=2 SV=1	Gallus Gallus Domesticus (Chicken)	1
1591	2.01	2.01	5.928	3.093	3.093	Q68BG1	NAD-dependent deacetylase SIRT2 OS=Gallus gallus GN=sirt2 PE=2 SV=1	Gallus Gallus Domesticus (Chicken)	1
1592	2.01	2.01	8.525	4.262	4.262	Q5ZIV0	Serine/threonine-protein phosphatase OS=Gallus gallus GN=PPP6C PE=2 SV=1	Gallus Gallus Domesticus (Chicken)	1
1593	2.01	2.01	20	14.48	14.48	Q5GAL6	Liver ribonuclease A OS=Gallus gallus GN=CL2 PE=2 SV=1	Gallus Gallus Domesticus (Chicken)	1
1594	2.01	2.01	3.878	3.878	1.837	F1P077	Mannosyltransferase OS=Gallus gallus GN=ALG12 PE=3 SV=3	Gallus Gallus Domesticus (Chicken)	1
1595	2.01	2.01	10.08	5.462	5.462	F1NYD4	Uncharacterized protein OS=Gallus gallus GN=CLNS1A PE=4 SV=3	Gallus Gallus Domesticus (Chicken)	1
1596	2.01	2.01	4.968	3.024	3.024	F1NUG2	Uncharacterized protein OS=Gallus gallus GN=CYP20A1 PE=4 SV=2	Gallus Gallus Domesticus (Chicken)	1
1597	2.01	2.01	15.97	10.08	10.08	F1NH93	Uncharacterized protein OS=Gallus gallus GN=RPS20 PE=3 SV=3	Gallus Gallus Domesticus (Chicken)	1
1598	2.01	2.01	5.41	2.612	2.612	E1C959	Uncharacterized protein OS=Gallus gallus GN=CWF19L1 PE=4 SV=2	Gallus Gallus Domesticus (Chicken)	1
1599	2.01	2.01	8.367	4.781	4.781	E1BW27	Uncharacterized protein OS=Gallus gallus GN=TMEM33 PE=4 SV=1	Gallus Gallus Domesticus (Chicken)	1
1600	2.01	2.01	9.821	5.804	5.804	A1IMF0	Ubiquitin carboxyl-terminal hydrolase OS=Gallus gallus GN=UCH-L1 PE=2 SV=1	Gallus Gallus Domesticus (Chicken)	1
1601	2.01	2.01	9.302	4.651	4.651	A0A1L1S044	Uncharacterized protein OS=Gallus gallus GN=LOC420368 PE=4 SV=1	Gallus Gallus Domesticus (Chicken)	1
1602	2.01	2.01	11.71	7.805	7.805	A0A1L1RYP4	Uncharacterized protein OS=Gallus gallus PE=4 SV=1	Gallus Gallus Domesticus (Chicken)	1
1603	2.01	2.01	6.965	5.473	5.473	A0A1L1RY74	Uncharacterized protein OS=Gallus gallus GN=PYM1 PE=4 SV=1	Gallus Gallus Domesticus (Chicken)	1
1604	2.01	2.01	4.987	2.625	2.625	A0A1L1RXZ1	3-hydroxyisobutyryl-CoA hydrolase, mitochondrial OS=Gallus gallus GN=HIBCH PE=3 SV=1	Gallus Gallus Domesticus (Chicken)	1
1605	2.01	2.01	5.195	2.814	2.814	A0A1L1RKJ3	Uncharacterized protein OS=Gallus gallus GN=ZNF207 PE=4 SV=1	Gallus Gallus Domesticus (Chicken)	1
1606	2.01	2.01	6.197	2.35	2.35	A0A1D5PPZ5	TLD domain-containing protein 1 OS=Gallus gallus GN=TLDC1 PE=4 SV=1	Gallus Gallus Domesticus (Chicken)	1
1607	2.01	2.01	16.89	8.108	8.108	A0A1D5PLH4	Uncharacterized protein OS=Gallus gallus GN=NPM3 PE=4 SV=1	Gallus Gallus Domesticus (Chicken)	1
1608	2.01	2.01	2.727	1.515	1.515	A0A1D5PD02	Uncharacterized protein OS=Gallus gallus GN=UBA7 PE=3 SV=1	Gallus Gallus Domesticus (Chicken)	1
1609	2.01	2.01	22.11	12.63	12.63	A0A1D5P766	Uncharacterized protein OS=Gallus gallus PE=4 SV=1	Gallus Gallus Domesticus (Chicken)	1
1610	2.01	2.01	7.163	2.865	2.865	A0A1D5P6S2	Uncharacterized protein OS=Gallus gallus PE=4 SV=1	Gallus Gallus Domesticus (Chicken)	1
1611	2.01	2.01	5.556	1.792	1.792	A0A1D5P4Q4	Transcription factor p65 OS=Gallus gallus GN=RELA PE=4 SV=1	Gallus Gallus Domesticus (Chicken)	1
1612	2.01	2.01	25	12.07	12.07	A0A1D5NWJ7	Uncharacterized protein OS=Gallus gallus GN=COX7A2L PE=4 SV=1	Gallus Gallus Domesticus (Chicken)	1
1613	2.01	2.01	10.75	3.943	3.943	A0A1D5NT33	Uncharacterized protein OS=Gallus gallus PE=4 SV=1	Gallus Gallus Domesticus (Chicken)	1
1614	2	66.57	61.37	60.66	51	A0A1D5NXS9	Alpha-actinin-4 OS=Gallus gallus GN=ACTN4 PE=4 SV=1	Gallus Gallus Domesticus (Chicken)	45
1615	2	44.78	69.06	69.06	65.47	G1K338	Tubulin beta chain OS=Gallus gallus GN=TUBB2B PE=3 SV=2	Gallus Gallus Domesticus (Chicken)	41
1616	2	44.56	58.12	56.6	56.6	A0A1D5NY71	Uncharacterized protein OS=Gallus gallus GN=LOC776816 PE=3 SV=1	Gallus Gallus Domesticus (Chicken)	65
1617	2	44.19	38.64	34.44	29.05	A0A1D5PE74	Uncharacterized protein OS=Gallus gallus GN=COL5A1 PE=4 SV=1	Gallus Gallus Domesticus (Chicken)	174
1618	2	39.44	55.33	53.27	48.41	A0A1D5P7G7	Uncharacterized protein OS=Gallus gallus PE=4 SV=1	Gallus Gallus Domesticus (Chicken)	28
1619	2	20.83	33.57	33.57	33.57	A0A1D5NW39	14-3-3 protein theta OS=Gallus gallus GN=YWHAQ PE=3 SV=1	Gallus Gallus Domesticus (Chicken)	17
1620	2	18.5	37.97	37.97	35.59	A0A1D5NZ01	L-lactate dehydrogenase OS=Gallus gallus GN=LOC107055673 PE=4 SV=1	Gallus Gallus Domesticus (Chicken)	14
1621	2	16.45	43.73	43.15	34.11	A0A1D5P0U5	Uncharacterized protein OS=Gallus gallus PE=3 SV=2	Gallus Gallus Domesticus (Chicken)	10
1622	2	16	53.3	53.3	48.58	A0A1D5PNE6	Uncharacterized protein OS=Gallus gallus PE=4 SV=1	Gallus Gallus Domesticus (Chicken)	12
1623	2	10.32	18.48	14.2	10.31	O13255	2',5'-oligo adenylate synthetase A (Fragment) OS=Gallus gallus GN=OAS*A PE=2 SV=1	Gallus Gallus Domesticus (Chicken)	5
1624	2	10.04	36.61	28.74	28.74	A0A1D5PPP7	Uncharacterized protein OS=Gallus gallus GN=CASP6 PE=3 SV=1	Gallus Gallus Domesticus (Chicken)	5
1625	2	8.79	71.58	71.58	71.58	R4GH86	Uncharacterized protein OS=Gallus gallus PE=4 SV=2	Gallus Gallus Domesticus (Chicken)	5
1626	2	6.9	27.71	22.89	22.89	A0A1L1RT61	Uncharacterized protein OS=Gallus gallus GN=GSTA PE=4 SV=1	Gallus Gallus Domesticus (Chicken)	4
1627	2	6.04	12.69	12.69	9.892	Q90576	450 kDa protein (Fragment) OS=Gallus gallus PE=2 SV=1	Gallus Gallus Domesticus (Chicken)	3
1628	2	6	7.918	7.918	7.918	R4GI86	Uncharacterized protein OS=Gallus gallus GN=CAB39 PE=4 SV=1	Gallus Gallus Domesticus (Chicken)	3
1629	2	5.28	18	18	18	F1NZG0	Uncharacterized protein OS=Gallus gallus GN=MYL1 PE=4 SV=3	Gallus Gallus Domesticus (Chicken)	3
1630	2	5.19	37.43	30.48	26.74	R4GFR7	Protein-lysine 6-oxidase OS=Gallus gallus GN=LOX PE=4 SV=2	Gallus Gallus Domesticus (Chicken)	4
1631	2	4.03	66.24	66.24	66.24	Q91021	Ubiquitin (Fragment) OS=Gallus gallus PE=2 SV=1	Gallus Gallus Domesticus (Chicken)	5
1632	2	4.02	4.9	3.369	3.369	A0A1D5PG30	Uncharacterized protein OS=Gallus gallus PE=4 SV=1	Gallus Gallus Domesticus (Chicken)	2
1633	2	4	11.86	11.86	9.04	A0A1D5PY15	Coronin OS=Gallus gallus PE=3 SV=1	Gallus Gallus Domesticus (Chicken)	2
1634	2	4	11.16	11.16	11.16	F1P1G4	Uncharacterized protein OS=Gallus gallus GN=RAB43 PE=4 SV=2	Gallus Gallus Domesticus (Chicken)	2
1635	2	4	8.8	8.8	8.8	A0A1D5P8F7	Uncharacterized protein OS=Gallus gallus GN=RAB12 PE=4 SV=1	Gallus Gallus Domesticus (Chicken)	2
1636	2	4	20.3	20.3	20.3	A0A1D5P3H9	Ras-related protein Rap-1b OS=Gallus gallus GN=RAP1B PE=4 SV=1	Gallus Gallus Domesticus (Chicken)	2
1637	2	3.61	16.75	12.57	12.57	A0A1D5PD33	Cell division control protein 42 homolog OS=Gallus gallus GN=CDC42 PE=3 SV=1	Gallus Gallus Domesticus (Chicken)	2
1638	2	2.05	16	10.4	10.4	A0A1D5P384	Uncharacterized protein OS=Gallus gallus GN=NDUFB7 PE=4 SV=1	Gallus Gallus Domesticus (Chicken)	1
1639	2	2.03	13.28	3.734	3.734	A0A1D5PXT0	Uncharacterized protein OS=Gallus gallus PE=3 SV=1	Gallus Gallus Domesticus (Chicken)	1
1640	2	2.02	7.216	4.639	2.062	Q60GF6	Protein Wnt OS=Gallus gallus GN=Wnt10a PE=2 SV=1	Gallus Gallus Domesticus (Chicken)	1
1641	2	2.01	10.96	10.96	4.593	F1NGL0	Collagen alpha-3(IX) chain OS=Gallus gallus GN=COL9A3 PE=4 SV=1	Gallus Gallus Domesticus (Chicken)	3
1642	2	2.01	13.53	2.899	2.899	F1N8X7	Uncharacterized protein OS=Gallus gallus GN=SCRN1 PE=4 SV=2	Gallus Gallus Domesticus (Chicken)	1
1643	2	2.01	11.55	7.581	7.581	Q7ZT63	Proteasome subunit beta type OS=Gallus gallus GN=cpsmb7 PE=2 SV=1	Gallus Gallus Domesticus (Chicken)	2
1644	2	2.01	7.692	2.918	2.918	A1IIE6	General transcription facter IIA subunit 1 variant 1 OS=Gallus gallus GN=GTF2A1 PE=2 SV=1	Gallus Gallus Domesticus (Chicken)	1
1645	2	2.01	7.578	3.13	3.13	A0A1L1RRW6	Transcription factor 12 OS=Gallus gallus GN=TCF12 PE=4 SV=1	Gallus Gallus Domesticus (Chicken)	1
1646	2	2.01	8.621	3.879	3.879	Q5ZKX8	Uncharacterized protein OS=Gallus gallus GN=RCJMB04_8m5 PE=2 SV=1	Gallus Gallus Domesticus (Chicken)	1
1647	2	2.01	11.4	8.333	8.333	F1NT24	Ribulose-phosphate 3-epimerase OS=Gallus gallus GN=RPE PE=3 SV=3	Gallus Gallus Domesticus (Chicken)	1
1648	2	2.01	6.195	3.54	3.54	F1NKV0	Uncharacterized protein OS=Gallus gallus GN=DNAJB4 PE=4 SV=2	Gallus Gallus Domesticus (Chicken)	1
1649	2	2.01	8.955	4.975	4.975	A0A1D5PVW1	Uncharacterized protein OS=Gallus gallus GN=RBP4A PE=3 SV=1	Gallus Gallus Domesticus (Chicken)	1
1650	2	2	6.607	2.321	2.321	F1NY41	Uncharacterized protein OS=Gallus gallus GN=BAG3 PE=4 SV=2	Gallus Gallus Domesticus (Chicken)	1
1651	2	2	3.179	1.156	1.156	F1N8X8	Uncharacterized protein OS=Gallus gallus GN=TJP3 PE=4 SV=3	Gallus Gallus Domesticus (Chicken)	1
1652	2	2	4.736	2.368	2.368	A0A1L1RWW5	Uncharacterized protein OS=Gallus gallus GN=THBD PE=4 SV=1	Gallus Gallus Domesticus (Chicken)	1
1653	2	2	3.672	1.296	1.296	A0A1D5PIV4	Signal transducer and activator of transcription OS=Gallus gallus GN=STAT2 PE=3 SV=1	Gallus Gallus Domesticus (Chicken)	1
1654	2	2	2.003	0.8711	0.8711	Q9IBA7	Leptin receptor OS=Gallus gallus PE=2 SV=1	Gallus Gallus Domesticus (Chicken)	1
1655	2	2	52.38	52.38	52.38	Q92007	Aldolase A (Fragment) OS=Gallus gallus GN=aldolase C PE=2 SV=1	Gallus Gallus Domesticus (Chicken)	1
1656	2	2	2.574	1.471	1.471	Q5ZL41	Uncharacterized protein (Fragment) OS=Gallus gallus GN=RCJMB04_7o17 PE=2 SV=1	Gallus Gallus Domesticus (Chicken)	1
1657	2	2	6.374	3.297	3.297	Q5ZJ46	Uncharacterized protein OS=Gallus gallus GN=GABPA PE=2 SV=1	Gallus Gallus Domesticus (Chicken)	1
1658	2	2	3.255	1.693	1.693	Q5ZIY0	Putative uncharacterized protein OS=Gallus gallus GN=RGL1 PE=2 SV=1	Gallus Gallus Domesticus (Chicken)	1
1659	2	2	6.767	4.261	4.261	Q5F421	Uncharacterized protein OS=Gallus gallus GN=RCJMB04_3m18 PE=2 SV=1	Gallus Gallus Domesticus (Chicken)	1
1660	2	2	2.273	2.273	1.515	F1P1V9	Uncharacterized protein OS=Gallus gallus GN=BCAS3 PE=4 SV=3	Gallus Gallus Domesticus (Chicken)	1
1661	2	2	16.37	9.292	9.292	F1P1R3	Uncharacterized protein OS=Gallus gallus GN=PSMD10 PE=4 SV=3	Gallus Gallus Domesticus (Chicken)	1
1662	2	2	10.65	5.093	5.093	F1NW83	Uncharacterized protein OS=Gallus gallus PE=4 SV=3	Gallus Gallus Domesticus (Chicken)	1
1663	2	2	5.249	5.249	5.249	F1NTP4	Very-long-chain (3R)-3-hydroxyacyl-CoA dehydratase OS=Gallus gallus GN=HACD3 PE=3 SV=3	Gallus Gallus Domesticus (Chicken)	1
1664	2	2	6.349	5.291	5.291	F1NS21	Uncharacterized protein OS=Gallus gallus GN=TP53I11 PE=4 SV=2	Gallus Gallus Domesticus (Chicken)	1
1665	2	2	8.955	8.955	8.955	F1NP43	Prefoldin subunit 4 OS=Gallus gallus GN=PFDN4 PE=3 SV=3	Gallus Gallus Domesticus (Chicken)	1
1666	2	2	5.556	2.899	2.899	F1NBY1	TAR DNA-binding protein 43 OS=Gallus gallus GN=TARDBP PE=4 SV=1	Gallus Gallus Domesticus (Chicken)	1
1667	2	2	13.11	8.252	8.252	F1NB21	Uncharacterized protein OS=Gallus gallus GN=HDGFRP3 PE=4 SV=3	Gallus Gallus Domesticus (Chicken)	1
1668	2	2	3.035	1.118	1.118	E1C6I4	Uncharacterized protein OS=Gallus gallus GN=EFCC1 PE=4 SV=2	Gallus Gallus Domesticus (Chicken)	1
1669	2	2	2.703	1.514	1.514	E1C3B4	Uncharacterized protein OS=Gallus gallus GN=KCNQ2 PE=3 SV=2	Gallus Gallus Domesticus (Chicken)	1
1670	2	2	11.94	7.96	7.96	E1BT00	Uncharacterized protein OS=Gallus gallus GN=ATP6V1D PE=4 SV=2	Gallus Gallus Domesticus (Chicken)	1
1671	2	2	17.27	7.914	7.914	A0A1L1RZP6	Uncharacterized protein OS=Gallus gallus GN=TXNL4A PE=4 SV=1	Gallus Gallus Domesticus (Chicken)	1
1672	2	2	26.83	15.85	15.85	A0A1L1RVP8	Surfeit locus protein 4 OS=Gallus gallus GN=SURF4 PE=4 SV=1	Gallus Gallus Domesticus (Chicken)	1
1673	2	2	35.56	17.78	17.78	A0A1L1RQY9	60S acidic ribosomal protein P1 OS=Gallus gallus GN=RPLP1 PE=3 SV=1	Gallus Gallus Domesticus (Chicken)	1
1674	2	2	21.77	9.524	9.524	A0A1L1RJW4	Peptidyl-prolyl cis-trans isomerase OS=Gallus gallus GN=PPIL1 PE=3 SV=1	Gallus Gallus Domesticus (Chicken)	1
1675	2	2	12.38	8.571	8.571	A0A1D5PZX9	Uncharacterized protein OS=Gallus gallus PE=4 SV=1	Gallus Gallus Domesticus (Chicken)	1
1676	2	2	11.83	11.83	5.917	A0A1D5PX09	Uncharacterized protein OS=Gallus gallus GN=OPA3 PE=4 SV=1	Gallus Gallus Domesticus (Chicken)	1
1677	2	2	21.62	9.009	9.009	A0A1D5PX08	Mitochondrial pyruvate carrier OS=Gallus gallus PE=3 SV=1	Gallus Gallus Domesticus (Chicken)	1
1678	2	2	16.46	15.19	15.19	A0A1D5PHF2	Uncharacterized protein OS=Gallus gallus GN=ATP5J2 PE=4 SV=1	Gallus Gallus Domesticus (Chicken)	1
1679	2	2	6.78	3.955	3.955	A0A1D5PCY1	Uncharacterized protein OS=Gallus gallus PE=4 SV=1	Gallus Gallus Domesticus (Chicken)	1
1680	2	2	1.758	0.841	0.841	A0A1D5P671	Uncharacterized protein OS=Gallus gallus PE=4 SV=2	Gallus Gallus Domesticus (Chicken)	1
1681	2	2	4.049	2.227	2.227	A0A1D5P2H8	Uncharacterized protein OS=Gallus gallus GN=PCYOX1L PE=3 SV=1	Gallus Gallus Domesticus (Chicken)	1
1682	2	2	2.011	2.011	2.011	R9PXN6	Cochlin OS=Gallus gallus GN=COCH PE=4 SV=2	Gallus Gallus Domesticus (Chicken)	1
1683	2	2	15.24	15.24	15.24	R4GJQ6	Protein S100 OS=Gallus gallus GN=S100A16 PE=3 SV=1	Gallus Gallus Domesticus (Chicken)	1
1684	2	2	16.67	16.67	16.67	Q9PSS9	Gallus Gallus mRNA encoding a tropomyosin (probably non-muscle), homologous to a human heat stable cytoskeletal protein having an apparent molecular weight of 36000 Dalton (hscp 36) (Fragment) OS=Gallus gallus PE=2 SV=1	Gallus Gallus Domesticus (Chicken)	1
1685	2	2	4.464	4.464	4.464	Q9IBC9	Tetraspanin OS=Gallus gallus GN=CD9 PE=2 SV=1	Gallus Gallus Domesticus (Chicken)	1
1686	2	2	2.062	2.062	2.062	Q9DEC7	DN p63 alpha OS=Gallus gallus GN=dNp63a PE=2 SV=1	Gallus Gallus Domesticus (Chicken)	1
1687	2	2	45.71	45.71	45.71	Q7LZS1	12K serum protein, beta-2-m cross-reactive (Fragment) OS=Gallus gallus PE=1 SV=1	Gallus Gallus Domesticus (Chicken)	2
1688	2	2	2.148	2.148	2.148	Q6JG52	Alpha-amylase OS=Gallus gallus PE=3 SV=1	Gallus Gallus Domesticus (Chicken)	1
1689	2	2	4.412	4.412	4.412	Q5ZMJ0	Peptidyl-prolyl cis-trans isomerase OS=Gallus gallus GN=PPIF PE=2 SV=1	Gallus Gallus Domesticus (Chicken)	1
1690	2	2	5.687	5.687	5.687	Q5ZMG2	Claudin OS=Gallus gallus GN=CLDN1 PE=2 SV=1	Gallus Gallus Domesticus (Chicken)	1
1691	2	2	4.178	4.178	4.178	Q5ZL63	Uncharacterized protein OS=Gallus gallus GN=RCJMB04_7i6 PE=2 SV=1	Gallus Gallus Domesticus (Chicken)	1
1692	2	2	5.732	5.732	5.732	Q5ZKL8	Uncharacterized protein OS=Gallus gallus GN=RCJMB04_10b16 PE=2 SV=1	Gallus Gallus Domesticus (Chicken)	1
1693	2	2	4.058	4.058	4.058	Q5ZJG0	Uncharacterized protein OS=Gallus gallus GN=RCJMB04_18h19 PE=2 SV=1	Gallus Gallus Domesticus (Chicken)	1
1694	2	2	2.744	2.744	2.744	Q5ZIQ8	Uncharacterized protein OS=Gallus gallus GN=NELFCD PE=2 SV=1	Gallus Gallus Domesticus (Chicken)	1
1695	2	2	22.12	22.12	22.12	Q5ZI52	Death associated protein 1 OS=Gallus gallus GN=DAP1 PE=2 SV=1	Gallus Gallus Domesticus (Chicken)	1
1696	2	2	7.407	7.407	7.407	Q2MCJ7	Aquaporin-1 OS=Gallus gallus GN=AQP1 PE=2 SV=1	Gallus Gallus Domesticus (Chicken)	3
1697	2	2	8.017	8.017	8.017	Q25QX5	BASH/BLNK N-terminal associated protein 1 OS=Gallus gallus GN=BNAS1 PE=2 SV=1	Gallus Gallus Domesticus (Chicken)	1
1698	2	2	19.57	19.57	19.57	F2Z4M7	60S ribosomal protein L37a OS=Gallus gallus GN=RPL37A PE=3 SV=2	Gallus Gallus Domesticus (Chicken)	1
1699	2	2	1.545	1.545	1.545	F1P5T8	Cadherin-13 OS=Gallus gallus GN=CDH13 PE=4 SV=3	Gallus Gallus Domesticus (Chicken)	1
1700	2	2	2.439	2.439	2.439	F1P4X3	Uncharacterized protein OS=Gallus gallus GN=FUCA1 PE=4 SV=2	Gallus Gallus Domesticus (Chicken)	1
1701	2	2	7.182	7.182	7.182	F1P4I1	Uncharacterized protein OS=Gallus gallus GN=EEF1E1 PE=4 SV=2	Gallus Gallus Domesticus (Chicken)	1
1702	2	2	15.12	15.12	15.12	F1P4B8	Uncharacterized protein OS=Gallus gallus GN=SNRPF PE=3 SV=3	Gallus Gallus Domesticus (Chicken)	1
1703	2	2	6.557	6.557	6.557	F1P231	Uncharacterized protein OS=Gallus gallus GN=RAP2C PE=4 SV=3	Gallus Gallus Domesticus (Chicken)	1
1704	2	2	1.225	1.225	1.225	F1NWY6	Uncharacterized protein OS=Gallus gallus GN=NELL2 PE=4 SV=3	Gallus Gallus Domesticus (Chicken)	1
1705	2	2	9.559	9.559	9.559	F1NVW7	Uncharacterized protein OS=Gallus gallus PE=4 SV=3	Gallus Gallus Domesticus (Chicken)	1
1706	2	2	3.833	3.833	3.833	F1NQI9	Uncharacterized protein OS=Gallus gallus PE=4 SV=3	Gallus Gallus Domesticus (Chicken)	1
1707	2	2	1.92	1.92	1.92	F1NPF7	Uncharacterized protein OS=Gallus gallus GN=FERMT1 PE=4 SV=2	Gallus Gallus Domesticus (Chicken)	1
1708	2	2	5.53	5.53	5.53	F1NNV7	MICOS complex subunit OS=Gallus gallus GN=KLHL15 PE=4 SV=3	Gallus Gallus Domesticus (Chicken)	1
1709	2	2	2.405	2.405	2.405	F1NN25	Uncharacterized protein OS=Gallus gallus GN=TRAPPC12 PE=4 SV=2	Gallus Gallus Domesticus (Chicken)	1
1710	2	2	4.422	4.422	4.422	F1NMA2	Sulfotransferase OS=Gallus gallus GN=Gga.5859 PE=3 SV=3	Gallus Gallus Domesticus (Chicken)	1
1711	2	2	4.911	4.911	4.911	F1NI48	Uncharacterized protein OS=Gallus gallus GN=RS1 PE=4 SV=2	Gallus Gallus Domesticus (Chicken)	1
1712	2	2	7.975	7.975	7.975	F1NHL2	Uncharacterized protein OS=Gallus gallus PE=4 SV=3	Gallus Gallus Domesticus (Chicken)	1
1713	2	2	9.934	9.934	9.934	F1NHG6	Uncharacterized protein OS=Gallus gallus PE=4 SV=3	Gallus Gallus Domesticus (Chicken)	1
1714	2	2	12.04	12.04	12.04	F1NG44	Uncharacterized protein OS=Gallus gallus GN=CISD1 PE=4 SV=2	Gallus Gallus Domesticus (Chicken)	1
1715	2	2	4.29	4.29	4.29	F1NDR9	NIF3-like protein 1 OS=Gallus gallus GN=NIF3L1 PE=3 SV=2	Gallus Gallus Domesticus (Chicken)	1
1716	2	2	7.692	7.692	7.692	F1NDC2	Uncharacterized protein OS=Gallus gallus GN=RPS23 PE=3 SV=2	Gallus Gallus Domesticus (Chicken)	1
1717	2	2	27.42	27.42	27.42	F1NC51	Uncharacterized protein OS=Gallus gallus GN=UQCR10 PE=1 SV=2	Gallus Gallus Domesticus (Chicken)	1
1718	2	2	3.675	3.675	3.675	F1N9K3	Gap junction protein OS=Gallus gallus GN=GJA1 PE=3 SV=1	Gallus Gallus Domesticus (Chicken)	1
1719	2	2	36.36	36.36	36.36	F1N8J7	Uncharacterized protein OS=Gallus gallus GN=CRIP1 PE=4 SV=2	Gallus Gallus Domesticus (Chicken)	1
1720	2	2	1.749	1.749	1.749	E1C4U1	Uncharacterized protein OS=Gallus gallus GN=SPARCL1 PE=4 SV=3	Gallus Gallus Domesticus (Chicken)	1
1721	2	2	4.598	4.598	4.598	E1C489	Enolase-phosphatase E1 OS=Gallus gallus GN=ENOPH1 PE=3 SV=1	Gallus Gallus Domesticus (Chicken)	1
1722	2	2	14.29	14.29	14.29	E1C3G8	Uncharacterized protein OS=Gallus gallus GN=RPS29 PE=4 SV=3	Gallus Gallus Domesticus (Chicken)	1
1723	2	2	13.23	13.23	13.23	E1BYV2	Uncharacterized protein OS=Gallus gallus GN=C18H17ORF62 PE=4 SV=1	Gallus Gallus Domesticus (Chicken)	1
1724	2	2	9.6	9.6	9.6	E1BW94	Uncharacterized protein OS=Gallus gallus GN=SF3B6 PE=4 SV=1	Gallus Gallus Domesticus (Chicken)	1
1725	2	2	2.694	2.694	2.694	E1BV45	Uncharacterized protein OS=Gallus gallus GN=RNPS1 PE=4 SV=3	Gallus Gallus Domesticus (Chicken)	1
1726	2	2	5.172	5.172	5.172	E1BUX5	Uncharacterized protein OS=Gallus gallus GN=VTI1B PE=4 SV=1	Gallus Gallus Domesticus (Chicken)	1
1727	2	2	2.632	2.632	2.632	E1BS94	Uncharacterized protein OS=Gallus gallus GN=FUCA2 PE=4 SV=3	Gallus Gallus Domesticus (Chicken)	1
1728	2	2	8.633	8.633	8.633	E1BS45	Uncharacterized protein OS=Gallus gallus GN=CCDC126 PE=4 SV=1	Gallus Gallus Domesticus (Chicken)	1
1729	2	2	1.883	1.883	1.883	E1BRV6	Amino acid transporter OS=Gallus gallus GN=SLC1A4 PE=3 SV=3	Gallus Gallus Domesticus (Chicken)	1
1730	2	2	10.31	10.31	10.31	A0A1L1RWQ5	40S ribosomal protein S30 OS=Gallus gallus GN=FAU PE=3 SV=1	Gallus Gallus Domesticus (Chicken)	1
1731	2	2	17.59	17.59	17.59	A0A1L1RSG1	Cytochrome c oxidase subunit 6A, mitochondrial OS=Gallus gallus GN=COX6A1 PE=3 SV=1	Gallus Gallus Domesticus (Chicken)	1
1732	2	2	12.68	12.68	12.68	A0A1L1RQD1	Protein RER1 OS=Gallus gallus GN=RER1 PE=4 SV=1	Gallus Gallus Domesticus (Chicken)	1
1733	2	2	12.05	12.05	12.05	A0A1L1RPA0	Glycine cleavage system H protein, mitochondrial OS=Gallus gallus GN=GCSH PE=3 SV=1	Gallus Gallus Domesticus (Chicken)	1
1734	2	2	1.88	1.88	1.88	A0A1L1RNR4	Uncharacterized protein OS=Gallus gallus GN=KNG1 PE=4 SV=1	Gallus Gallus Domesticus (Chicken)	1
1735	2	2	5.396	5.396	5.396	A0A1L1RMC5	Uncharacterized protein OS=Gallus gallus PE=4 SV=1	Gallus Gallus Domesticus (Chicken)	1
1736	2	2	4.348	4.348	4.348	A0A1L1RL82	Cytoplasmic dynein 1 light intermediate chain 1 OS=Gallus gallus GN=DYNC1LI1 PE=4 SV=1	Gallus Gallus Domesticus (Chicken)	1
1737	2	2	8.054	8.054	8.054	A0A1L1RJ21	Oligosaccharyltransferase complex subunit OSTC OS=Gallus gallus GN=OSTC PE=4 SV=1	Gallus Gallus Domesticus (Chicken)	1
1738	2	2	13.48	13.48	13.48	A0A1L1RIP2	Small nuclear ribonucleoprotein E OS=Gallus gallus GN=SNRPE PE=4 SV=1	Gallus Gallus Domesticus (Chicken)	1
1739	2	2	18.42	18.42	18.42	A0A1D5PVS3	Uncharacterized protein OS=Gallus gallus GN=TOMM6 PE=4 SV=1	Gallus Gallus Domesticus (Chicken)	1
1740	2	2	6.107	6.107	6.107	A0A1D5PV41	Eukaryotic translation initiation factor 3 subunit G OS=Gallus gallus PE=3 SV=1	Gallus Gallus Domesticus (Chicken)	1
1741	2	2	1.135	1.135	1.135	A0A1D5PUI1	Uncharacterized protein OS=Gallus gallus PE=3 SV=1	Gallus Gallus Domesticus (Chicken)	1
1742	2	2	6.704	6.704	6.704	A0A1D5PSS9	Uncharacterized protein OS=Gallus gallus PE=4 SV=1	Gallus Gallus Domesticus (Chicken)	1
1743	2	2	12.5	12.5	12.5	A0A1D5PRE3	Uncharacterized protein OS=Gallus gallus PE=4 SV=1	Gallus Gallus Domesticus (Chicken)	1
1744	2	2	16.85	16.85	16.85	A0A1D5PPG3	Uncharacterized protein OS=Gallus gallus PE=4 SV=1	Gallus Gallus Domesticus (Chicken)	1
1745	2	2	15.58	15.58	15.58	A0A1D5PN05	Uncharacterized protein OS=Gallus gallus GN=COX6C PE=4 SV=1	Gallus Gallus Domesticus (Chicken)	1
1746	2	2	10	10	10	A0A1D5PMG1	Uncharacterized protein OS=Gallus gallus PE=4 SV=1	Gallus Gallus Domesticus (Chicken)	1
1747	2	2	5.488	5.488	5.488	A0A1D5PLR1	Ubiquitin-fold modifier-conjugating enzyme 1 OS=Gallus gallus GN=UFC1 PE=3 SV=1	Gallus Gallus Domesticus (Chicken)	1
1748	2	2	4.933	4.933	4.933	A0A1D5PKH6	Uncharacterized protein OS=Gallus gallus GN=NAT8B PE=4 SV=1	Gallus Gallus Domesticus (Chicken)	1
1749	2	2	12.12	12.12	12.12	A0A1D5PK81	Small ubiquitin-related modifier 2 OS=Gallus gallus GN=SUMO2 PE=4 SV=1	Gallus Gallus Domesticus (Chicken)	1
1750	2	2	1.984	1.984	1.984	A0A1D5P996	Uncharacterized protein OS=Gallus gallus PE=4 SV=1	Gallus Gallus Domesticus (Chicken)	1
1751	2	2	5.155	5.155	5.155	A0A1D5P0B9	Uncharacterized protein OS=Gallus gallus GN=EXOSC7 PE=4 SV=1	Gallus Gallus Domesticus (Chicken)	1
1752	2	2	2.976	2.976	2.976	A0A1D5NZR9	Occludin OS=Gallus gallus GN=OCLN PE=4 SV=1	Gallus Gallus Domesticus (Chicken)	1
1753	2	2	1.988	1.988	1.988	A0A1D5NYP5	Uncharacterized protein OS=Gallus gallus GN=CYP7B1 PE=3 SV=1	Gallus Gallus Domesticus (Chicken)	1
1754	2	2	6.944	6.944	6.944	A0A1D5NWU0	Myelin basic protein OS=Gallus gallus GN=MBP PE=4 SV=1	Gallus Gallus Domesticus (Chicken)	1
1755	2	2	8.696	8.696	8.696	A0A1D5NW93	Uncharacterized protein OS=Gallus gallus PE=3 SV=2	Gallus Gallus Domesticus (Chicken)	1
1756	2	2	4.746	4.746	4.746	A0A1D5NVK7	Uncharacterized protein OS=Gallus gallus PE=4 SV=1	Gallus Gallus Domesticus (Chicken)	1
1757	2	2	3.234	3.234	3.234	A0A1D5NV15	Uncharacterized protein OS=Gallus gallus PE=4 SV=1	Gallus Gallus Domesticus (Chicken)	1
1758	2	2	1.128	1.128	1.128	F1NZ82	REVERSED Uncharacterized protein OS=Gallus gallus GN=CASD1 PE=4 SV=3	Gallus Gallus Domesticus (Chicken)	1
1759	1.96	2.05	14.63	14.63	3.484	A0A1L1RN11	Uncharacterized protein OS=Gallus gallus GN=LACTB2 PE=4 SV=1	Gallus Gallus Domesticus (Chicken)	1
1760	1.96	2	3.514	3.514	3.514	E1C944	Uncharacterized protein OS=Gallus gallus GN=PLPP3 PE=4 SV=2	Gallus Gallus Domesticus (Chicken)	1
1761	1.96	2	5.761	5.761	5.761	A0A1D5PZQ4	Uncharacterized protein OS=Gallus gallus PE=4 SV=1	Gallus Gallus Domesticus (Chicken)	1
1762	1.93	2.14	3.326	2.196	0.4521	E1BZK0	Uncharacterized protein OS=Gallus gallus GN=HTT PE=4 SV=3	Gallus Gallus Domesticus (Chicken)	1
1763	1.93	2.11	26.03	15.7	4.545	E1C4N5	Uncharacterized protein OS=Gallus gallus GN=DPM1 PE=4 SV=2	Gallus Gallus Domesticus (Chicken)	1
1764	1.93	2.01	27.22	17.09	17.09	F1NKT5	Transcription factor BTF3 OS=Gallus gallus GN=BTF3L4 PE=3 SV=1	Gallus Gallus Domesticus (Chicken)	1
1765	1.9	2.13	19.32	11.53	3.22	F1NRG5	Transmembrane 9 superfamily member OS=Gallus gallus GN=TM9SF3 PE=3 SV=3	Gallus Gallus Domesticus (Chicken)	2
1766	1.9	2.04	34.88	34.88	12.79	Q5ZHT7	Signal recognition particle 9 kDa protein OS=Gallus gallus GN=SRP9 PE=2 SV=1	Gallus Gallus Domesticus (Chicken)	1
1767	1.9	2.02	7.648	2.103	2.103	A0A1D5PM99	Uncharacterized protein OS=Gallus gallus PE=4 SV=1	Gallus Gallus Domesticus (Chicken)	1
1768	1.89	4	13.39	13.39	13.39	E1C2F4	Uncharacterized protein OS=Gallus gallus GN=LOC422305 PE=4 SV=1	Gallus Gallus Domesticus (Chicken)	2
1769	1.89	2.07	8.187	8.187	8.187	Q5ZIT1	Uncharacterized protein OS=Gallus gallus GN=DCAF7 PE=2 SV=1	Gallus Gallus Domesticus (Chicken)	2
1770	1.89	2	6.579	6.579	6.579	F1NQ90	Uncharacterized protein OS=Gallus gallus GN=C11H19ORF12 PE=4 SV=3	Gallus Gallus Domesticus (Chicken)	1
1771	1.89	1.96	7.937	7.937	7.937	R4GG77	SNARE-associated protein Snapin OS=Gallus gallus GN=SNAPIN PE=3 SV=3	Gallus Gallus Domesticus (Chicken)	1
1772	1.88	2.03	3.404	0.888	0.888	F1NFA4	Uncharacterized protein OS=Gallus gallus GN=ZNFX1 PE=4 SV=2	Gallus Gallus Domesticus (Chicken)	1
1773	1.87	1.99	41.59	35.4	14.16	R4GLE6	Eukaryotic translation initiation factor 1 OS=Gallus gallus GN=EIF1 PE=4 SV=2	Gallus Gallus Domesticus (Chicken)	1
1774	1.86	2.21	2.999	0.8766	0.2999	A0A1D5PIW9	Uncharacterized protein OS=Gallus gallus GN=ANK3 PE=4 SV=1	Gallus Gallus Domesticus (Chicken)	1
1775	1.86	2.07	10.54	3.821	3.821	F1NAQ8	Uncharacterized protein OS=Gallus gallus GN=GMPS PE=4 SV=3	Gallus Gallus Domesticus (Chicken)	2
1776	1.85	1.99	16.53	4.013	2.247	Q5ZM62	Uncharacterized protein OS=Gallus gallus GN=ABCF2 PE=2 SV=1	Gallus Gallus Domesticus (Chicken)	1
1777	1.85	1.96	8.589	5.521	5.521	A0A1D5PZX8	Uncharacterized protein OS=Gallus gallus GN=NDUFA13 PE=4 SV=1	Gallus Gallus Domesticus (Chicken)	1
1778	1.85	1.96	3.642	3.642	3.642	Q5ZJT3	Uncharacterized protein OS=Gallus gallus GN=RCJMB04_15o4 PE=2 SV=1	Gallus Gallus Domesticus (Chicken)	1
1779	1.84	2.03	5.789	3.907	3.907	E1C2F2	Uncharacterized protein OS=Gallus gallus GN=PNN PE=4 SV=3	Gallus Gallus Domesticus (Chicken)	2
1780	1.84	2.02	22.03	22.03	22.03	E1C3C6	V-type proton ATPase subunit G OS=Gallus gallus GN=ATP6V1G1 PE=3 SV=1	Gallus Gallus Domesticus (Chicken)	3
1781	1.84	1.94	4.194	2.208	2.208	A0A1L1RPL4	Uncharacterized protein OS=Gallus gallus GN=SQSTM1 PE=4 SV=1	Gallus Gallus Domesticus (Chicken)	1
1782	1.83	4.54	9.031	3.362	1.978	E1BQH9	Uncharacterized protein OS=Gallus gallus GN=UGGT2 PE=4 SV=3	Gallus Gallus Domesticus (Chicken)	3
1783	1.83	2.07	16.26	9.816	7.669	E1BU33	Uncharacterized protein OS=Gallus gallus GN=VPS26A PE=4 SV=1	Gallus Gallus Domesticus (Chicken)	2
1784	1.83	2.01	15.86	6.232	6.232	A0A1L1RQP7	Uncharacterized protein OS=Gallus gallus GN=HMBS PE=3 SV=1	Gallus Gallus Domesticus (Chicken)	2
1785	1.82	2.01	24.22	10.86	3.549	Q5ZIL5	Methionine aminopeptidase 2 OS=Gallus gallus GN=METAP2 PE=2 SV=1	Gallus Gallus Domesticus (Chicken)	1
1786	1.82	2.01	6.495	4.871	4.871	K4Q293	Histidine-rich glycoprotein OS=Gallus gallus PE=2 SV=1	Gallus Gallus Domesticus (Chicken)	2
1787	1.82	1.99	7.485	6.287	2.246	Q5ZIV6	Uncharacterized protein OS=Gallus gallus GN=RCJMB04_23e15 PE=2 SV=1	Gallus Gallus Domesticus (Chicken)	1
1788	1.82	1.92	2.484	2.484	2.484	Q4L2A6	Flavin-containing monooxygenase 3 (Fragment) OS=Gallus gallus GN=FMO3 PE=3 SV=1	Gallus Gallus Domesticus (Chicken)	1
1789	1.81	2.05	3.69	1.661	0.8303	Q5ZMU5	REVERSED Uncharacterized protein OS=Gallus gallus GN=RCJMB04_1c11 PE=2 SV=1	Gallus Gallus Domesticus (Chicken)	1
1790	1.81	1.99	20	20	13.94	Q5ZLJ0	Mitogen-activated protein kinase (Fragment) OS=Gallus gallus GN=RCJMB04_5p8 PE=2 SV=1	Gallus Gallus Domesticus (Chicken)	2
1791	1.81	1.99	32.94	32.94	32.94	A0A1D5PRI6	Uncharacterized protein OS=Gallus gallus GN=NEDD8 PE=4 SV=1	Gallus Gallus Domesticus (Chicken)	2
1792	1.81	1.94	6.121	2.56	1.113	A0A1D5PBD8	Uncharacterized protein OS=Gallus gallus GN=NUP98 PE=4 SV=1	Gallus Gallus Domesticus (Chicken)	1
1793	1.8	2.05	8.507	8.507	4.167	A0A1D5PG53	Uncharacterized protein OS=Gallus gallus GN=DAK PE=4 SV=1	Gallus Gallus Domesticus (Chicken)	2
1794	1.8	1.92	2.11	2.11	2.11	E1C0K5	Uncharacterized protein OS=Gallus gallus GN=MFGE8 PE=4 SV=3	Gallus Gallus Domesticus (Chicken)	1
1795	1.8	1.92	15.63	15.63	15.63	A0A1D5PZK2	Uncharacterized protein OS=Gallus gallus PE=4 SV=2	Gallus Gallus Domesticus (Chicken)	2
1796	1.8	1.9	7.619	4.286	4.286	E1C818	H/ACA ribonucleoprotein complex subunit OS=Gallus gallus GN=GAR1 PE=3 SV=3	Gallus Gallus Domesticus (Chicken)	1
1797	1.79	2.02	8.219	8.219	5.479	B6E1W1	Cyclin-dependent kinase 5 OS=Gallus gallus GN=Cdk5 PE=2 SV=1	Gallus Gallus Domesticus (Chicken)	2
1798	1.79	1.9	17.76	17.76	10.53	A0A1D5PQL8	Uncharacterized protein OS=Gallus gallus GN=CARHSP1 PE=4 SV=1	Gallus Gallus Domesticus (Chicken)	1
1799	1.78	1.99	35.71	35.71	17.86	Q5ZJT7	Uncharacterized protein OS=Gallus gallus GN=TCEB1 PE=2 SV=1	Gallus Gallus Domesticus (Chicken)	2
1800	1.78	1.99	2.899	2.899	2.118	A0A1D5PHD7	Uncharacterized protein OS=Gallus gallus GN=CASK PE=4 SV=1	Gallus Gallus Domesticus (Chicken)	2
1801	1.78	1.94	4.153	3.03	1.908	A0A1D5P419	Uncharacterized protein OS=Gallus gallus GN=DPP9 PE=4 SV=1	Gallus Gallus Domesticus (Chicken)	2
1802	1.78	1.89	4.406	3.071	1.469	R4GFP1	Kinesin-like protein OS=Gallus gallus GN=KIF3C PE=3 SV=1	Gallus Gallus Domesticus (Chicken)	1
1803	1.77	2	26.26	26.26	14.14	A0A1L1RT25	High mobility group protein B1 OS=Gallus gallus GN=HMGB1 PE=4 SV=1	Gallus Gallus Domesticus (Chicken)	1
1804	1.77	1.89	10.7	3.488	3.488	Q9IB15	PBX1A OS=Gallus gallus GN=PBX1A PE=2 SV=1	Gallus Gallus Domesticus (Chicken)	1
1805	1.77	1.89	2.192	2.192	2.192	F1P0V0	Uncharacterized protein OS=Gallus gallus GN=CCNYL1 PE=3 SV=3	Gallus Gallus Domesticus (Chicken)	1
1806	1.77	1.88	8.333	6.25	3.958	E1BWC6	Uncharacterized protein OS=Gallus gallus GN=MICU1 PE=4 SV=1	Gallus Gallus Domesticus (Chicken)	1
1807	1.77	1.85	5.988	5.988	5.988	R4GJA9	Uncharacterized protein OS=Gallus gallus GN=EMP2 PE=3 SV=1	Gallus Gallus Domesticus (Chicken)	1
1808	1.76	1.91	12.54	9.718	3.448	Q6YDP0	Tenomodulin OS=Gallus gallus PE=2 SV=1	Gallus Gallus Domesticus (Chicken)	1
1809	1.76	1.9	20.22	17.23	4.494	Q5ZLH1	Uncharacterized protein OS=Gallus gallus GN=RPA2 PE=2 SV=1	Gallus Gallus Domesticus (Chicken)	1
1810	1.76	1.88	23.96	15.1	8.854	F1NJ25	Uncharacterized protein OS=Gallus gallus PE=4 SV=3	Gallus Gallus Domesticus (Chicken)	1
1811	1.75	1.91	7.423	2.381	1.471	A0A1D5PI04	Uncharacterized protein OS=Gallus gallus GN=SLIT2 PE=4 SV=1	Gallus Gallus Domesticus (Chicken)	1
1812	1.75	1.89	11.75	3.305	2.203	E1BSR5	Uncharacterized protein OS=Gallus gallus GN=RBM25 PE=4 SV=2	Gallus Gallus Domesticus (Chicken)	1
1813	1.75	1.86	22.99	3.081	3.081	A0A1D5PHL4	Uncharacterized protein OS=Gallus gallus GN=PAK2 PE=3 SV=1	Gallus Gallus Domesticus (Chicken)	1
1814	1.74	1.99	23.73	20	9.831	A0A1D5P3Y8	Uncharacterized protein OS=Gallus gallus PE=4 SV=1	Gallus Gallus Domesticus (Chicken)	3
1815	1.74	1.9	3.09	1.03	1.03	E1BSU3	Uncharacterized protein OS=Gallus gallus GN=STAG2 PE=4 SV=2	Gallus Gallus Domesticus (Chicken)	1
1816	1.74	1.85	4.688	4.688	4.688	A0A1L1RSE1	Uncharacterized protein OS=Gallus gallus GN=GPR89B PE=4 SV=1	Gallus Gallus Domesticus (Chicken)	1
1817	1.73	2	10.47	7.093	3.837	F1P3Z0	Protein argonaute-3 OS=Gallus gallus GN=AGO3 PE=2 SV=1	Gallus Gallus Domesticus (Chicken)	4
1818	1.73	1.9	3.132	1.221	0.5839	A0A1D5NWG7	Uncharacterized protein OS=Gallus gallus GN=DOCK1 PE=3 SV=1	Gallus Gallus Domesticus (Chicken)	1
1819	1.73	1.89	6.652	3.769	1.996	A0A1D5NU82	Tubulin gamma chain OS=Gallus gallus GN=TUBG1 PE=3 SV=1	Gallus Gallus Domesticus (Chicken)	1
1820	1.73	1.83	6.553	3.704	3.704	E1BVF8	Uncharacterized protein OS=Gallus gallus GN=ATP6V0D1 PE=4 SV=3	Gallus Gallus Domesticus (Chicken)	1
1821	1.72	1.93	6.73	3.325	1.9	F1P3B8	Sister chromatid cohesion protein PDS5 homolog B OS=Gallus gallus GN=PDS5B PE=4 SV=3	Gallus Gallus Domesticus (Chicken)	2
1822	1.72	1.83	17.51	5.058	5.058	Q5EFL0	Methyl-CpG-binding domain protein 2 OS=Gallus gallus GN=MBD2 PE=1 SV=1	Gallus Gallus Domesticus (Chicken)	1
1823	1.72	1.83	2.987	1.792	1.792	A0A1D5P6W8	Uncharacterized protein OS=Gallus gallus GN=KDM1A PE=4 SV=1	Gallus Gallus Domesticus (Chicken)	1
1824	1.72	1.82	29	15.5	9	R4GH14	Charged multivesicular body protein 6 OS=Gallus gallus GN=CHMP6 PE=4 SV=2	Gallus Gallus Domesticus (Chicken)	1
1825	1.71	1.83	8.596	3.152	3.152	Q5F465	Uncharacterized protein OS=Gallus gallus GN=ARIH1 PE=2 SV=1	Gallus Gallus Domesticus (Chicken)	1
1826	1.71	1.83	6.375	6.375	2.988	F1NYT7	Uncharacterized protein OS=Gallus gallus GN=PCYOX1 PE=3 SV=3	Gallus Gallus Domesticus (Chicken)	1
1827	1.7	1.89	25.56	11.21	11.21	F1NMJ2	Adenylate kinase 4, mitochondrial OS=Gallus gallus GN=AK4 PE=3 SV=2	Gallus Gallus Domesticus (Chicken)	2
1828	1.7	1.8	2.519	2.519	2.519	F1P0Q8	H/ACA ribonucleoprotein complex subunit 4 OS=Gallus gallus GN=DKC1 PE=4 SV=2	Gallus Gallus Domesticus (Chicken)	1
1829	1.69	1.92	8.611	5.705	1.938	F1NB92	Uncharacterized protein OS=Gallus gallus GN=ERAP1 PE=4 SV=3	Gallus Gallus Domesticus (Chicken)	2
1830	1.66	1.77	6.494	6.494	6.494	A0A1D5PMS2	Uncharacterized protein OS=Gallus gallus PE=4 SV=1	Gallus Gallus Domesticus (Chicken)	1
1831	1.65	1.85	8.041	4.713	2.033	A0A1D5NX03	Anion exchange protein OS=Gallus gallus GN=SLC4A4 PE=3 SV=1	Gallus Gallus Domesticus (Chicken)	1
1832	1.65	1.8	3.834	3.834	1.38	A0A1D5P8B1	Uncharacterized protein OS=Gallus gallus PE=4 SV=1	Gallus Gallus Domesticus (Chicken)	1
1833	1.64	1.97	11.79	9.277	3.931	F1NS13	Uncharacterized protein OS=Gallus gallus GN=RNPEP PE=4 SV=3	Gallus Gallus Domesticus (Chicken)	2
1834	1.64	1.82	17.95	11.28	11.28	E1BTI1	Uncharacterized protein OS=Gallus gallus GN=RAB31 PE=4 SV=3	Gallus Gallus Domesticus (Chicken)	2
1835	1.64	1.76	2.667	2.286	2.286	A0A1D5PNM2	Uncharacterized protein OS=Gallus gallus PE=4 SV=1	Gallus Gallus Domesticus (Chicken)	1
1836	1.64	1.75	14.9	7.843	7.843	A0A1L1RPS2	Casein kinase II subunit alpha OS=Gallus gallus GN=CSNK2A1 PE=4 SV=1	Gallus Gallus Domesticus (Chicken)	1
1837	1.63	1.83	4.611	4.611	1.713	E1C396	Uncharacterized protein OS=Gallus gallus GN=HGS PE=4 SV=3	Gallus Gallus Domesticus (Chicken)	1
1838	1.63	1.82	11.24	1.888	0.8993	E1BR04	Uncharacterized protein OS=Gallus gallus PE=4 SV=3	Gallus Gallus Domesticus (Chicken)	1
1839	1.63	1.81	13.46	10.8	1.627	A0A1D5P062	Uncharacterized protein OS=Gallus gallus GN=STIM1 PE=4 SV=1	Gallus Gallus Domesticus (Chicken)	1
1840	1.62	1.86	4.867	2.655	1.18	F1NIQ3	Sister chromatid cohesion protein PDS5 homolog A OS=Gallus gallus GN=PDS5A PE=4 SV=2	Gallus Gallus Domesticus (Chicken)	1
1841	1.62	1.75	6.534	1.089	1.089	G1JRK4	Interferon-induced helicase C domain-containing protein 1 OS=Gallus gallus GN=IFIH1 PE=2 SV=1	Gallus Gallus Domesticus (Chicken)	1
1842	1.62	1.74	8.772	3.349	1.754	A0A1D5P6H9	Uncharacterized protein OS=Gallus gallus GN=COLGALT2 PE=4 SV=1	Gallus Gallus Domesticus (Chicken)	1
1843	1.6	1.81	5.913	4.731	3.285	A0A1L1RPC1	Uncharacterized protein OS=Gallus gallus GN=LOC422002 PE=4 SV=1	Gallus Gallus Domesticus (Chicken)	2
1844	1.6	1.71	5.37	1.551	1.551	A0A1D5PZL3	Uncharacterized protein OS=Gallus gallus GN=VPS16 PE=4 SV=1	Gallus Gallus Domesticus (Chicken)	1
1845	1.59	1.76	2.98	2.98	2.98	E1C6Q9	Uncharacterized protein OS=Gallus gallus GN=KRT10 PE=3 SV=3	Gallus Gallus Domesticus (Chicken)	2
1846	1.59	1.71	4.876	2.697	1.245	Q5ZKD8	Uncharacterized protein OS=Gallus gallus GN=RCJMB04_11i7 PE=2 SV=1	Gallus Gallus Domesticus (Chicken)	1
1847	1.58	1.83	21.76	13.5	6.612	F1NLM0	Uncharacterized protein OS=Gallus gallus GN=NEIL1 PE=4 SV=3	Gallus Gallus Domesticus (Chicken)	2
1848	1.58	1.77	24.49	24.49	24.49	A0A1D5PUI6	Uncharacterized protein OS=Gallus gallus PE=4 SV=1	Gallus Gallus Domesticus (Chicken)	3
1849	1.58	1.72	11.3	6.304	4.348	F1NUY9	Ufm1-specific protease 2 OS=Gallus gallus GN=UFSP2 PE=4 SV=1	Gallus Gallus Domesticus (Chicken)	1
1850	1.58	1.7	8.392	5.769	3.846	E1BQU2	Uncharacterized protein OS=Gallus gallus GN=PGM3 PE=4 SV=3	Gallus Gallus Domesticus (Chicken)	2
1851	1.57	2.24	15.21	4.854	4.854	A0A1D5P526	Uncharacterized protein OS=Gallus gallus PE=4 SV=1	Gallus Gallus Domesticus (Chicken)	2
1852	1.57	1.75	39.71	26.47	26.47	A0A1D5PSW3	Guanine nucleotide-binding protein subunit gamma OS=Gallus gallus GN=GNG7 PE=3 SV=1	Gallus Gallus Domesticus (Chicken)	2
1853	1.57	1.73	5.705	4.437	1.743	E1C7T5	Uncharacterized protein OS=Gallus gallus GN=ARHGAP40 PE=4 SV=2	Gallus Gallus Domesticus (Chicken)	1
1854	1.57	1.68	14.65	4.029	4.029	E1BZ56	Proteasome assembly chaperone 2 OS=Gallus gallus GN=PSMG2 PE=3 SV=2	Gallus Gallus Domesticus (Chicken)	1
1855	1.57	1.68	8.414	8.414	8.414	Q5F482	Uncharacterized protein OS=Gallus gallus GN=FAM26E PE=2 SV=1	Gallus Gallus Domesticus (Chicken)	1
1856	1.57	1.68	2.806	2.806	2.806	A0A1D5NZU6	Uncharacterized protein OS=Gallus gallus PE=4 SV=1	Gallus Gallus Domesticus (Chicken)	1
1857	1.56	1.77	11.24	6.095	4	A0A1D5PR35	Beta-hexosaminidase OS=Gallus gallus GN=HEXA PE=3 SV=1	Gallus Gallus Domesticus (Chicken)	2
1858	1.56	1.73	5.634	5.634	5.634	A0A1D5PWT7	Drebrin OS=Gallus gallus GN=DBN1 PE=4 SV=1	Gallus Gallus Domesticus (Chicken)	2
1859	1.56	1.7	6.319	4.423	2.054	Q5ZLK3	Uncharacterized protein OS=Gallus gallus GN=RCJMB04_5m6 PE=2 SV=1	Gallus Gallus Domesticus (Chicken)	1
1860	1.56	1.68	26.02	4.065	4.065	F1NBK8	Uncharacterized protein OS=Gallus gallus GN=DCXR PE=4 SV=3	Gallus Gallus Domesticus (Chicken)	1
1861	1.56	1.67	12.02	4.762	4.762	E7EDS8	Fatty acid desaturase 1 OS=Gallus gallus GN=FADS1 PE=2 SV=1	Gallus Gallus Domesticus (Chicken)	1
1862	1.56	1.66	2.259	1.531	0.7289	E1C388	ATP-dependent RNA helicase DHX29 OS=Gallus gallus GN=DHX29 PE=3 SV=1	Gallus Gallus Domesticus (Chicken)	1
1863	1.55	1.73	13.78	11.73	3.812	E1C455	Uncharacterized protein OS=Gallus gallus GN=CZH9ORF64 PE=4 SV=2	Gallus Gallus Domesticus (Chicken)	1
1864	1.54	1.73	31.72	22.03	3.965	E1C538	Uncharacterized protein OS=Gallus gallus GN=NUDT21 PE=4 SV=3	Gallus Gallus Domesticus (Chicken)	1
1865	1.54	1.7	7.347	7.347	4.49	A0A1D5PM81	Uncharacterized protein OS=Gallus gallus PE=4 SV=1	Gallus Gallus Domesticus (Chicken)	1
1866	1.54	1.67	25.97	13.81	6.63	A0A1L1RZI3	Uncharacterized protein OS=Gallus gallus GN=MRPL12 PE=4 SV=1	Gallus Gallus Domesticus (Chicken)	1
1867	1.54	1.64	10.28	2.778	2.778	E1BQR6	Uncharacterized protein OS=Gallus gallus PE=4 SV=2	Gallus Gallus Domesticus (Chicken)	1
1868	1.53	1.71	29.25	24.53	16.98	F1NUM3	Uncharacterized protein OS=Gallus gallus GN=GOSR2 PE=3 SV=2	Gallus Gallus Domesticus (Chicken)	2
1869	1.53	1.65	35.98	14.29	6.349	Q5ZHP2	Uncharacterized protein OS=Gallus gallus GN=OARD1 PE=2 SV=1	Gallus Gallus Domesticus (Chicken)	2
1870	1.52	1.64	8.824	8.824	4.202	E1BQK7	Uncharacterized protein OS=Gallus gallus GN=SMNDC1 PE=4 SV=3	Gallus Gallus Domesticus (Chicken)	1
1871	1.52	1.62	5.226	5.226	5.226	R4GGD2	Uncharacterized protein OS=Gallus gallus GN=TMEM38B PE=4 SV=1	Gallus Gallus Domesticus (Chicken)	1
1872	1.51	2.59	12.26	12.26	9.677	A0A1D5PH18	Uncharacterized protein OS=Gallus gallus PE=4 SV=1	Gallus Gallus Domesticus (Chicken)	2
1873	1.5	1.64	5.124	3.727	2.329	Q6B0K7	Endoglin OS=Gallus gallus PE=2 SV=1	Gallus Gallus Domesticus (Chicken)	1
1874	1.5	1.6	18.97	4.023	4.023	F1NG68	Uncharacterized protein OS=Gallus gallus GN=DECR2 PE=4 SV=3	Gallus Gallus Domesticus (Chicken)	1
1875	1.49	1.74	9.872	7.201	3.949	Q76FQ4	DNA mismatch repair protein (Fragment) OS=Gallus gallus GN=cMSH2 PE=2 SV=1	Gallus Gallus Domesticus (Chicken)	3
1876	1.49	1.63	15.06	8.108	3.089	A0A1D5P856	Uncharacterized protein OS=Gallus gallus GN=HDHD2 PE=4 SV=1	Gallus Gallus Domesticus (Chicken)	1
1877	1.49	1.63	19.84	19.84	10.32	A0A1D5P7K3	Translationally-controlled tumor protein homolog OS=Gallus gallus GN=TPT1 PE=3 SV=1	Gallus Gallus Domesticus (Chicken)	1
1878	1.48	1.88	7.317	3.209	2.439	Q5ZKX0	Uncharacterized protein OS=Gallus gallus GN=STT3B PE=2 SV=1	Gallus Gallus Domesticus (Chicken)	2
1879	1.48	1.67	4.918	4.918	3.689	F1NF68	Solute carrier family 2, facilitated glucose transporter member 1 OS=Gallus gallus GN=SLC2A1 PE=3 SV=2	Gallus Gallus Domesticus (Chicken)	2
1880	1.48	1.59	3.974	3.974	3.974	A0A1L1RQU1	Uncharacterized protein OS=Gallus gallus GN=TATDN1 PE=4 SV=1	Gallus Gallus Domesticus (Chicken)	1
1881	1.47	1.58	6.824	4.706	2.118	E1BV11	Uncharacterized protein OS=Gallus gallus GN=SEPT10 PE=3 SV=2	Gallus Gallus Domesticus (Chicken)	1
1882	1.46	1.57	8.151	5.531	1.601	E1BW59	Uncharacterized protein OS=Gallus gallus GN=HBS1L PE=4 SV=2	Gallus Gallus Domesticus (Chicken)	1
1883	1.46	1.55	6.25	6.25	6.25	E1BWN4	Uncharacterized protein OS=Gallus gallus PE=3 SV=3	Gallus Gallus Domesticus (Chicken)	1
1884	1.44	1.61	25	25	25	A0A1D5NVM2	NADH dehydrogenase [ubiquinone] 1 alpha subcomplex subunit 2 OS=Gallus gallus GN=NDUFA2 PE=4 SV=1	Gallus Gallus Domesticus (Chicken)	2
1885	1.44	1.58	7.727	3.418	1.634	F1NRW5	Uncharacterized protein OS=Gallus gallus GN=NUP85 PE=4 SV=2	Gallus Gallus Domesticus (Chicken)	1
1886	1.44	1.57	7.819	7.819	4.938	F1NVR9	Uncharacterized protein OS=Gallus gallus GN=KCTD14 PE=4 SV=2	Gallus Gallus Domesticus (Chicken)	1
1887	1.44	1.55	6.358	2.312	2.312	Q5ZIM9	Uncharacterized protein OS=Gallus gallus GN=RCJMB04_24n6 PE=2 SV=1	Gallus Gallus Domesticus (Chicken)	1
1888	1.43	1.83	23.88	13.43	7.836	A0A1L1RYA8	Basic leucine zipper and W2 domain-containing protein 1 OS=Gallus gallus GN=BZW1 PE=4 SV=1	Gallus Gallus Domesticus (Chicken)	2
1889	1.43	1.61	8.792	3.005	0.6121	A0A1D5PAB0	Unconventional myosin-Va OS=Gallus gallus GN=MYO5A PE=3 SV=1	Gallus Gallus Domesticus (Chicken)	1
1890	1.43	1.61	15.95	15.95	11.66	A0A1D5PN29	Uncharacterized protein OS=Gallus gallus PE=4 SV=1	Gallus Gallus Domesticus (Chicken)	2
1891	1.43	1.58	7.843	5.664	2.179	Q5ZHS2	Uncharacterized protein OS=Gallus gallus GN=NDUFV1 PE=2 SV=1	Gallus Gallus Domesticus (Chicken)	1
1892	1.43	1.54	26.35	5.389	5.389	Q5ZMF4	Uncharacterized protein OS=Gallus gallus GN=RCJMB04_2d22 PE=2 SV=1	Gallus Gallus Domesticus (Chicken)	1
1893	1.43	1.54	9.735	9.735	9.735	A0A1L1S0P2	Uncharacterized protein OS=Gallus gallus GN=NDUFA8 PE=4 SV=1	Gallus Gallus Domesticus (Chicken)	1
1894	1.42	1.57	52.78	52.78	27.78	F6JXX0	Extracellular fatty acid binding protein (Fragment) OS=Gallus gallus GN=Ex-FABP PE=4 SV=1	Gallus Gallus Domesticus (Chicken)	1
1895	1.42	1.52	27.14	14.29	14.29	E1BQ44	Uncharacterized protein OS=Gallus gallus GN=NDUFA1 PE=4 SV=1	Gallus Gallus Domesticus (Chicken)	1
1896	1.41	1.53	5.902	5.902	2.459	R4GL80	Uncharacterized protein OS=Gallus gallus PE=3 SV=2	Gallus Gallus Domesticus (Chicken)	1
1897	1.4	1.53	28.49	10.22	5.376	F1NG23	Uncharacterized protein OS=Gallus gallus PE=4 SV=3	Gallus Gallus Domesticus (Chicken)	1
1898	1.4	1.53	6.476	1.647	1.317	A0A1D5PQ66	Uncharacterized protein OS=Gallus gallus GN=RBM5 PE=4 SV=1	Gallus Gallus Domesticus (Chicken)	1
1899	1.39	1.56	9.113	2.956	1.108	F1NFJ0	DNA helicase OS=Gallus gallus GN=MCM3 PE=3 SV=1	Gallus Gallus Domesticus (Chicken)	1
1900	1.39	1.5	2.267	0.86	0.86	F1NML1	Uncharacterized protein OS=Gallus gallus GN=CACHD1 PE=4 SV=3	Gallus Gallus Domesticus (Chicken)	1
1901	1.39	1.5	15.56	15.56	8.889	F1NAB5	Uncharacterized protein OS=Gallus gallus GN=RBP5 PE=3 SV=2	Gallus Gallus Domesticus (Chicken)	1
1902	1.39	1.49	10.17	2.403	2.403	F1P5B8	Uncharacterized protein OS=Gallus gallus PE=4 SV=3	Gallus Gallus Domesticus (Chicken)	1
1903	1.39	1.49	4.054	4.054	4.054	F1P3A9	Methylsterol monooxygenase 1 OS=Gallus gallus GN=MSMO1 PE=3 SV=1	Gallus Gallus Domesticus (Chicken)	1
1904	1.38	1.56	2.395	2.395	2.395	A0A1D5P378	Uncharacterized protein OS=Gallus gallus GN=SART3 PE=4 SV=1	Gallus Gallus Domesticus (Chicken)	2
1905	1.38	1.51	8.37	5.947	2.863	A0A1D5P8M8	Uncharacterized protein OS=Gallus gallus GN=LRRFIP2 PE=4 SV=1	Gallus Gallus Domesticus (Chicken)	1
1906	1.37	1.48	2.004	0.8909	0.8909	F1N9U1	Serine/threonine-protein kinase TAO3 OS=Gallus gallus GN=TAOK3 PE=4 SV=1	Gallus Gallus Domesticus (Chicken)	1
1907	1.36	8.93	37.1	33.48	20.36	A0A1D5NT70	Uncharacterized protein OS=Gallus gallus GN=LOC395611 PE=4 SV=1	Gallus Gallus Domesticus (Chicken)	6
1908	1.36	3.59	18.15	13.9	13.13	Q5ZM94	Uncharacterized protein OS=Gallus gallus GN=RCJMB04_2m19 PE=2 SV=1	Gallus Gallus Domesticus (Chicken)	2
1909	1.35	1.49	29.69	14.84	7.813	E1BT94	Uncharacterized protein OS=Gallus gallus GN=NDUFB6 PE=4 SV=1	Gallus Gallus Domesticus (Chicken)	1
1910	1.35	1.48	9.434	4.46	2.573	E1BZN8	Uncharacterized protein OS=Gallus gallus GN=HGFAC PE=3 SV=2	Gallus Gallus Domesticus (Chicken)	1
1911	1.35	1.46	14.56	3.165	3.165	F1P310	Uncharacterized protein OS=Gallus gallus GN=COQ9 PE=4 SV=3	Gallus Gallus Domesticus (Chicken)	1
1912	1.34	1.97	9.877	4.733	4.733	F1P4Y3	Serine/threonine-protein kinase 4 OS=Gallus gallus GN=STK4 PE=4 SV=2	Gallus Gallus Domesticus (Chicken)	2
1913	1.34	1.5	8.605	8.605	6.825	A0A1D5PYM6	Uncharacterized protein OS=Gallus gallus PE=4 SV=1	Gallus Gallus Domesticus (Chicken)	2
1914	1.34	1.44	1.856	0.8121	0.8121	E1BZH8	Uncharacterized protein OS=Gallus gallus GN=SULF2 PE=4 SV=3	Gallus Gallus Domesticus (Chicken)	1
1915	1.34	1.44	10.7	10.7	10.7	A0A1D5PRJ1	Uncharacterized protein OS=Gallus gallus GN=LOC771758 PE=4 SV=1	Gallus Gallus Domesticus (Chicken)	1
1916	1.33	1.45	5.49	2.484	1.569	F1NG97	AMP deaminase OS=Gallus gallus GN=AMPD3 PE=3 SV=2	Gallus Gallus Domesticus (Chicken)	1
1917	1.33	1.45	7.945	3.836	3.836	E1BSN3	Uncharacterized protein OS=Gallus gallus GN=L3HYPDH PE=4 SV=1	Gallus Gallus Domesticus (Chicken)	1
1918	1.33	1.45	3.666	3.666	2.346	A0A1D5PWN1	Uncharacterized protein OS=Gallus gallus GN=GTPBP1 PE=4 SV=1	Gallus Gallus Domesticus (Chicken)	1
1919	1.32	1.5	6.748	2.06	0.5259	A0A1D5PYK1	Uncharacterized protein OS=Gallus gallus GN=GOLGA4 PE=4 SV=1	Gallus Gallus Domesticus (Chicken)	1
1920	1.32	1.48	20.89	15.19	6.329	E1C3X0	Uncharacterized protein OS=Gallus gallus GN=TRAPPC6B PE=4 SV=1	Gallus Gallus Domesticus (Chicken)	1
1921	1.32	1.47	32	32	14.67	A0A1D5PJU4	Uncharacterized protein OS=Gallus gallus GN=BRK1 PE=4 SV=1	Gallus Gallus Domesticus (Chicken)	1
1922	1.32	1.45	8.851	2.354	0.8475	F1NIT0	Uncharacterized protein OS=Gallus gallus PE=4 SV=3	Gallus Gallus Domesticus (Chicken)	1
1923	1.31	1.45	9.162	9.162	2.88	F1NCJ8	Uncharacterized protein OS=Gallus gallus GN=AS3MT PE=4 SV=2	Gallus Gallus Domesticus (Chicken)	1
1924	1.31	1.42	49.3	49.3	19.72	A0A1D5PGZ6	Uncharacterized protein OS=Gallus gallus GN=Gga.38627 PE=4 SV=1	Gallus Gallus Domesticus (Chicken)	1
1925	1.31	1.42	2.083	2.083	2.083	A0A1D5PWE2	REVERSED Uncharacterized protein OS=Gallus gallus PE=3 SV=1	Gallus Gallus Domesticus (Chicken)	1
1926	1.3	1.46	12.11	4.762	2.993	E1C947	Uncharacterized protein OS=Gallus gallus GN=GOLGA5 PE=4 SV=3	Gallus Gallus Domesticus (Chicken)	1
1927	1.3	1.46	2.842	1.789	0.9474	Q9PWC6	Ubiquitous nuclear protein OS=Gallus gallus GN=UNP PE=2 SV=1	Gallus Gallus Domesticus (Chicken)	1
1928	1.3	1.45	12.44	8.065	2.765	E1C7S1	Uncharacterized protein OS=Gallus gallus GN=NPTX2 PE=4 SV=3	Gallus Gallus Domesticus (Chicken)	1
1929	1.3	1.4	5.857	1.735	1.735	Q5ZL27	Uncharacterized protein OS=Gallus gallus GN=LSM14A PE=2 SV=1	Gallus Gallus Domesticus (Chicken)	1
1930	1.29	1.48	35.34	26.72	26.72	F1NZP4	Transmembrane protein 263 OS=Gallus gallus GN=TMEM263 PE=4 SV=1	Gallus Gallus Domesticus (Chicken)	2
1931	1.29	1.41	5.707	5.707	2.989	Q9PW79	REVERSED TvbS3 OS=Gallus gallus GN=tvb PE=2 SV=1	Gallus Gallus Domesticus (Chicken)	1
1932	1.29	1.4	9.03	5.017	5.017	A0A1L1RJX6	Uncharacterized protein OS=Gallus gallus GN=LOC107057377 PE=4 SV=1	Gallus Gallus Domesticus (Chicken)	1
1933	1.29	1.39	7.836	4.478	4.478	E1C483	Uncharacterized protein OS=Gallus gallus GN=ACBD6 PE=4 SV=3	Gallus Gallus Domesticus (Chicken)	1
1934	1.28	1.44	4.337	2.85	1.363	Q91969	Receptor-type tyrosine-protein phosphatase OS=Gallus gallus PE=2 SV=1	Gallus Gallus Domesticus (Chicken)	1
1935	1.28	1.42	15.45	9.186	3.34	F1P212	Uncharacterized protein OS=Gallus gallus GN=TMX3 PE=4 SV=4	Gallus Gallus Domesticus (Chicken)	1
1936	1.28	1.39	11.11	4.167	4.167	Q5ZLA0	Glucosamine-6-phosphate isomerase OS=Gallus gallus GN=GNPDA1 PE=2 SV=1	Gallus Gallus Domesticus (Chicken)	1
1937	1.28	1.39	6.667	2.54	2.54	Q9W600	Flik protein OS=Gallus gallus GN=flik PE=2 SV=1	Gallus Gallus Domesticus (Chicken)	1
1938	1.28	1.39	7.364	4.264	4.264	Q5ZL06	Uncharacterized protein OS=Gallus gallus GN=RCJMB04_8f10 PE=2 SV=1	Gallus Gallus Domesticus (Chicken)	1
1939	1.28	1.39	6.964	5.292	5.292	F1NMM5	Uncharacterized protein OS=Gallus gallus GN=ABHD12B PE=4 SV=3	Gallus Gallus Domesticus (Chicken)	1
1940	1.28	1.38	5.962	3.523	3.523	Q5F422	Uncharacterized protein OS=Gallus gallus GN=DEK PE=2 SV=1	Gallus Gallus Domesticus (Chicken)	1
1941	1.27	1.59	3.427	1.411	1.411	Q5ZHM4_R	REVERSED Uncharacterized protein OS=Gallus gallus GN=RCJMB04_35g11 PE=2 SV=1	Gallus Gallus Domesticus (Chicken)	1
1942	1.27	1.44	5.398	5.398	5.398	E1BSF5	Branched-chain-amino-acid aminotransferase OS=Gallus gallus GN=BCAT1 PE=3 SV=3	Gallus Gallus Domesticus (Chicken)	2
1943	1.27	1.39	13.64	13.64	7.386	F1P573	Uncharacterized protein OS=Gallus gallus GN=VKORC1L1 PE=4 SV=2	Gallus Gallus Domesticus (Chicken)	1
1944	1.25	1.42	4.813	2.898	0.5894	F1P0Y0	Uncharacterized protein OS=Gallus gallus GN=CKAP5 PE=4 SV=1	Gallus Gallus Domesticus (Chicken)	1
1945	1.25	1.36	29.17	10.42	10.42	F1NWX7	Protein transport protein Sec61 subunit beta OS=Gallus gallus GN=SEC61B PE=3 SV=2	Gallus Gallus Domesticus (Chicken)	1
1946	1.24	1.39	6.695	4.536	2.376	E1C0W7	Uncharacterized protein OS=Gallus gallus GN=ERO1L PE=4 SV=2	Gallus Gallus Domesticus (Chicken)	1
1947	1.24	1.35	8.065	8.065	8.065	A0A1D5PZN9	Uncharacterized protein OS=Gallus gallus GN=PRSS3 PE=3 SV=1	Gallus Gallus Domesticus (Chicken)	1
1948	1.23	1.41	9.412	9.176	2.353	E1C7T1	Uncharacterized protein OS=Gallus gallus GN=SERPINA1 PE=3 SV=1	Gallus Gallus Domesticus (Chicken)	1
1949	1.23	1.38	12.17	6.464	1.521	A0A1I7Q3Z2	Phospholipase A2 OS=Gallus gallus GN=PLA2G4A PE=4 SV=1	Gallus Gallus Domesticus (Chicken)	1
1950	1.22	3.59	15.5	7.5	3.75	E1C837	Uncharacterized protein OS=Gallus gallus GN=STRN PE=4 SV=2	Gallus Gallus Domesticus (Chicken)	2
1951	1.22	1.4	21.98	11.21	11.21	E1BRI5	Uncharacterized protein OS=Gallus gallus GN=LYPLA2 PE=4 SV=1	Gallus Gallus Domesticus (Chicken)	2
1952	1.22	1.34	9.941	2.13	1.183	F1NBI4	Uncharacterized protein OS=Gallus gallus GN=HECTD3 PE=4 SV=2	Gallus Gallus Domesticus (Chicken)	1
1953	1.22	1.33	25	10.48	10.48	A0A1D5PDJ8	Uncharacterized protein OS=Gallus gallus PE=4 SV=1	Gallus Gallus Domesticus (Chicken)	1
1954	1.21	1.37	2.805	0.8704	0.4836	F1N9K4	Uncharacterized protein OS=Gallus gallus GN=DOCK11 PE=3 SV=3	Gallus Gallus Domesticus (Chicken)	1
1955	1.21	1.33	5.152	2.424	1.212	Q08525	Putative uncharacterized protein OS=Gallus gallus PE=4 SV=2	Gallus Gallus Domesticus (Chicken)	1
1956	1.21	1.32	3.717	2.045	2.045	F1P572	Uncharacterized protein OS=Gallus gallus GN=TROVE2 PE=4 SV=3	Gallus Gallus Domesticus (Chicken)	1
1957	1.2	1.36	3.974	2.781	1.192	E1C0C3	Uncharacterized protein OS=Gallus gallus GN=SEC63 PE=4 SV=2	Gallus Gallus Domesticus (Chicken)	1
1958	1.19	1.37	13.93	9.132	5.251	A0A1L1RS82	Uncharacterized protein OS=Gallus gallus GN=GSR PE=3 SV=1	Gallus Gallus Domesticus (Chicken)	2
1959	1.19	1.31	8.63	3.189	1.501	A0A1I7Q3Z0	Tyrosine-protein kinase OS=Gallus gallus GN=SRC PE=3 SV=1	Gallus Gallus Domesticus (Chicken)	1
1960	1.19	1.31	14.62	5.848	5.848	R4GK96	Uncharacterized protein OS=Gallus gallus GN=NDUFS4 PE=4 SV=2	Gallus Gallus Domesticus (Chicken)	1
1961	1.18	1.3	3.257	1.466	1.466	F1NED5	X-ray repair cross-complementing protein 5 OS=Gallus gallus GN=XRCC6 PE=4 SV=3	Gallus Gallus Domesticus (Chicken)	1
1962	1.18	1.28	11.63	11.63	11.63	E1BWS9	Uncharacterized protein OS=Gallus gallus GN=HYPK PE=4 SV=3	Gallus Gallus Domesticus (Chicken)	1
1963	1.17	4	26.61	25	25	Q9PSQ5	p60=60 kDa stress-related protein (Fragments) OS=Gallus gallus PE=4 SV=1	Gallus Gallus Domesticus (Chicken)	3
1964	1.17	1.37	18.89	11.4	7.492	Q98UC3	Ubiquitin fusion-degradation 1-like protein OS=Gallus gallus GN=UFD1L PE=2 SV=1	Gallus Gallus Domesticus (Chicken)	2
1965	1.17	1.34	10.55	10.55	10.55	E1BV97	Uncharacterized protein OS=Gallus gallus GN=POLR2C PE=4 SV=1	Gallus Gallus Domesticus (Chicken)	2
1966	1.17	1.3	6.297	6.297	3.023	F1NIF0	Uncharacterized protein OS=Gallus gallus GN=CA9 PE=4 SV=3	Gallus Gallus Domesticus (Chicken)	1
1967	1.16	6.21	13.78	10.67	6.074	A0A1D5PP62	Uncharacterized protein OS=Gallus gallus GN=SLC25A12 PE=3 SV=2	Gallus Gallus Domesticus (Chicken)	4
1968	1.16	3.55	10.83	8.705	8.068	A0A1D5P344	Uncharacterized protein OS=Gallus gallus PE=4 SV=1	Gallus Gallus Domesticus (Chicken)	3
1969	1.16	1.33	4.876	3.25	1.338	F1NQF6	Alpha-mannosidase OS=Gallus gallus GN=MAN2B2 PE=3 SV=3	Gallus Gallus Domesticus (Chicken)	1
1970	1.16	1.33	6.494	6.494	6.494	A0A1D5NUI5	Uncharacterized protein OS=Gallus gallus PE=4 SV=1	Gallus Gallus Domesticus (Chicken)	2
1971	1.15	1.28	2.125	0.5976	0.2988	F1P1A1	Uncharacterized protein OS=Gallus gallus GN=FRYL PE=4 SV=3	Gallus Gallus Domesticus (Chicken)	1
1972	1.15	1.28	18.44	18.44	6.704	F1P1S6	Actin-related protein 2/3 complex subunit 5 OS=Gallus gallus PE=3 SV=2	Gallus Gallus Domesticus (Chicken)	1
1973	1.14	1.35	6.24	4.871	3.501	Q5ZIA4	Uncharacterized protein OS=Gallus gallus GN=RCJMB04_28l23 PE=2 SV=1	Gallus Gallus Domesticus (Chicken)	2
1974	1.14	1.3	19.66	7.303	7.303	F1N9M6	Uncharacterized protein OS=Gallus gallus GN=HOMER2 PE=4 SV=3	Gallus Gallus Domesticus (Chicken)	2
1975	1.14	1.27	17.54	8.377	2.88	A0A1D5NXQ0	Uncharacterized protein OS=Gallus gallus GN=KHDRBS3 PE=4 SV=1	Gallus Gallus Domesticus (Chicken)	1
1976	1.14	1.26	4.493	1.594	1.594	Q5F3N3	Uncharacterized protein OS=Gallus gallus GN=RCJMB04_11h6 PE=2 SV=1	Gallus Gallus Domesticus (Chicken)	1
1977	1.14	1.24	2.14	2.14	2.14	F1P099	Uncharacterized protein OS=Gallus gallus GN=ARSB PE=4 SV=3	Gallus Gallus Domesticus (Chicken)	1
1978	1.12	1.3	14.29	9.302	9.302	E1BZ22	Uncharacterized protein OS=Gallus gallus GN=HSD11B1b PE=4 SV=1	Gallus Gallus Domesticus (Chicken)	2
1979	1.12	1.24	10.97	1.391	1.391	E1BQG3	Uncharacterized protein OS=Gallus gallus GN=LARP7 PE=4 SV=4	Gallus Gallus Domesticus (Chicken)	1
1980	1.12	1.23	1.229	1.229	1.229	E1BT43	Uncharacterized protein OS=Gallus gallus GN=KIAA0355 PE=4 SV=2	Gallus Gallus Domesticus (Chicken)	1
1981	1.11	7.56	27.85	21.81	21.81	Q5ZMJ6	Uncharacterized protein OS=Gallus gallus GN=SLC25A4 PE=2 SV=1	Gallus Gallus Domesticus (Chicken)	6
1982	1.11	1.22	8.219	2.74	2.74	F1NP56	Uncharacterized protein OS=Gallus gallus GN=GAL3ST1 PE=4 SV=2	Gallus Gallus Domesticus (Chicken)	1
1983	1.11	1.22	6.024	6.024	6.024	F1NZA2	Uncharacterized protein OS=Gallus gallus GN=TSPO PE=4 SV=2	Gallus Gallus Domesticus (Chicken)	1
1984	1.11	1.21	2.76	2.76	2.76	F1NWP1	Coagulation factor IX OS=Gallus gallus GN=F9 PE=3 SV=1	Gallus Gallus Domesticus (Chicken)	1
1985	1.1	1.22	7.579	5.623	2.445	F1NC49	Uncharacterized protein OS=Gallus gallus GN=AARSD1 PE=4 SV=4	Gallus Gallus Domesticus (Chicken)	1
1986	1.1	1.2	13.79	6.897	6.897	Q5ZL52	Uncharacterized protein OS=Gallus gallus GN=RCJMB04_7l22 PE=2 SV=1	Gallus Gallus Domesticus (Chicken)	1
1987	1.09	1.23	4.717	2.736	1.038	F1NDV3	Uncharacterized protein OS=Gallus gallus GN=NUP133 PE=4 SV=3	Gallus Gallus Domesticus (Chicken)	1
1988	1.09	1.2	9.192	2.507	2.507	Q5ZHM0	Protein phosphatase methylesterase 1 OS=Gallus gallus GN=RCJMB04_35i21 PE=2 SV=1	Gallus Gallus Domesticus (Chicken)	1
1989	1.09	1.2	6.823	2.772	2.772	E1C7K0	Uncharacterized protein OS=Gallus gallus GN=LPCAT3 PE=3 SV=1	Gallus Gallus Domesticus (Chicken)	1
1990	1.08	1.21	10.6	10.6	4.147	F1NYM3	Uncharacterized protein OS=Gallus gallus GN=NDUFS7 PE=3 SV=3	Gallus Gallus Domesticus (Chicken)	1
1991	1.08	1.19	3.606	1.17	1.17	E1C296	Uncharacterized protein OS=Gallus gallus GN=LLGL2 PE=4 SV=3	Gallus Gallus Domesticus (Chicken)	1
1992	1.08	1.18	3.902	3.902	3.902	Q5ZI38	Uncharacterized protein OS=Gallus gallus GN=RCJMB04_30j20 PE=2 SV=1	Gallus Gallus Domesticus (Chicken)	1
1993	1.07	1.29	24.92	12.78	4.153	Q5ZHW6	Uncharacterized protein OS=Gallus gallus GN=RCJMB04_32j5 PE=2 SV=1	Gallus Gallus Domesticus (Chicken)	1
1994	1.07	1.19	6.093	1.589	1.589	E1BSH7	Uncharacterized protein OS=Gallus gallus GN=MFN2 PE=3 SV=1	Gallus Gallus Domesticus (Chicken)	1
1995	1.07	1.19	12.5	12.5	6.667	A0A1D5NXR2	Uncharacterized protein OS=Gallus gallus GN=BCAP31 PE=4 SV=1	Gallus Gallus Domesticus (Chicken)	1
1996	1.06	1.2	20.39	8.224	3.947	Q5ZHQ8	Uncharacterized protein OS=Gallus gallus GN=TCEA1 PE=2 SV=1	Gallus Gallus Domesticus (Chicken)	1
1997	1.06	1.18	10.88	3.491	1.437	A0A1D5NU36	Protein phosphatase 1 regulatory subunit OS=Gallus gallus GN=PPP1R12A PE=4 SV=1	Gallus Gallus Domesticus (Chicken)	1
1998	1.06	1.16	1.442	1.442	1.442	E1C2A9	Uncharacterized protein OS=Gallus gallus GN=MTMR3 PE=3 SV=2	Gallus Gallus Domesticus (Chicken)	1
[truncated: 98 more rows]
