# Supplementary material for: Data on corneal proteome and differentially expressed corneal proteins in highly myopic chicks using a data independent quantification approach
Source: Data Brief. 2019 Sep 4;26:104478. doi: 10.1016/j.dib.2019.104478 (PMC6811982; doi:10.1016/j.dib.2019.104478)
Supplement: Multimedia component 2 [file mmc2.xlsx]

## Sheet: Sheet1
STable 2. Protein IDs from Fractionated Library
N	Unused	Total	%Cov	%Cov(50)	%Cov(95)	Accession	Name	Species	Peptides(95%)
1	209.5	209.5	51.58	45.01	42.84	F1P2F0	Collagen alpha-3(VI) chain OS=Gallus gallus GN=COL6A3 PE=4 SV=1	Gallus Gallus Domesticus (Chicken)	225
2	165.56	165.56	42.89	40.07	36.58	A0A1L1RPW4	Collagen alpha-1(XII) chain OS=Gallus gallus GN=COL12A1 PE=4 SV=1	Gallus Gallus Domesticus (Chicken)	107
3	164.43	164.47	44.5	37.3	33.35	E1BWI0	Uncharacterized protein OS=Gallus gallus GN=DSP PE=4 SV=4	Gallus Gallus Domesticus (Chicken)	102
4	131.84	131.84	44.42	41.02	37.91	F1P070	Uncharacterized protein OS=Gallus gallus GN=EVPL PE=4 SV=3	Gallus Gallus Domesticus (Chicken)	82
5	128.33	128.33	44.18	41.79	39.49	A0A1D5PM19	Myosin-9 OS=Gallus gallus GN=MYH9 PE=3 SV=1	Gallus Gallus Domesticus (Chicken)	76
6	121.45	121.45	46.74	41.12	34.09	F1NV96	Uncharacterized protein OS=Gallus gallus GN=PPL PE=4 SV=3	Gallus Gallus Domesticus (Chicken)	75
7	110	110	24.87	20.46	13.71	F1NKL4	Uncharacterized protein OS=Gallus gallus GN=DYNC1H1 PE=4 SV=3	Gallus Gallus Domesticus (Chicken)	50
8	107.65	107.65	40.28	33.76	28.81	A0A1D5PVG1	Spectrin alpha chain, non-erythrocytic 1 OS=Gallus gallus GN=SPTAN1 PE=4 SV=1	Gallus Gallus Domesticus (Chicken)	53
9	100.31	101.47	52.29	43.53	43.53	A0A1D5P0F4	Collagen alpha-1(XIV) chain OS=Gallus gallus GN=COL14A1 PE=4 SV=1	Gallus Gallus Domesticus (Chicken)	88
10	92.33	92.33	84.01	77.18	66.18	F1P0H9	Collagen alpha-2(I) chain OS=Gallus gallus GN=COL1A2 PE=4 SV=2	Gallus Gallus Domesticus (Chicken)	619
11	88.55	88.55	72.64	64.03	57.69	A0A1D5NTU8	Uncharacterized protein OS=Gallus gallus GN=KRT75L4 PE=3 SV=1	Gallus Gallus Domesticus (Chicken)	180
12	85.49	85.49	36.88	29.34	26.04	A0A1D5PJY1	Spectrin beta chain OS=Gallus gallus GN=SPTBN1 PE=3 SV=1	Gallus Gallus Domesticus (Chicken)	44
13	84.79	84.8	51.37	45.31	44.33	A0A1D5PCD2	Uncharacterized protein OS=Gallus gallus PE=4 SV=2	Gallus Gallus Domesticus (Chicken)	64
14	77.95	77.95	19.49	16.11	13.68	A0A1L1RJ69	Uncharacterized protein OS=Gallus gallus GN=Gga.7471 PE=4 SV=1	Gallus Gallus Domesticus (Chicken)	40
15	77.65	77.66	64.23	64.23	64.23	A0A1D5NW68	Serum albumin OS=Gallus gallus GN=ALB PE=3 SV=1	Gallus Gallus Domesticus (Chicken)	74
16	70.97	70.97	80.16	75.44	64.24	F1NDN6	Uncharacterized protein OS=Gallus gallus PE=3 SV=3	Gallus Gallus Domesticus (Chicken)	140
17	65	74.86	65.78	63.27	56.43	Q6PVZ5	Type II alpha-keratin IIA OS=Gallus gallus GN=KRT5 PE=2 SV=1	Gallus Gallus Domesticus (Chicken)	95
18	62.49	62.62	67.74	67.36	65.47	F1NW43	Pyruvate kinase OS=Gallus gallus GN=PKM PE=3 SV=2	Gallus Gallus Domesticus (Chicken)	55
19	60.51	60.55	49	47.22	41.2	A0A1D5PF13	Alpha-actinin-1 OS=Gallus gallus GN=ACTN1 PE=4 SV=1	Gallus Gallus Domesticus (Chicken)	33
20	59.69	59.69	67.09	60.57	60.57	A0A1D5P4L7	Ovotransferrin OS=Gallus gallus GN=TF PE=3 SV=1	Gallus Gallus Domesticus (Chicken)	43
21	59.3	59.31	67.3	62.68	62.52	F1P1A5	Uncharacterized protein OS=Gallus gallus GN=TKT PE=4 SV=2	Gallus Gallus Domesticus (Chicken)	64
22	57.45	57.45	81.15	80.6	80.6	O93601	Apolipoprotein AIV OS=Gallus gallus GN=apoAIV PE=2 SV=1	Gallus Gallus Domesticus (Chicken)	46
23	54.88	54.88	51.89	50.95	49.37	Q7SX63	Heat shock protein 70 OS=Gallus gallus GN=HSP70 PE=3 SV=1	Gallus Gallus Domesticus (Chicken)	48
24	54.72	54.74	31.24	25.93	20.75	A0A1D5PIZ8	Uncharacterized protein OS=Gallus gallus GN=IQGAP1 PE=4 SV=1	Gallus Gallus Domesticus (Chicken)	31
25	54.47	54.48	47.55	42.16	39.06	A0A1D5PLK4	Collagen alpha-2(VI) chain OS=Gallus gallus GN=COL6A2 PE=4 SV=1	Gallus Gallus Domesticus (Chicken)	70
26	52.96	52.96	21.37	17.16	14.99	E1C2S1	Talin-1 OS=Gallus gallus GN=TLN1 PE=4 SV=2	Gallus Gallus Domesticus (Chicken)	28
27	52.62	52.62	55.82	53.01	50.6	E1C1V3	Plakoglobin OS=Gallus gallus GN=JUP PE=2 SV=2	Gallus Gallus Domesticus (Chicken)	33
28	51.37	51.38	49.56	45.06	38.03	F1NFE0	Collagen alpha-1(VI) chain OS=Gallus gallus GN=COL6A1 PE=4 SV=3	Gallus Gallus Domesticus (Chicken)	86
29	50.86	50.9	70.05	69.12	66.82	F1NZ78	Alpha-enolase OS=Gallus gallus GN=ENO1 PE=3 SV=3	Gallus Gallus Domesticus (Chicken)	67
30	50.74	50.83	42.97	36.99	30.53	A0A1D5PQR2	Uncharacterized protein OS=Gallus gallus PE=4 SV=1	Gallus Gallus Domesticus (Chicken)	47
31	49.45	49.46	70.87	69.47	69.47	E1BRE9	Decorin OS=Gallus gallus GN=DCN PE=4 SV=2	Gallus Gallus Domesticus (Chicken)	116
32	49.24	49.29	30.94	29.78	22.73	F1NK40	Uncharacterized protein OS=Gallus gallus GN=A2ML4 PE=4 SV=4	Gallus Gallus Domesticus (Chicken)	29
33	48.89	48.99	24.42	21.93	16.66	A0A1D5PU94	Uncharacterized protein OS=Gallus gallus GN=LOC418892 PE=4 SV=1	Gallus Gallus Domesticus (Chicken)	24
34	48.66	48.7	39.32	36.76	36.76	Q7ZZK3	Alpha-1,4 glucan phosphorylase OS=Gallus gallus PE=2 SV=1	Gallus Gallus Domesticus (Chicken)	30
35	48.32	48.51	30.45	22.99	18.87	F1NW23	Clathrin heavy chain OS=Gallus gallus GN=CLTC PE=3 SV=2	Gallus Gallus Domesticus (Chicken)	31
36	47.67	47.68	80.29	75.55	67.52	A0A1L1RJF5	Apolipoprotein A-I OS=Gallus gallus GN=APOA1 PE=3 SV=1	Gallus Gallus Domesticus (Chicken)	94
37	47.14	47.21	68.04	66.96	54.13	F1NJ08	Vimentin OS=Gallus gallus GN=VIM PE=3 SV=1	Gallus Gallus Domesticus (Chicken)	31
38	47.03	47.04	65.93	62.15	59.62	Q90W83	Aldo-keto reductase OS=Gallus gallus GN=akr PE=2 SV=1	Gallus Gallus Domesticus (Chicken)	53
39	46.82	46.87	62.28	62.28	62.05	F1NCZ2	Rab GDP dissociation inhibitor OS=Gallus gallus GN=GDI2 PE=3 SV=2	Gallus Gallus Domesticus (Chicken)	27
40	46.73	46.81	63.72	63.42	56.34	A0A1C9KD18	Annexin OS=Gallus gallus GN=ANXA2 PE=2 SV=1	Gallus Gallus Domesticus (Chicken)	31
41	46.09	46.16	40.66	39.01	38.87	A0A1D5PUL6	Heat shock protein HSP 90-alpha OS=Gallus gallus GN=HSP90AA1 PE=3 SV=1	Gallus Gallus Domesticus (Chicken)	28
42	45.4	45.43	50.5	50.3	50.3	F1P360	Uncharacterized protein OS=Gallus gallus PE=4 SV=4	Gallus Gallus Domesticus (Chicken)	30
43	44.86	44.86	69.37	66.97	66.97	F1NH87	Glyceraldehyde-3-phosphate dehydrogenase OS=Gallus gallus GN=GAPDH PE=3 SV=2	Gallus Gallus Domesticus (Chicken)	60
44	43.91	43.96	44.62	42.2	39.92	A0A1D5PH32	Gelsolin OS=Gallus gallus GN=GSN PE=4 SV=1	Gallus Gallus Domesticus (Chicken)	36
45	43.74	43.79	76.65	76.37	76.1	R4GM10	Fructose-bisphosphate aldolase OS=Gallus gallus GN=ALDOC PE=3 SV=1	Gallus Gallus Domesticus (Chicken)	52
46	43.46	43.47	48.7	46.24	41.59	F1NYP8	Uncharacterized protein OS=Gallus gallus GN=CPXM2 PE=4 SV=4	Gallus Gallus Domesticus (Chicken)	23
47	43.32	43.38	43.4	39.48	38.29	F1P4N9	Uncharacterized protein OS=Gallus gallus GN=POSTN PE=4 SV=1	Gallus Gallus Domesticus (Chicken)	26
48	42.59	42.63	60.22	60.22	56.06	F1NIJ6	Glucose-6-phosphate isomerase OS=Gallus gallus GN=GPI PE=3 SV=1	Gallus Gallus Domesticus (Chicken)	49
49	42.29	42.33	51.34	47.17	39.43	Q6B344	Annexin OS=Gallus gallus GN=ANXA6 PE=2 SV=1	Gallus Gallus Domesticus (Chicken)	23
50	41.97	42	43.8	38.09	37.72	Q5ZMU9	Valosin containing protein OS=Gallus gallus GN=vcp PE=2 SV=1	Gallus Gallus Domesticus (Chicken)	24
51	41.71	41.73	68.99	68.99	68.76	F1NYB1	Tubulin beta chain OS=Gallus gallus GN=TUBB PE=3 SV=3	Gallus Gallus Domesticus (Chicken)	41
52	39.92	39.92	44.9	42.68	40.76	Q5ZI39	Uncharacterized protein OS=Gallus gallus GN=RCJMB04_30j1 PE=2 SV=1	Gallus Gallus Domesticus (Chicken)	26
53	39.19	39.19	52.18	50.18	48.55	A0A1D5P921	Uncharacterized protein OS=Gallus gallus PE=4 SV=1	Gallus Gallus Domesticus (Chicken)	27
54	39.13	60.98	46.51	41.68	39.09	A0A1D5PSQ1	Uncharacterized protein OS=Gallus gallus PE=4 SV=1	Gallus Gallus Domesticus (Chicken)	48
55	39.08	57.39	47.36	43.76	37.68	A0A1D5PIX0	Alpha-actinin-4 OS=Gallus gallus GN=ACTN4 PE=4 SV=1	Gallus Gallus Domesticus (Chicken)	38
56	38.64	38.65	37.79	36.69	32.27	A0A1D5P7X0	Uncharacterized protein OS=Gallus gallus GN=CTNNA1 PE=4 SV=1	Gallus Gallus Domesticus (Chicken)	23
57	38.46	38.48	36.48	31.12	31.12	A0A1D5PS29	Elongation factor 2 OS=Gallus gallus GN=EEF2 PE=4 SV=1	Gallus Gallus Domesticus (Chicken)	25
58	38.39	38.42	34.71	28.12	22.23	A0A1D5PE74	Uncharacterized protein OS=Gallus gallus GN=COL5A1 PE=4 SV=1	Gallus Gallus Domesticus (Chicken)	116
59	38.19	38.22	41.27	41.27	41.27	Q71SG2	Collapsin response mediator protein-2A OS=Gallus gallus GN=CRMP2A PE=2 SV=1	Gallus Gallus Domesticus (Chicken)	27
60	37.86	37.93	59.1	57.26	57.26	A0A1D5P630	Actin, cytoplasmic 2 OS=Gallus gallus GN=ACTG1 PE=3 SV=1	Gallus Gallus Domesticus (Chicken)	55
61	37.52	37.6	47.67	40.41	40.41	A0A1I7Q413	Adseverin OS=Gallus gallus GN=SCIN PE=4 SV=1	Gallus Gallus Domesticus (Chicken)	30
62	37.38	37.46	64.04	62.28	59.94	Q6QAZ9	Annexin OS=Gallus gallus PE=2 SV=1	Gallus Gallus Domesticus (Chicken)	26
63	36.77	36.91	29.83	21.7	20.13	E1C3A9	Vigilin OS=Gallus gallus GN=HDLBP PE=4 SV=1	Gallus Gallus Domesticus (Chicken)	19
64	36.7	36.71	63.41	63.41	63.41	A0A1D5P198	Tubulin alpha chain OS=Gallus gallus GN=TUBA1C PE=3 SV=1	Gallus Gallus Domesticus (Chicken)	32
65	36.64	36.75	35.07	25.11	18.85	F1NYY0	Vinculin OS=Gallus gallus GN=VCL PE=4 SV=3	Gallus Gallus Domesticus (Chicken)	19
66	36.59	36.66	40.76	31.14	30.51	B5AAV6	Heat shock protein 108 OS=Gallus gallus PE=2 SV=1	Gallus Gallus Domesticus (Chicken)	25
67	36.09	45.52	65.13	51.53	41	A0A1D5PXP0	Uncharacterized protein OS=Gallus gallus GN=KRT6A PE=3 SV=1	Gallus Gallus Domesticus (Chicken)	48
68	35.86	35.93	26.6	19.8	16.8	A0A1D5PQ85	Uncharacterized protein OS=Gallus gallus PE=4 SV=1	Gallus Gallus Domesticus (Chicken)	21
69	35.7	35.7	52.35	52.35	50.66	A0A1D5PU77	ATP synthase subunit beta OS=Gallus gallus GN=ATP5B PE=3 SV=1	Gallus Gallus Domesticus (Chicken)	25
70	34.82	34.83	46.59	36.92	34.47	E1C1N1	Uncharacterized protein OS=Gallus gallus GN=PKP1 PE=4 SV=1	Gallus Gallus Domesticus (Chicken)	21
71	34.49	34.5	34.5	28.89	24.27	F1P0K1	Uncharacterized protein OS=Gallus gallus GN=RRBP1 PE=4 SV=2	Gallus Gallus Domesticus (Chicken)	20
72	34.35	34.35	27.66	26.53	24.38	Q5ZJ70	Uncharacterized protein OS=Gallus gallus GN=PDCD6IP PE=2 SV=1	Gallus Gallus Domesticus (Chicken)	18
73	34.32	34.32	32.63	29.33	28.5	A0A1D5PKF0	Major vault protein OS=Gallus gallus GN=MVP PE=4 SV=1	Gallus Gallus Domesticus (Chicken)	18
74	34.29	34.29	37.89	33.38	32.01	E1BVL8	Ovotransferrin OS=Gallus gallus GN=LOC416959 PE=3 SV=2	Gallus Gallus Domesticus (Chicken)	20
75	34.2	34.22	37.79	31.43	31.3	Q8AYP9	ATP-dependent 6-phosphofructokinase OS=Gallus gallus GN=pfk PE=2 SV=1	Gallus Gallus Domesticus (Chicken)	18
76	33.32	33.33	44.85	40.33	36.35	A0A1D5PN54	ATP synthase subunit alpha OS=Gallus gallus GN=ATP5A1 PE=3 SV=1	Gallus Gallus Domesticus (Chicken)	17
77	33.18	33.21	67.72	67.72	55.03	Q5G8Y9	Apolipoprotein D OS=Gallus gallus GN=ApoD PE=2 SV=1	Gallus Gallus Domesticus (Chicken)	113
78	33.08	33.2	50	42.05	36.76	A0A1D5P6W1	Uncharacterized protein OS=Gallus gallus GN=COL5A2 PE=4 SV=1	Gallus Gallus Domesticus (Chicken)	136
79	32.41	32.52	29.93	29.93	25.96	A4ZZ65	Calpain OS=Gallus gallus PE=2 SV=1	Gallus Gallus Domesticus (Chicken)	18
80	32.11	32.19	60.31	52.11	52.11	A0A1D5P380	Uncharacterized protein OS=Gallus gallus GN=EFEMP1 PE=4 SV=2	Gallus Gallus Domesticus (Chicken)	28
81	31.53	31.56	27.53	24.92	16.34	H9L3L2	Coatomer subunit alpha OS=Gallus gallus GN=COPA PE=4 SV=2	Gallus Gallus Domesticus (Chicken)	17
82	31.41	49.66	24.65	20.19	17.11	Q789A6	Nonmuscle myosin heavy chain OS=Gallus gallus GN=MYH10 PE=2 SV=1	Gallus Gallus Domesticus (Chicken)	30
83	31.38	31.4	53.38	51.19	36.93	A0A1D5P2D9	T-complex protein 1 subunit gamma OS=Gallus gallus GN=CCT3 PE=3 SV=1	Gallus Gallus Domesticus (Chicken)	17
84	31.31	33.39	47.56	47.56	47.56	Q6PVZ2	Type I alpha-keratin 15 OS=Gallus gallus PE=2 SV=1	Gallus Gallus Domesticus (Chicken)	26
85	31.01	31.03	62.24	60.77	54.57	F6QGI8	Uncharacterized protein OS=Gallus gallus GN=FBP1 PE=3 SV=2	Gallus Gallus Domesticus (Chicken)	19
86	30.8	30.81	53.13	53.13	53.13	E1C7H6	Uncharacterized protein OS=Gallus gallus GN=SERPINF1 PE=3 SV=2	Gallus Gallus Domesticus (Chicken)	21
87	30.68	30.75	14.56	9.238	8.71	A0A1D5NYG3	Uncharacterized protein OS=Gallus gallus GN=FLNB PE=4 SV=1	Gallus Gallus Domesticus (Chicken)	16
88	30.66	30.69	75.71	73.19	73.19	E6N1V8	Guanine nucleotide-binding protein beta subunit2-like 1 OS=Gallus gallus GN=GNB2L1 PE=4 SV=1	Gallus Gallus Domesticus (Chicken)	19
89	30.4	34.57	43.96	41.83	36.52	A0A1D5PZ51	Uncharacterized protein OS=Gallus gallus GN=DPYSL3 PE=4 SV=1	Gallus Gallus Domesticus (Chicken)	21
90	30.36	30.44	13	11.63	11.63	E1BRS7	Uncharacterized protein OS=Gallus gallus GN=C5 PE=4 SV=2	Gallus Gallus Domesticus (Chicken)	16
91	30.19	30.21	31.44	30.37	26.93	Q5F3J8	Uncharacterized protein OS=Gallus gallus GN=RCJMB04_15d24 PE=2 SV=1	Gallus Gallus Domesticus (Chicken)	16
92	29.33	31.03	56.48	54.32	49.69	F1NJI0	Annexin OS=Gallus gallus GN=ANXA5 PE=3 SV=2	Gallus Gallus Domesticus (Chicken)	17
93	28.88	28.88	59.71	55.64	46.52	F1NU17	Phosphoglycerate kinase OS=Gallus gallus GN=PGK1 PE=3 SV=1	Gallus Gallus Domesticus (Chicken)	28
94	28.69	51.21	53.25	52.48	43.03	F1NWP3	Heat shock cognate 71 kDa protein OS=Gallus gallus GN=HSPA8 PE=3 SV=1	Gallus Gallus Domesticus (Chicken)	38
95	28.38	28.38	35.39	30.01	26.34	F1NTQ4	Uncharacterized protein OS=Gallus gallus PE=4 SV=3	Gallus Gallus Domesticus (Chicken)	15
96	27.99	28.02	45.19	41.32	31.53	Q5U785	Aminoimidazole-4-carboxamide ribonucleotidetransformylase/IMP cyclohydrolase OS=Gallus gallus GN=PURH PE=2 SV=1	Gallus Gallus Domesticus (Chicken)	16
97	27.9	27.92	46.49	46.49	46.49	A0A1D5PPI5	NmrA-like family domain-containing protein 1 OS=Gallus gallus GN=NMRAL1 PE=4 SV=1	Gallus Gallus Domesticus (Chicken)	14
98	27.73	27.82	15.33	11.19	7.285	A0A1D5P6Q5	Fatty acid synthase OS=Gallus gallus GN=FASN PE=4 SV=1	Gallus Gallus Domesticus (Chicken)	14
99	27.59	27.64	7.797	5.264	3.287	A0A1D5PUA3	Low-density lipoprotein receptor-related protein 1 OS=Gallus gallus GN=LRP1 PE=4 SV=1	Gallus Gallus Domesticus (Chicken)	12
100	27.57	27.59	27.61	16.51	16.51	Q9YHD2	Nuclear calmodulin-binding protein (Fragment) OS=Gallus gallus GN=URP PE=2 SV=1	Gallus Gallus Domesticus (Chicken)	15
101	27.36	27.41	31.09	27.23	23.7	Q9W744	DEAD-box RNA helicase OS=Gallus gallus GN=DDX5 PE=2 SV=1	Gallus Gallus Domesticus (Chicken)	16
102	27.27	27.28	44.53	38.69	31.75	F1NEF2	T-complex protein 1 subunit theta OS=Gallus gallus GN=CCT8 PE=3 SV=3	Gallus Gallus Domesticus (Chicken)	15
103	27.25	27.27	65.96	63.55	58.43	E1BTT8	L-lactate dehydrogenase OS=Gallus gallus GN=LDHA PE=3 SV=2	Gallus Gallus Domesticus (Chicken)	24
104	26.94	26.98	27.07	25.56	23.54	A0A1D5PYJ9	Uncharacterized protein OS=Gallus gallus PE=4 SV=1	Gallus Gallus Domesticus (Chicken)	17
105	26.94	26.97	32.58	24.96	24.96	Q5ZL80	Uncharacterized protein OS=Gallus gallus GN=RCJMB04_7e17 PE=2 SV=1	Gallus Gallus Domesticus (Chicken)	14
106	26.79	26.88	20.27	17.39	15.64	E1C784	Calcium-transporting ATPase OS=Gallus gallus GN=ATP2B4 PE=3 SV=3	Gallus Gallus Domesticus (Chicken)	16
107	26.61	26.65	48.65	48.45	43.89	Q5ZIZ0	6-phosphogluconate dehydrogenase, decarboxylating OS=Gallus gallus GN=PGD PE=2 SV=1	Gallus Gallus Domesticus (Chicken)	17
108	26.46	26.51	43.18	42.93	42.93	A0A1L1RUX2	Eukaryotic initiation factor 4A-II OS=Gallus gallus GN=EIF4A2 PE=3 SV=1	Gallus Gallus Domesticus (Chicken)	17
109	26.08	26.08	60.68	58.58	56.15	A0A1D5PVC5	Uncharacterized protein OS=Gallus gallus PE=4 SV=1	Gallus Gallus Domesticus (Chicken)	310
110	26.01	26.07	49.25	48.4	42.01	A0A1D5P3W5	Uncharacterized protein OS=Gallus gallus PE=4 SV=1	Gallus Gallus Domesticus (Chicken)	13
111	25.79	26.06	27.82	27.71	19.72	E1C016	Coatomer subunit beta' OS=Gallus gallus GN=COPB2 PE=3 SV=1	Gallus Gallus Domesticus (Chicken)	14
112	25.56	25.67	57.79	47.4	39.39	Q5ZKM2	Elongation factor 1-alpha OS=Gallus gallus GN=RCJMB04_10b5 PE=2 SV=1	Gallus Gallus Domesticus (Chicken)	25
113	25.48	25.53	25.49	25.49	23.89	F1NJD7	Uncharacterized protein OS=Gallus gallus GN=DSC2 PE=4 SV=3	Gallus Gallus Domesticus (Chicken)	15
114	25.47	25.56	38.17	36.89	34.75	A0A1L1RKM2	Protein disulfide-isomerase OS=Gallus gallus GN=P4HB PE=3 SV=1	Gallus Gallus Domesticus (Chicken)	17
115	25.34	25.46	45.01	40.46	27.5	A0A1D5P6A7	Uncharacterized protein OS=Gallus gallus GN=TRIM29 PE=4 SV=1	Gallus Gallus Domesticus (Chicken)	14
116	25.32	25.66	18.18	14.18	9.994	Q5ZJ86	Uncharacterized protein OS=Gallus gallus GN=RCJMB04_20b9 PE=2 SV=1	Gallus Gallus Domesticus (Chicken)	15
117	24.9	25	32.21	27.6	23.4	F1NBP0	Uncharacterized protein OS=Gallus gallus GN=THBS4 PE=4 SV=1	Gallus Gallus Domesticus (Chicken)	21
118	24.75	24.91	15.16	10	7.782	F1NJT4	Fibronectin OS=Gallus gallus GN=FN1 PE=4 SV=3	Gallus Gallus Domesticus (Chicken)	13
119	24.71	27.02	17.01	10.69	9.234	Q90WF1	Filamin OS=Gallus gallus PE=2 SV=1	Gallus Gallus Domesticus (Chicken)	14
120	24.57	24.61	62.68	55.27	49.57	E1BVT3	Malate dehydrogenase OS=Gallus gallus GN=MDH2 PE=3 SV=2	Gallus Gallus Domesticus (Chicken)	14
121	24.53	24.79	17.82	17.01	13.1	A0A1D5P9Q7	Protein transport protein Sec31A OS=Gallus gallus GN=SEC31A PE=4 SV=1	Gallus Gallus Domesticus (Chicken)	13
122	24.5	24.53	34.72	30.92	27.12	A0A1D5NT61	Glutamate dehydrogenase 1, mitochondrial OS=Gallus gallus GN=GLUD1 PE=3 SV=1	Gallus Gallus Domesticus (Chicken)	13
123	24.31	24.36	31.03	31.03	29.56	Q5ZHU2	Uncharacterized protein OS=Gallus gallus GN=PGM2 PE=2 SV=1	Gallus Gallus Domesticus (Chicken)	13
124	24.21	24.24	44.76	38.31	36.69	Q5ZLJ7	Uncharacterized protein OS=Gallus gallus GN=TPM3 PE=2 SV=1	Gallus Gallus Domesticus (Chicken)	12
125	24.14	24.17	25.66	20.96	17.43	A0A1D5PU80	Sodium/potassium-transporting ATPase subunit alpha OS=Gallus gallus GN=ATP1A1 PE=3 SV=1	Gallus Gallus Domesticus (Chicken)	15
126	24.09	24.13	25.75	21.81	18.69	F1NUT6	26S proteasome non-ATPase regulatory subunit 1 OS=Gallus gallus GN=PSMD1 PE=4 SV=3	Gallus Gallus Domesticus (Chicken)	13
127	24.02	26.18	51.36	50.76	45.32	F1NT57	Uncharacterized protein OS=Gallus gallus GN=AKR1B1 PE=4 SV=2	Gallus Gallus Domesticus (Chicken)	20
128	23.83	23.91	25.07	17.01	10.78	E1C2P9	Kinectin OS=Gallus gallus GN=KTN1 PE=4 SV=3	Gallus Gallus Domesticus (Chicken)	13
129	23.7	25.84	31.68	28.75	24.05	A0A1D5P0Z0	ATP-dependent 6-phosphofructokinase OS=Gallus gallus GN=PFKP PE=3 SV=1	Gallus Gallus Domesticus (Chicken)	14
130	23.56	23.57	65.17	65.17	63.68	Q9DDD4	Tetranectin OS=Gallus gallus GN=CLEC3B PE=2 SV=1	Gallus Gallus Domesticus (Chicken)	17
131	23.51	23.54	31.5	28.33	26.67	F1NP51	Lamin-B2 OS=Gallus gallus GN=LMNB2 PE=3 SV=2	Gallus Gallus Domesticus (Chicken)	13
132	23.17	23.21	24.76	21.95	18.78	A0A1D5NXV3	Uncharacterized protein OS=Gallus gallus GN=ASPH PE=4 SV=1	Gallus Gallus Domesticus (Chicken)	13
133	23.14	23.19	53.56	53.56	46.44	E1BX85	Uncharacterized protein OS=Gallus gallus GN=GSTO1 PE=4 SV=1	Gallus Gallus Domesticus (Chicken)	13
134	23.13	23.15	27.23	21.62	18.31	Q5F402	Coatomer subunit gamma OS=Gallus gallus GN=RCJMB04_3p13 PE=2 SV=1	Gallus Gallus Domesticus (Chicken)	12
135	23.05	23.1	29.89	28.1	26.18	F1P4V1	Fibrinogen alpha chain OS=Gallus gallus GN=FGA PE=4 SV=2	Gallus Gallus Domesticus (Chicken)	15
136	23.04	23.09	45.21	45.21	38.33	F1NUL9	Fibrinogen beta chain OS=Gallus gallus GN=FGB PE=4 SV=2	Gallus Gallus Domesticus (Chicken)	12
137	23	23.05	53.7	50.53	34.66	E1BTH1	Uncharacterized protein OS=Gallus gallus GN=SERPINB1 PE=3 SV=2	Gallus Gallus Domesticus (Chicken)	13
138	22.86	22.94	35.95	31.55	23.39	Q5ZL53	Polyadenylate-binding protein OS=Gallus gallus GN=RCJMB04_7l20 PE=2 SV=1	Gallus Gallus Domesticus (Chicken)	12
139	22.84	22.91	35.89	26.58	23.15	F1NMF6	Procollagen-lysine,2-oxoglutarate 5-dioxygenase 1 OS=Gallus gallus GN=PLOD1 PE=4 SV=1	Gallus Gallus Domesticus (Chicken)	12
140	22.81	22.87	44.12	39.04	39.04	A0A1D5PAN0	Uncharacterized protein OS=Gallus gallus GN=PRELP PE=4 SV=1	Gallus Gallus Domesticus (Chicken)	21
141	22.58	22.62	27.67	19.83	19.83	F1NUS2	Uncharacterized protein OS=Gallus gallus PE=4 SV=2	Gallus Gallus Domesticus (Chicken)	12
142	22.52	22.61	39.28	27.05	27.05	A0A1D5P1Z4	UDP-glucose 6-dehydrogenase OS=Gallus gallus GN=UGDH PE=3 SV=1	Gallus Gallus Domesticus (Chicken)	12
143	22.46	22.51	28.7	23.39	19.21	E1BRA8	Uncharacterized protein OS=Gallus gallus PE=4 SV=3	Gallus Gallus Domesticus (Chicken)	13
144	22.23	22.25	19.39	18.09	18.09	A0A1P7XK06	SPIG2-A OS=Gallus gallus PE=2 SV=1	Gallus Gallus Domesticus (Chicken)	12
145	22.09	22.09	51.14	47.49	47.49	A0A1D5PDF1	Glutathione S-transferase OS=Gallus gallus PE=3 SV=1	Gallus Gallus Domesticus (Chicken)	15
146	22.05	22.08	56.5	56.5	54.07	R4GF89	Uncharacterized protein OS=Gallus gallus GN=SFN PE=3 SV=1	Gallus Gallus Domesticus (Chicken)	16
147	22	24.22	34.58	34.58	34.58	A0A1D5PG73	Uncharacterized protein OS=Gallus gallus PE=3 SV=2	Gallus Gallus Domesticus (Chicken)	16
148	21.92	21.95	40.75	36.45	27.66	Q5F424	Uncharacterized protein OS=Gallus gallus GN=CCT2 PE=2 SV=1	Gallus Gallus Domesticus (Chicken)	11
149	21.86	21.91	23.86	18.05	16.53	F1NBA6	Uncharacterized protein OS=Gallus gallus PE=4 SV=3	Gallus Gallus Domesticus (Chicken)	11
150	21.62	21.65	28.32	24.38	22.04	A0A1D5P434	Uncharacterized protein OS=Gallus gallus PE=4 SV=1	Gallus Gallus Domesticus (Chicken)	11
151	21.54	21.56	72.11	62.11	62.11	A0A1D5PI46	Triosephosphate isomerase OS=Gallus gallus GN=TPI1 PE=3 SV=1	Gallus Gallus Domesticus (Chicken)	14
152	21.45	21.45	71.43	71.43	61.61	F1NBV0	Peroxiredoxin-6 OS=Gallus gallus GN=PRDX6 PE=4 SV=1	Gallus Gallus Domesticus (Chicken)	12
153	21.35	21.38	18.25	15.52	14.32	A0A1D5PEV5	Uncharacterized protein OS=Gallus gallus GN=HK2 PE=3 SV=1	Gallus Gallus Domesticus (Chicken)	11
154	21.28	21.32	28.47	25	19.22	E1C0F1	Dolichyl-diphosphooligosaccharide--protein glycosyltransferase subunit 1 OS=Gallus gallus GN=RPN1 PE=3 SV=3	Gallus Gallus Domesticus (Chicken)	11
155	21.17	21.79	41.23	41.23	27.94	E1BT93	Uncharacterized protein OS=Gallus gallus GN=Gga.8366 PE=3 SV=3	Gallus Gallus Domesticus (Chicken)	10
156	21.05	21.11	27.77	19.9	16.21	A0A1D5PGY9	Eukaryotic translation initiation factor 3 subunit A OS=Gallus gallus GN=EIF3A PE=3 SV=2	Gallus Gallus Domesticus (Chicken)	10
157	21	21.04	24.35	24.35	24.35	F1NMN7	Uncharacterized protein OS=Gallus gallus GN=ALDH9A1 PE=3 SV=3	Gallus Gallus Domesticus (Chicken)	14
158	20.99	22.04	26.81	24.15	21.63	F1NZ86	Stress-70 protein, mitochondrial OS=Gallus gallus GN=HSPA9 PE=3 SV=1	Gallus Gallus Domesticus (Chicken)	13
159	20.98	21.03	26	21.72	15.08	A0A1D5NWV2	Uncharacterized protein OS=Gallus gallus PE=4 SV=2	Gallus Gallus Domesticus (Chicken)	10
160	20.96	21.07	15.38	10.43	7.892	E1C9G7	Integrin beta OS=Gallus gallus PE=3 SV=2	Gallus Gallus Domesticus (Chicken)	11
161	20.92	20.95	34.39	33.33	27.25	E1BZE6	Uncharacterized protein OS=Gallus gallus GN=HNRNPA3 PE=4 SV=3	Gallus Gallus Domesticus (Chicken)	12
162	20.89	20.94	18.87	17.57	14.01	Q52P71	Interphotoreceptor retinoid binding protein OS=Gallus gallus PE=2 SV=1	Gallus Gallus Domesticus (Chicken)	12
163	20.75	20.82	33.22	27.97	22.03	Q5ZKP8	Lysine--tRNA ligase OS=Gallus gallus GN=RCJMB04_9m1 PE=2 SV=1	Gallus Gallus Domesticus (Chicken)	11
164	20.63	20.63	36.26	30.25	28.41	A0A1D5PPA8	Adenosylhomocysteinase OS=Gallus gallus GN=AHCY PE=3 SV=1	Gallus Gallus Domesticus (Chicken)	11
165	20.53	20.54	39.6	39.36	33.66	A0A1D5PTE2	Dynactin subunit 2 OS=Gallus gallus GN=DCTN2 PE=4 SV=1	Gallus Gallus Domesticus (Chicken)	10
166	20.52	20.53	28.04	28.04	28.04	R9PXM7	Coatomer subunit delta OS=Gallus gallus GN=ARCN1 PE=3 SV=2	Gallus Gallus Domesticus (Chicken)	11
167	20.39	20.43	39.95	37.9	37.9	E1BV78	Uncharacterized protein OS=Gallus gallus GN=FGG PE=4 SV=2	Gallus Gallus Domesticus (Chicken)	13
168	20.28	20.34	6.011	2.715	2.357	A0A1D5P1U1	Uncharacterized protein OS=Gallus gallus GN=DST PE=4 SV=1	Gallus Gallus Domesticus (Chicken)	11
169	20.18	22.97	39.32	28.11	25.35	Q5F491	Uncharacterized protein OS=Gallus gallus GN=DDX3X PE=2 SV=1	Gallus Gallus Domesticus (Chicken)	14
170	20.15	20.15	40.06	39.76	39.76	A0A1D5PC23	Transaldolase OS=Gallus gallus GN=TALDO1 PE=3 SV=1	Gallus Gallus Domesticus (Chicken)	14
171	20.06	20.07	23.82	18.34	16.31	Q8AYI3	Aconitate hydratase, mitochondrial OS=Gallus gallus GN=ACO2 PE=2 SV=1	Gallus Gallus Domesticus (Chicken)	10
172	19.98	20.08	35.04	25.13	17.78	Q9YGW6	Ezrin OS=Gallus gallus GN=EZR PE=2 SV=1	Gallus Gallus Domesticus (Chicken)	11
173	19.93	19.99	17.49	14.24	10.49	F1N9I4	Uncharacterized protein OS=Gallus gallus GN=LTBP1 PE=4 SV=3	Gallus Gallus Domesticus (Chicken)	12
174	19.9	19.9	70.3	70.3	66.67	D0EKR3	Peptidyl-prolyl cis-trans isomerase OS=Gallus gallus GN=PPIA PE=2 SV=1	Gallus Gallus Domesticus (Chicken)	25
175	19.65	19.68	37.39	33.78	31.98	E1C1G8	Uncharacterized protein OS=Gallus gallus GN=FBLN5 PE=4 SV=1	Gallus Gallus Domesticus (Chicken)	16
176	19.64	19.67	14.24	13.24	13.14	A0A1L1RRK7	Calcium-transporting ATPase OS=Gallus gallus GN=ATP2A2 PE=3 SV=1	Gallus Gallus Domesticus (Chicken)	10
177	19.48	19.5	60.14	51.4	51.4	A0M8U0	Capping protein (Actin filament) muscle Z-line, alpha 2 OS=Gallus gallus GN=CAPZA2 PE=3 SV=1	Gallus Gallus Domesticus (Chicken)	14
178	19.27	19.29	42.08	41.58	31.93	Q6EE32	Calreticulin (Fragment) OS=Gallus gallus PE=2 SV=1	Gallus Gallus Domesticus (Chicken)	10
179	19.13	19.16	17.61	12.25	10.03	E1C7P4	Uncharacterized protein OS=Gallus gallus GN=CFH PE=4 SV=2	Gallus Gallus Domesticus (Chicken)	9
180	19.01	19.11	39.71	36.56	28.33	A0A1D5PAU7	Aminoacylase OS=Gallus gallus GN=LOC107056878 PE=3 SV=1	Gallus Gallus Domesticus (Chicken)	10
181	18.98	18.99	39.02	34.81	28.74	A0A182C5Y6	W-linked heterogeneous nuclear ribonucleoprotein K OS=Gallus gallus gallus PE=4 SV=1	Gallus Gallus Domesticus (Chicken)	14
182	18.96	19	18.93	17.65	13.9	Q5ZI76	Uncharacterized protein OS=Gallus gallus GN=RCJMB04_29j22 PE=2 SV=1	Gallus Gallus Domesticus (Chicken)	11
183	18.92	19.02	15.27	14.03	11.83	A0A1D5PUM9	Uncharacterized protein OS=Gallus gallus GN=LOC101750205 PE=4 SV=2	Gallus Gallus Domesticus (Chicken)	11
184	18.91	18.99	17.13	15.3	12	F1NR57	Uncharacterized protein OS=Gallus gallus GN=SLC12A2 PE=4 SV=2	Gallus Gallus Domesticus (Chicken)	11
185	18.89	18.93	18.35	13.87	12.12	A0A1D5PBI5	DNA damage-binding protein 1 OS=Gallus gallus GN=DDB1 PE=4 SV=1	Gallus Gallus Domesticus (Chicken)	10
186	18.86	18.87	50.55	48.72	48.72	Q8AYG9	Ferritin OS=Gallus gallus GN=FTD PE=2 SV=1	Gallus Gallus Domesticus (Chicken)	30
187	18.82	24.97	44.86	35.07	22.89	Q90W37	Alpha 1 type IIA collagen OS=Gallus gallus GN=COL2A1 PE=2 SV=1	Gallus Gallus Domesticus (Chicken)	69
188	18.81	18.83	54.32	54.32	48.97	F1NPA9	Uncharacterized protein OS=Gallus gallus GN=RPS3 PE=3 SV=2	Gallus Gallus Domesticus (Chicken)	13
189	18.79	18.81	24.4	24.4	17.36	Q5ZHR1	Uncharacterized protein OS=Gallus gallus GN=RCJMB04_34c21 PE=2 SV=1	Gallus Gallus Domesticus (Chicken)	10
190	18.6	18.66	10.51	9.405	9.405	F1NX21	Uncharacterized protein OS=Gallus gallus GN=CD109 PE=4 SV=2	Gallus Gallus Domesticus (Chicken)	11
191	18.57	18.68	23.86	19.32	10.48	A0A1D5PQ63	Uncharacterized protein OS=Gallus gallus GN=ENPP2 PE=4 SV=1	Gallus Gallus Domesticus (Chicken)	9
192	18.49	18.6	36.96	36.96	30.43	F1P4H4	Uncharacterized protein OS=Gallus gallus GN=TXNDC5 PE=3 SV=1	Gallus Gallus Domesticus (Chicken)	10
193	18.44	18.46	48.09	40.21	33.62	Q98TD1	PIT 54 OS=Gallus gallus GN=PIT 54 PE=2 SV=1	Gallus Gallus Domesticus (Chicken)	13
194	18.42	18.62	15.2	7.457	4.768	E1BYQ6	Uncharacterized protein OS=Gallus gallus GN=TPR PE=4 SV=3	Gallus Gallus Domesticus (Chicken)	9
195	18.35	18.46	31.61	30.04	30.04	F1NZS9	Uncharacterized protein OS=Gallus gallus GN=TMPO PE=4 SV=1	Gallus Gallus Domesticus (Chicken)	11
196	18.3	18.38	28.37	24.47	24.47	R4GH26	Peptidylprolyl isomerase OS=Gallus gallus GN=FKBP10 PE=4 SV=1	Gallus Gallus Domesticus (Chicken)	13
197	18.27	18.28	38.62	26.41	23.86	A0A1D5PYG0	Uncharacterized protein OS=Gallus gallus PE=4 SV=1	Gallus Gallus Domesticus (Chicken)	11
198	18.15	18.2	14.49	12.61	12.61	A0A1D5NVZ1	Uncharacterized protein OS=Gallus gallus GN=FAM120A PE=4 SV=1	Gallus Gallus Domesticus (Chicken)	10
199	18.1	18.1	74.87	73.8	73.8	E1C6C1	Uncharacterized protein OS=Gallus gallus GN=PEBP1 PE=4 SV=1	Gallus Gallus Domesticus (Chicken)	12
200	18.02	18.07	45.59	31.31	31.31	F1NCM5	Uncharacterized protein OS=Gallus gallus GN=PTGR1 PE=4 SV=1	Gallus Gallus Domesticus (Chicken)	10
201	18	18.11	12.66	8.609	8.047	F1NI05	Uncharacterized protein OS=Gallus gallus GN=LAMC1 PE=4 SV=3	Gallus Gallus Domesticus (Chicken)	11
202	18	18.08	42.44	42.44	39.48	A0A1D5P5L5	Uncharacterized protein OS=Gallus gallus GN=LOC107048987 PE=4 SV=1	Gallus Gallus Domesticus (Chicken)	9
203	17.91	20.18	25.83	22.5	17.38	A0A1D5PPF8	Uncharacterized protein OS=Gallus gallus GN=HSPA4 PE=3 SV=1	Gallus Gallus Domesticus (Chicken)	12
204	17.85	18.74	34.01	34.01	28.53	Q5ZLG6	Annexin OS=Gallus gallus GN=RCJMB04_6f1 PE=2 SV=1	Gallus Gallus Domesticus (Chicken)	11
205	17.68	17.7	43.31	42.91	42.52	F1NHM9	Phosphoglycerate mutase OS=Gallus gallus GN=PGAM1 PE=3 SV=3	Gallus Gallus Domesticus (Chicken)	10
206	17.65	17.74	17.7	15.32	13.46	E1C3A1	Kinesin-like protein OS=Gallus gallus GN=KIF5B PE=3 SV=1	Gallus Gallus Domesticus (Chicken)	10
207	17.59	17.72	12.25	11.67	7.936	A0A1D5PRD6	Uncharacterized protein OS=Gallus gallus PE=4 SV=1	Gallus Gallus Domesticus (Chicken)	11
208	17.55	17.58	72.55	62.25	62.25	F1P3P3	Uncharacterized protein OS=Gallus gallus GN=ARHGDIA PE=4 SV=1	Gallus Gallus Domesticus (Chicken)	12
209	17.53	17.63	40.14	28.85	21.86	Q5ZMG9	Uncharacterized protein OS=Gallus gallus GN=TCP1 PE=2 SV=1	Gallus Gallus Domesticus (Chicken)	11
210	17.52	25.71	41.11	40.9	36.19	A0A1D5PZ89	Keratin, type I cytoskeletal 14 OS=Gallus gallus GN=KRT14 PE=3 SV=1	Gallus Gallus Domesticus (Chicken)	20
211	17.43	17.59	8.75	4.488	2.971	F1NM47	Uncharacterized protein OS=Gallus gallus GN=LAMA1 PE=4 SV=3	Gallus Gallus Domesticus (Chicken)	8
212	17.42	17.47	29.53	25.72	19.75	A0A1D5Q032	Adenylyl cyclase-associated protein OS=Gallus gallus PE=3 SV=1	Gallus Gallus Domesticus (Chicken)	12
213	17.41	17.52	28.99	20.73	17.93	Q90XD9	Transcriptional coactivator p100 (Fragment) OS=Gallus gallus PE=2 SV=1	Gallus Gallus Domesticus (Chicken)	10
214	17.39	17.6	10.3	7.069	4.822	A0A1D5NUU1	Uncharacterized protein OS=Gallus gallus GN=SNRNP200 PE=4 SV=2	Gallus Gallus Domesticus (Chicken)	10
215	17.35	17.43	35.31	31.99	23.46	F1NPA2	Uncharacterized protein OS=Gallus gallus GN=PSMD11 PE=4 SV=3	Gallus Gallus Domesticus (Chicken)	9
216	17.35	17.38	21.76	16.76	15.14	E1BQU4	Uncharacterized protein OS=Gallus gallus GN=NSF PE=4 SV=2	Gallus Gallus Domesticus (Chicken)	9
217	17.34	17.48	17.92	9.436	6.333	A0A1D5PIH4	Uncharacterized protein OS=Gallus gallus GN=UGGT1 PE=4 SV=1	Gallus Gallus Domesticus (Chicken)	8
218	17.33	17.36	38.59	32.55	32.55	Q5ZLG7	Uncharacterized protein OS=Gallus gallus GN=SLC25A6 PE=2 SV=1	Gallus Gallus Domesticus (Chicken)	10
219	17.26	17.3	20.86	18.43	18.43	A0A1D5P8A6	Calpain-2 catalytic subunit OS=Gallus gallus GN=CAPN2 PE=3 SV=1	Gallus Gallus Domesticus (Chicken)	11
220	17.23	17.26	40.4	29.1	28.53	R4GMB6	Farnesyl pyrophosphate synthase OS=Gallus gallus GN=FDPS PE=3 SV=2	Gallus Gallus Domesticus (Chicken)	9
221	17.17	17.24	24.46	24.46	14.07	F6SG96	Uncharacterized protein OS=Gallus gallus GN=HNRNPR PE=4 SV=1	Gallus Gallus Domesticus (Chicken)	9
222	17.09	17.15	36.87	31.56	28.91	E1BTE2	Uncharacterized protein OS=Gallus gallus GN=SERPINB5 PE=3 SV=2	Gallus Gallus Domesticus (Chicken)	10
223	17.02	17.09	14.69	8.658	6.615	E1BY27	Uncharacterized protein OS=Gallus gallus PE=3 SV=2	Gallus Gallus Domesticus (Chicken)	9
224	16.99	17.07	45.4	32.72	19.85	F1NK38	T-complex protein 1 subunit eta OS=Gallus gallus GN=CCT7 PE=3 SV=3	Gallus Gallus Domesticus (Chicken)	9
225	16.96	17.07	14.52	11.22	8.244	A0A1D5PAZ2	Uncharacterized protein OS=Gallus gallus PE=4 SV=1	Gallus Gallus Domesticus (Chicken)	10
226	16.9	16.95	38.39	35.94	31.25	A0A1D5PN61	Clusterin OS=Gallus gallus GN=CLU PE=3 SV=1	Gallus Gallus Domesticus (Chicken)	19
227	16.81	19.05	51.98	49.87	40.63	Q5ZLB6	Uncharacterized protein OS=Gallus gallus GN=RCJMB04_6n9 PE=2 SV=1	Gallus Gallus Domesticus (Chicken)	15
228	16.81	16.91	15.35	10.98	10.13	Q5F3T4	Uncharacterized protein OS=Gallus gallus GN=RCJMB04_7j8 PE=2 SV=1	Gallus Gallus Domesticus (Chicken)	9
229	16.81	16.86	50.35	45.04	36.88	A0A1L1RWE5	40S ribosomal protein SA OS=Gallus gallus GN=RPSA PE=3 SV=1	Gallus Gallus Domesticus (Chicken)	10
230	16.73	16.75	50	41.77	39.56	F1NB66	60S acidic ribosomal protein P0 OS=Gallus gallus GN=RPLP0 PE=3 SV=3	Gallus Gallus Domesticus (Chicken)	8
231	16.71	16.78	22.37	18.17	12.71	F1NJ69	Uncharacterized protein OS=Gallus gallus GN=USO1 PE=4 SV=2	Gallus Gallus Domesticus (Chicken)	8
232	16.7	16.77	9.152	7.225	6.069	A0A1L1RLW7	Agrin OS=Gallus gallus GN=AGRN PE=4 SV=1	Gallus Gallus Domesticus (Chicken)	9
233	16.65	16.69	21.26	15.09	12.33	Q5F374	Uncharacterized protein OS=Gallus gallus GN=RCJMB04_30e16 PE=2 SV=1	Gallus Gallus Domesticus (Chicken)	8
234	16.63	16.65	53.72	53.38	46.28	A0A1L1RLH6	Uncharacterized protein OS=Gallus gallus GN=VDAC2 PE=4 SV=1	Gallus Gallus Domesticus (Chicken)	12
235	16.62	16.64	38.75	38.75	32.81	A0A1L1RIX9	Uncharacterized protein OS=Gallus gallus GN=NUDT16L1 PE=4 SV=1	Gallus Gallus Domesticus (Chicken)	9
236	16.6	18.76	26.71	19.16	17.48	O42133	Mu-calpain large subunit OS=Gallus gallus PE=2 SV=1	Gallus Gallus Domesticus (Chicken)	11
237	16.51	16.63	26.11	25.98	20.59	F1NYK2	Sulfhydryl oxidase OS=Gallus gallus GN=QSOX1 PE=4 SV=3	Gallus Gallus Domesticus (Chicken)	9
238	16.35	16.48	47.32	41.01	33.75	E1C8K3	Annexin OS=Gallus gallus PE=3 SV=2	Gallus Gallus Domesticus (Chicken)	11
239	16.3	16.37	49	48.71	34.67	Q5ZME1	Uncharacterized protein OS=Gallus gallus GN=HNRNPA2B1 PE=2 SV=1	Gallus Gallus Domesticus (Chicken)	10
240	16.29	16.3	47.69	37.61	37.61	A0A1D5PJ95	Uncharacterized protein OS=Gallus gallus PE=4 SV=1	Gallus Gallus Domesticus (Chicken)	156
241	16.27	16.29	23.76	20	17.62	F1NYI3	tRNA-splicing ligase RtcB homolog OS=Gallus gallus GN=RTCB PE=3 SV=2	Gallus Gallus Domesticus (Chicken)	8
242	16.24	16.36	9.769	6.4	4.716	E1BW21	Uncharacterized protein OS=Gallus gallus GN=MYOF PE=4 SV=3	Gallus Gallus Domesticus (Chicken)	8
243	16.19	16.2	29.95	26.96	22.58	R9PXP8	Uncharacterized protein OS=Gallus gallus GN=PAICS PE=3 SV=1	Gallus Gallus Domesticus (Chicken)	8
244	16.17	16.21	21.57	21.57	18.08	E1C1D1	Annexin OS=Gallus gallus GN=ANXA7 PE=3 SV=2	Gallus Gallus Domesticus (Chicken)	9
245	16.16	16.24	69.7	69.7	61.21	Z4YJB8	Destrin OS=Gallus gallus GN=DSTN PE=3 SV=2	Gallus Gallus Domesticus (Chicken)	9
246	16.16	16.17	28.96	28.96	28.96	A0A1D5PE17	Malate dehydrogenase OS=Gallus gallus GN=MDH1 PE=3 SV=1	Gallus Gallus Domesticus (Chicken)	10
247	16.09	16.09	52.06	45.36	45.36	F1NV93	Peptidyl-prolyl cis-trans isomerase OS=Gallus gallus GN=PPIB PE=3 SV=3	Gallus Gallus Domesticus (Chicken)	11
248	16.08	16.09	63.58	58.28	58.28	A0A1D5PEM4	Myosin light polypeptide 6 OS=Gallus gallus GN=MYL6 PE=4 SV=2	Gallus Gallus Domesticus (Chicken)	10
249	16.06	16.1	21.31	16.19	16.19	E1C8P2	Uncharacterized protein OS=Gallus gallus GN=PAPSS1 PE=3 SV=1	Gallus Gallus Domesticus (Chicken)	8
250	16.03	16.16	30.53	26.95	23.16	Q5ZLV5	Uncharacterized protein OS=Gallus gallus GN=RCJMB04_4l9 PE=2 SV=1	Gallus Gallus Domesticus (Chicken)	8
251	16.01	16.14	30.59	20.13	20.13	A0A1D5PL09	Uncharacterized protein OS=Gallus gallus GN=CAST PE=4 SV=1	Gallus Gallus Domesticus (Chicken)	9
252	16.01	16.05	19.78	13.72	13.72	Q5ZK20	Protein disulfide-isomerase A4 OS=Gallus gallus GN=RCJMB04_13l7 PE=2 SV=1	Gallus Gallus Domesticus (Chicken)	9
253	15.99	16.04	27.17	16.45	16.45	Q5F411	Putative uncharacterized protein OS=Gallus gallus GN=CCT5 PE=2 SV=1	Gallus Gallus Domesticus (Chicken)	9
254	15.87	16.09	25.3	19.76	19.52	F1NPG2	Isocitrate dehydrogenase [NADP] OS=Gallus gallus GN=IDH1 PE=3 SV=2	Gallus Gallus Domesticus (Chicken)	8
255	15.79	15.82	21.02	20.79	20.79	Q5F3J3	Uncharacterized protein OS=Gallus gallus GN=RCJMB04_15g18 PE=2 SV=1	Gallus Gallus Domesticus (Chicken)	8
256	15.77	19.94	63.92	45.88	45.88	F1P2P9	14-3-3 protein epsilon OS=Gallus gallus GN=YWHAE PE=3 SV=2	Gallus Gallus Domesticus (Chicken)	15
257	15.76	15.88	35.39	33.73	26.13	Q5ZII1	Uncharacterized protein OS=Gallus gallus GN=RPL4 PE=2 SV=1	Gallus Gallus Domesticus (Chicken)	11
258	15.72	15.9	22.67	18.37	12.33	E1C5U6	Uncharacterized protein OS=Gallus gallus GN=VILL PE=4 SV=4	Gallus Gallus Domesticus (Chicken)	8
259	15.64	15.72	31.32	26.37	22.89	A0A1D5PJ38	Uncharacterized protein OS=Gallus gallus PE=4 SV=1	Gallus Gallus Domesticus (Chicken)	11
260	15.61	15.73	28.64	24.25	23.09	Q5ZMB8	Uncharacterized protein OS=Gallus gallus GN=PSMC2 PE=2 SV=1	Gallus Gallus Domesticus (Chicken)	9
261	15.51	15.61	34.01	33.78	30.41	F1NVD4	Adenylosuccinate synthetase isozyme 1 OS=Gallus gallus GN=ADSSL1 PE=3 SV=3	Gallus Gallus Domesticus (Chicken)	14
262	15.38	15.41	24.31	19.83	19.83	E1C4H4	Uncharacterized protein OS=Gallus gallus GN=PODN PE=4 SV=2	Gallus Gallus Domesticus (Chicken)	13
263	15.35	15.42	23.83	18.95	16.32	F1NKY6	Uncharacterized protein OS=Gallus gallus GN=CPNE1 PE=4 SV=2	Gallus Gallus Domesticus (Chicken)	9
264	15.33	19.47	33.57	33.57	33.57	A0A1D5NW39	14-3-3 protein theta OS=Gallus gallus GN=YWHAQ PE=3 SV=1	Gallus Gallus Domesticus (Chicken)	16
265	15.3	15.43	45.23	39.85	26.89	A0A1D5PHY8	Lissencephaly-1 homolog OS=Gallus gallus GN=PAFAH1B1 PE=3 SV=1	Gallus Gallus Domesticus (Chicken)	8
266	15.18	15.23	33.05	32.76	29.02	E1BRK7	Uncharacterized protein OS=Gallus gallus GN=ANGPTL7 PE=4 SV=1	Gallus Gallus Domesticus (Chicken)	19
267	15.18	15.23	29.48	29.48	29.48	A0A1L1RVY8	L-lactate dehydrogenase OS=Gallus gallus GN=LDHB PE=3 SV=1	Gallus Gallus Domesticus (Chicken)	9
268	15.1	15.28	42.57	42.57	35.52	Q5ZLW8	Uncharacterized protein OS=Gallus gallus GN=RCJMB04_4j7 PE=2 SV=1	Gallus Gallus Domesticus (Chicken)	8
269	15.08	15.11	48.82	36.36	36.36	A0A1D5PKN8	Sulfurtransferase OS=Gallus gallus GN=MPST PE=4 SV=1	Gallus Gallus Domesticus (Chicken)	8
270	14.97	15.03	18.85	13.41	13.41	Q8UWC5	Nuclear protein matrin 3 OS=Gallus gallus GN=MATR3 PE=2 SV=1	Gallus Gallus Domesticus (Chicken)	8
271	14.89	15	33.4	22.45	15.85	F1NWH9	Uncharacterized protein OS=Gallus gallus GN=CCT6A PE=3 SV=3	Gallus Gallus Domesticus (Chicken)	8
272	14.87	14.92	16.51	13.06	13.06	F1NSP8	Uncharacterized protein OS=Gallus gallus GN=HNRNPU PE=4 SV=3	Gallus Gallus Domesticus (Chicken)	8
273	14.84	14.89	24.94	22.2	22.2	Q9DEQ5	p37NB protein (Fragment) OS=Gallus gallus GN=P37NB PE=2 SV=1	Gallus Gallus Domesticus (Chicken)	9
274	14.82	14.84	43.45	38.2	30.71	A0A1D5P5A8	F-actin-capping protein subunit beta isoforms 1 and 2 OS=Gallus gallus GN=CAPZB PE=4 SV=1	Gallus Gallus Domesticus (Chicken)	7
275	14.72	14.74	55.8	54.7	54.7	Q5ZMA0	Uncharacterized protein OS=Gallus gallus GN=RCJMB04_2m6 PE=2 SV=1	Gallus Gallus Domesticus (Chicken)	10
276	14.67	14.69	30.59	16.81	13.78	F1NTC8	Uncharacterized protein OS=Gallus gallus GN=PDLIM5 PE=4 SV=1	Gallus Gallus Domesticus (Chicken)	7
277	14.63	14.7	27.29	19.93	14.05	Q5ZJJ6	Leukotriene A(4) hydrolase OS=Gallus gallus GN=RCJMB04_17k12 PE=2 SV=1	Gallus Gallus Domesticus (Chicken)	8
278	14.59	14.61	60.15	60.15	59.4	F1NUQ3	Heart fatty acid binding protein OS=Gallus gallus GN=FABP3 PE=2 SV=2	Gallus Gallus Domesticus (Chicken)	18
279	14.54	14.6	15.34	15.34	11.85	F1NWX6	Plasminogen OS=Gallus gallus GN=PLG PE=3 SV=2	Gallus Gallus Domesticus (Chicken)	8
280	14.53	14.59	33.64	30.89	27.52	F1N9F8	Alcohol dehydrogenase [NADP(+)] OS=Gallus gallus GN=AKR1A1 PE=4 SV=1	Gallus Gallus Domesticus (Chicken)	8
281	14.52	14.54	26.65	24.59	22.52	Q9W6F5	Vitamin-D binding protein OS=Gallus gallus GN=VTDB PE=2 SV=1	Gallus Gallus Domesticus (Chicken)	9
282	14.49	14.51	49.28	47.83	42.51	E1C0F3	Uncharacterized protein OS=Gallus gallus GN=RAB7A PE=4 SV=1	Gallus Gallus Domesticus (Chicken)	8
283	14.47	14.65	19.95	16.78	12.42	A0A1D5PDR0	Terpene cyclase/mutase family member OS=Gallus gallus GN=LSS PE=3 SV=1	Gallus Gallus Domesticus (Chicken)	7
284	14.44	14.46	36.24	28.86	25.5	F1NK96	Uncharacterized protein OS=Gallus gallus GN=PDIA6 PE=3 SV=1	Gallus Gallus Domesticus (Chicken)	10
285	14.43	14.55	33.12	29.32	24.05	F1NLE4	Glutathione synthetase OS=Gallus gallus GN=GSS PE=3 SV=2	Gallus Gallus Domesticus (Chicken)	9
286	14.39	14.47	80.87	78.26	78.26	A0A1D5PMT8	Uncharacterized protein OS=Gallus gallus GN=RPLP2 PE=3 SV=1	Gallus Gallus Domesticus (Chicken)	10
287	14.38	14.42	46.58	45.89	45.89	R4GGJ0	Uncharacterized protein OS=Gallus gallus GN=RPS16 PE=3 SV=1	Gallus Gallus Domesticus (Chicken)	8
288	14.32	14.38	22.59	16.48	14.63	A0A1L1RXY9	116 kDa U5 small nuclear ribonucleoprotein component OS=Gallus gallus GN=EFTUD2 PE=4 SV=1	Gallus Gallus Domesticus (Chicken)	7
289	14.31	14.37	30.46	30.46	26.65	F1NRM5	Actin-related protein 2 OS=Gallus gallus GN=ACTR2 PE=3 SV=2	Gallus Gallus Domesticus (Chicken)	9
290	14.31	14.35	56.22	44.32	44.32	Q8QFM7	Chondrogenesis associated lipocalin OS=Gallus gallus GN=L-PGDS PE=2 SV=1	Gallus Gallus Domesticus (Chicken)	16
291	14.27	14.35	28.37	26.71	26.48	F1P180	Aspartate aminotransferase OS=Gallus gallus GN=GOT2 PE=4 SV=3	Gallus Gallus Domesticus (Chicken)	8
292	14.23	14.24	16.03	13.51	11.13	Q5ZJK3	Signal transducer and activator of transcription OS=Gallus gallus GN=STAT1 PE=2 SV=1	Gallus Gallus Domesticus (Chicken)	8
293	14.12	14.19	44.05	36.01	28.57	E1BV75	Uncharacterized protein OS=Gallus gallus GN=DHRS7 PE=3 SV=1	Gallus Gallus Domesticus (Chicken)	11
294	14.1	14.16	22.37	22.2	16.19	Q5ZMF5	Putative uncharacterized protein OS=Gallus gallus GN=RCJMB04_2d15 PE=2 SV=1	Gallus Gallus Domesticus (Chicken)	8
295	14.05	14.05	57.07	47.32	47.32	A0A1D5PE33	Uncharacterized protein OS=Gallus gallus GN=RAB1A PE=4 SV=1	Gallus Gallus Domesticus (Chicken)	11
296	14.04	14.04	35.96	32.49	32.49	A0A1D5PUC8	Uncharacterized protein OS=Gallus gallus PE=4 SV=1	Gallus Gallus Domesticus (Chicken)	9
297	14.02	14.02	25.67	25.13	25.13	E1C836	Uncharacterized protein OS=Gallus gallus GN=PDGFRL PE=4 SV=2	Gallus Gallus Domesticus (Chicken)	7
298	14.01	14.12	10.09	5.893	4.667	E1BU01	Uncharacterized protein OS=Gallus gallus GN=CDC42BPB PE=3 SV=2	Gallus Gallus Domesticus (Chicken)	8
299	14	14.01	50.58	50.58	50.58	A0A1D5PNS5	Uncharacterized protein OS=Gallus gallus GN=LOC770011 PE=4 SV=1	Gallus Gallus Domesticus (Chicken)	8
300	13.88	13.94	22.43	17.08	12.16	A0A1D5NZ30	Nucleolin OS=Gallus gallus GN=NCL PE=4 SV=1	Gallus Gallus Domesticus (Chicken)	8
301	13.86	14.05	6.647	2.831	1.808	A0A1D5Q000	Uncharacterized protein OS=Gallus gallus GN=MACF1 PE=4 SV=1	Gallus Gallus Domesticus (Chicken)	8
302	13.83	13.92	44.41	27.79	24.64	F1NFY2	Glycerol-3-phosphate dehydrogenase [NAD(+)] OS=Gallus gallus GN=GPD1L2 PE=3 SV=2	Gallus Gallus Domesticus (Chicken)	9
303	13.82	13.89	20.07	12.08	9.264	Q5F3V2	ATP-citrate synthase OS=Gallus gallus GN=RCJMB04_6f14 PE=2 SV=1	Gallus Gallus Domesticus (Chicken)	9
304	13.78	15.9	68.09	64.36	64.36	B4Z858	Fructose-bisphosphate aldolase (Fragment) OS=Gallus gallus GN=ALDOB PE=3 SV=1	Gallus Gallus Domesticus (Chicken)	28
305	13.77	13.83	24.66	17.55	14.07	A0A1D5PJR5	Arginine--tRNA ligase, cytoplasmic OS=Gallus gallus GN=RARS PE=3 SV=1	Gallus Gallus Domesticus (Chicken)	8
306	13.59	13.65	21.88	19.12	17.5	F1NBW2	V-type proton ATPase catalytic subunit A OS=Gallus gallus GN=ATP6V1A PE=3 SV=1	Gallus Gallus Domesticus (Chicken)	7
307	13.58	13.73	12.05	8.605	8.605	E1C846	Uncharacterized protein OS=Gallus gallus GN=CILP PE=4 SV=3	Gallus Gallus Domesticus (Chicken)	8
308	13.51	13.71	49.34	40.09	40.09	Q90ZK7	Peptidylprolyl isomerase OS=Gallus gallus GN=FKBP25 PE=2 SV=1	Gallus Gallus Domesticus (Chicken)	8
309	13.51	13.63	60.14	54.71	52.54	Q4JK63	20-hydroxysteroid dehydrogenase OS=Gallus gallus PE=2 SV=1	Gallus Gallus Domesticus (Chicken)	8
310	13.5	13.6	37.1	37.1	33.47	F1NQW8	Serine/arginine-rich-splicing factor 1 OS=Gallus gallus GN=SRSF1 PE=4 SV=2	Gallus Gallus Domesticus (Chicken)	7
311	13.43	13.56	28.48	22.52	19.43	F1NU75	Uncharacterized protein OS=Gallus gallus PE=4 SV=4	Gallus Gallus Domesticus (Chicken)	7
312	13.43	13.49	8.902	6.402	5.183	E1BSG5	Uncharacterized protein OS=Gallus gallus GN=EIF4G1 PE=4 SV=3	Gallus Gallus Domesticus (Chicken)	7
313	13.39	13.48	30.42	27.32	21.13	A0A1D5P2R2	26S proteasome non-ATPase regulatory subunit 13 OS=Gallus gallus GN=PSMD13 PE=4 SV=1	Gallus Gallus Domesticus (Chicken)	7
314	13.37	13.43	29.29	26.68	17.35	E1BY52	Prolyl 4-hydroxylase subunit alpha-1 OS=Gallus gallus GN=P4HA1 PE=4 SV=2	Gallus Gallus Domesticus (Chicken)	8
315	13.33	13.37	27.25	27.25	22.62	Q5ZKX2	Uncharacterized protein OS=Gallus gallus GN=PSMC6 PE=2 SV=1	Gallus Gallus Domesticus (Chicken)	9
316	13.31	13.44	29.62	29.62	27.45	Q8UWG6	Mitogen-activated protein kinase OS=Gallus gallus GN=MAPK1 PE=2 SV=1	Gallus Gallus Domesticus (Chicken)	7
317	13.3	13.39	20.91	17.09	17.09	F1P150	Glypican-1 OS=Gallus gallus GN=GPC1 PE=2 SV=2	Gallus Gallus Domesticus (Chicken)	7
318	13.24	26.44	41.07	30.69	22.75	A0A1D5PD32	Uncharacterized protein OS=Gallus gallus GN=DDX17 PE=3 SV=1	Gallus Gallus Domesticus (Chicken)	16
319	13.24	13.39	28.95	22.15	22.15	F1N8Z4	RuvB-like helicase OS=Gallus gallus GN=RUVBL1 PE=3 SV=1	Gallus Gallus Domesticus (Chicken)	7
320	13.21	13.31	31.8	26.1	26.1	Q5ZIY8	Uncharacterized protein OS=Gallus gallus GN=RNH1 PE=1 SV=1	Gallus Gallus Domesticus (Chicken)	8
321	13.13	13.2	43.72	43.29	43.29	A0A1L1S0K9	Proteasome subunit alpha type OS=Gallus gallus GN=PSMA7 PE=3 SV=1	Gallus Gallus Domesticus (Chicken)	7
322	13.1	13.18	11.24	11.24	10.28	F1NCS6	Uncharacterized protein OS=Gallus gallus GN=MTHFD1L PE=3 SV=2	Gallus Gallus Domesticus (Chicken)	7
323	13.03	13.07	31.53	21.17	21.17	A0A1D5P7X3	Uncharacterized protein OS=Gallus gallus PE=4 SV=1	Gallus Gallus Domesticus (Chicken)	9
324	12.98	13	39.09	39.09	39.09	A0A1D5P833	Glutathione S-transferase OS=Gallus gallus GN=GSTM2 PE=3 SV=1	Gallus Gallus Domesticus (Chicken)	7
325	12.97	13	46.28	35.6	35.6	Q5ZM47	Serine/threonine-protein phosphatase OS=Gallus gallus GN=PPP2CA PE=2 SV=1	Gallus Gallus Domesticus (Chicken)	9
326	12.96	23.44	45.57	37.34	33.54	E1C1I6	Uncharacterized protein OS=Gallus gallus GN=AKR1B1L PE=4 SV=2	Gallus Gallus Domesticus (Chicken)	18
327	12.9	12.97	29.61	27.04	27.04	F1NLZ2	Uncharacterized protein OS=Gallus gallus GN=CHGA PE=4 SV=3	Gallus Gallus Domesticus (Chicken)	8
328	12.87	12.95	24.08	24.08	21.33	Q6EE30	Eukaryotic translation elongation factor 1 OS=Gallus gallus PE=2 SV=1	Gallus Gallus Domesticus (Chicken)	8
329	12.86	12.94	13.11	11.65	10.68	A0A1D5PPW2	Uncharacterized protein OS=Gallus gallus GN=PROM2 PE=4 SV=1	Gallus Gallus Domesticus (Chicken)	7
330	12.8	12.82	33.56	33.56	26.99	F1N833	Prohibitin-2 OS=Gallus gallus GN=PHB2 PE=4 SV=3	Gallus Gallus Domesticus (Chicken)	6
331	12.73	12.76	49.53	38.32	38.32	O42134	Calpain small subunit (Fragment) OS=Gallus gallus PE=2 SV=1	Gallus Gallus Domesticus (Chicken)	8
332	12.71	12.79	13.52	9.81	9.233	E1C3P2	Thrombospondin-2 OS=Gallus gallus GN=THBS2 PE=4 SV=2	Gallus Gallus Domesticus (Chicken)	8
333	12.69	12.72	17.17	17.17	12.96	A0A1D5PK28	Syntaxin-binding protein 1 OS=Gallus gallus GN=STXBP1 PE=3 SV=1	Gallus Gallus Domesticus (Chicken)	6
334	12.65	12.71	41.55	41.55	41.55	F1NB02	40S ribosomal protein S8 OS=Gallus gallus GN=RPS8 PE=3 SV=3	Gallus Gallus Domesticus (Chicken)	7
335	12.58	12.69	31.27	28.17	25.63	A0A1D5PH67	Guanine nucleotide-binding protein G(i) subunit alpha-2 OS=Gallus gallus GN=GNAI2 PE=4 SV=1	Gallus Gallus Domesticus (Chicken)	7
336	12.56	12.68	31.64	25.42	17.51	E1BUP6	Uncharacterized protein OS=Gallus gallus PE=4 SV=3	Gallus Gallus Domesticus (Chicken)	6
337	12.54	12.61	30.02	28.63	25.84	Q5F3E6	Uncharacterized protein OS=Gallus gallus GN=RCJMB04_19g16 PE=2 SV=1	Gallus Gallus Domesticus (Chicken)	8
338	12.44	14.61	30.97	30.97	24.07	Q9I8D6	T-complex protein 1 subunit delta OS=Gallus gallus GN=tcp-1 delta PE=2 SV=1	Gallus Gallus Domesticus (Chicken)	9
339	12.39	12.52	16.51	10.39	6.047	A0A1D5PVT2	Dynactin subunit 1 OS=Gallus gallus GN=DCTN1 PE=4 SV=1	Gallus Gallus Domesticus (Chicken)	8
340	12.34	12.4	17.09	15.95	9.171	Q5ZL51	Uncharacterized protein OS=Gallus gallus GN=RCJMB04_7m14 PE=2 SV=1	Gallus Gallus Domesticus (Chicken)	6
341	12.27	12.33	17.48	12.14	9.577	F1NZE1	Uncharacterized protein OS=Gallus gallus GN=FAM129B PE=4 SV=3	Gallus Gallus Domesticus (Chicken)	7
342	12.22	12.26	31.75	31.75	28.41	A0A1D5P291	Uncharacterized protein OS=Gallus gallus GN=PDHB PE=4 SV=1	Gallus Gallus Domesticus (Chicken)	7
343	12.19	12.2	20.14	14.46	12.03	F1NV49	ATP-dependent RNA helicase DDX1 OS=Gallus gallus GN=DDX1 PE=4 SV=3	Gallus Gallus Domesticus (Chicken)	6
344	12.17	12.31	10.06	6.081	4.283	E1BZT5	Uncharacterized protein OS=Gallus gallus GN=PRPF8 PE=4 SV=1	Gallus Gallus Domesticus (Chicken)	8
345	12.17	12.18	60.67	42.68	34.31	F1NNS8	Uncharacterized protein OS=Gallus gallus GN=PRDX4 PE=4 SV=2	Gallus Gallus Domesticus (Chicken)	7
346	12.16	12.19	20.81	20.81	20.81	Q6WNG8	Heterogeneous nuclear ribonucleoprotein H1-like protein OS=Gallus gallus PE=2 SV=1	Gallus Gallus Domesticus (Chicken)	8
347	12.16	12.16	45.23	45.23	36.93	Q5ZJX9	Proteasome subunit alpha type OS=Gallus gallus GN=PSMA5 PE=2 SV=1	Gallus Gallus Domesticus (Chicken)	7
348	12.15	12.16	33.03	26.06	26.06	A0A1D5P888	Serine/threonine-protein phosphatase OS=Gallus gallus GN=LOC100858156 PE=3 SV=1	Gallus Gallus Domesticus (Chicken)	7
349	12.07	12.14	23.35	23.35	23.35	A0A1D5P7C6	Uncharacterized protein OS=Gallus gallus GN=PA2G4 PE=4 SV=1	Gallus Gallus Domesticus (Chicken)	8
350	12.07	12.11	23.01	23.01	21.46	Q5ZL82	Isocitrate dehydrogenase [NADP] OS=Gallus gallus GN=RCJMB04_7e11 PE=2 SV=1	Gallus Gallus Domesticus (Chicken)	7
351	12.05	12.15	78.72	78.72	78.72	A0A1D5PRF2	Macrophage migration inhibitory factor OS=Gallus gallus GN=MIF PE=4 SV=1	Gallus Gallus Domesticus (Chicken)	19
352	12.05	12.12	22.32	18.74	16.84	F1NJM9	Uncharacterized protein OS=Gallus gallus PE=4 SV=4	Gallus Gallus Domesticus (Chicken)	7
353	12.04	12.12	30.2	26.91	22.98	F1P582	Uncharacterized protein OS=Gallus gallus GN=UQCRC2 PE=1 SV=1	Gallus Gallus Domesticus (Chicken)	8
354	12.04	12.04	44.74	33.04	33.04	Q5F3D2	Uncharacterized protein OS=Gallus gallus GN=HNRNPH3 PE=2 SV=1	Gallus Gallus Domesticus (Chicken)	7
355	11.94	11.98	55.78	55.78	50.25	A0A1D5NVS3	Uncharacterized protein OS=Gallus gallus GN=DPT PE=4 SV=1	Gallus Gallus Domesticus (Chicken)	12
356	11.93	12.05	24.74	19.41	11.11	Q5ZIF4	Putative uncharacterized protein OS=Gallus gallus GN=SLC25A13 PE=2 SV=1	Gallus Gallus Domesticus (Chicken)	6
357	11.93	11.97	28.01	24.1	24.1	E1C050	Eukaryotic translation initiation factor 3 subunit F OS=Gallus gallus GN=EIF3F PE=3 SV=1	Gallus Gallus Domesticus (Chicken)	7
358	11.89	11.97	19.44	14.51	12.25	Q9DGJ7	Beta-amyloid protein 751 isoform OS=Gallus gallus PE=2 SV=1	Gallus Gallus Domesticus (Chicken)	7
359	11.79	11.88	6.466	3.879	2.547	E1BWJ5	Uncharacterized protein OS=Gallus gallus GN=USP9X PE=3 SV=1	Gallus Gallus Domesticus (Chicken)	7
360	11.77	11.8	41.75	32.32	28.28	F2Z4K4	Uncharacterized protein OS=Gallus gallus GN=LOC107053956 PE=3 SV=2	Gallus Gallus Domesticus (Chicken)	6
361	11.74	11.78	36.57	36	26	A0A1L1RTQ4	Uncharacterized protein OS=Gallus gallus GN=APOH PE=4 SV=1	Gallus Gallus Domesticus (Chicken)	8
362	11.73	11.79	24.88	18.45	14.5	Q91001	Prothrombin OS=Gallus gallus PE=2 SV=1	Gallus Gallus Domesticus (Chicken)	7
363	11.73	11.75	45.29	45.29	45.29	Q9W6J2	Glutathione S-transferase class-alpha OS=Gallus gallus GN=GSTA4 PE=2 SV=1	Gallus Gallus Domesticus (Chicken)	14
364	11.73	11.75	17.59	13.15	13.15	E1BS31	Uncharacterized protein OS=Gallus gallus GN=MPP6 PE=4 SV=3	Gallus Gallus Domesticus (Chicken)	6
365	11.71	11.81	75.38	66.92	56.92	A0A1L1RUV8	Lumican OS=Gallus gallus GN=LUM PE=4 SV=1	Gallus Gallus Domesticus (Chicken)	23
366	11.65	11.76	53.14	42.68	35.15	Q90706	CLE7 OS=Gallus gallus GN=CLE7 PE=2 SV=1	Gallus Gallus Domesticus (Chicken)	6
367	11.62	11.74	26.14	23.21	10.71	A0A1D5P2H3	Uncharacterized protein OS=Gallus gallus GN=FUBP1 PE=4 SV=1	Gallus Gallus Domesticus (Chicken)	5
368	11.61	11.73	74.75	72.73	64.65	A0A1D5NTE3	Uncharacterized protein OS=Gallus gallus GN=S100A4 PE=4 SV=1	Gallus Gallus Domesticus (Chicken)	27
369	11.59	11.74	26.06	22.88	19.92	F1NPF0	Uncharacterized protein OS=Gallus gallus GN=EIF2S3L PE=4 SV=1	Gallus Gallus Domesticus (Chicken)	6
370	11.56	11.65	24.38	22.16	19.11	F1NH21	Hsc70-interacting protein OS=Gallus gallus GN=ST13 PE=4 SV=1	Gallus Gallus Domesticus (Chicken)	7
371	11.55	11.59	33.17	32.68	32.68	A0A1I7Q3Y7	GTP-binding nuclear protein Ran OS=Gallus gallus GN=RAN PE=3 SV=1	Gallus Gallus Domesticus (Chicken)	6
372	11.49	11.54	45.08	44.32	37.88	A0A1D5NTE9	Uncharacterized protein OS=Gallus gallus PE=3 SV=1	Gallus Gallus Domesticus (Chicken)	7
373	11.46	11.48	27.65	27.65	27.65	F1NFC6	40S ribosomal protein S4 OS=Gallus gallus PE=3 SV=3	Gallus Gallus Domesticus (Chicken)	6
374	11.43	11.49	42.9	34.78	28.12	A0A1L1RJY6	Olfactomedin-like protein 3 OS=Gallus gallus GN=OLFML3 PE=4 SV=1	Gallus Gallus Domesticus (Chicken)	9
375	11.42	11.49	35.51	31.88	31.88	A0A1D5PDV6	Uncharacterized protein OS=Gallus gallus GN=RPS19 PE=4 SV=1	Gallus Gallus Domesticus (Chicken)	7
376	11.28	11.37	54.36	38.46	38.46	A0A1L1RP67	Prohibitin OS=Gallus gallus GN=PHB PE=4 SV=1	Gallus Gallus Domesticus (Chicken)	6
377	11.27	11.3	34.51	30.59	30.59	E1C2L5	Uncharacterized protein OS=Gallus gallus GN=ALYREF PE=4 SV=3	Gallus Gallus Domesticus (Chicken)	6
378	11.26	11.39	13.04	11.32	10.09	A0A1D5PAS9	Uncharacterized protein OS=Gallus gallus PE=4 SV=1	Gallus Gallus Domesticus (Chicken)	6
379	11.25	11.33	52.52	52.52	52.52	R4GLT1	Cystatin OS=Gallus gallus GN=CST3 PE=3 SV=2	Gallus Gallus Domesticus (Chicken)	14
380	11.22	11.4	35.26	26.31	17.91	E1C4W4	Uncharacterized protein OS=Gallus gallus GN=ALDH7A1 PE=3 SV=1	Gallus Gallus Domesticus (Chicken)	7
381	11.16	18.15	27.26	25.38	16.01	A0A1D5PX24	Uncharacterized protein OS=Gallus gallus GN=MSN PE=4 SV=1	Gallus Gallus Domesticus (Chicken)	11
382	11.06	11.15	5.085	3.164	3.164	F1NAK4	Uncharacterized protein OS=Gallus gallus GN=GCN1 PE=4 SV=3	Gallus Gallus Domesticus (Chicken)	6
383	11.04	11.15	20.32	20.32	14.71	R4GM88	Insulin-like growth factor 2 mRNA-binding protein 3 OS=Gallus gallus GN=IGF2BP3 PE=4 SV=2	Gallus Gallus Domesticus (Chicken)	6
384	11	27.78	47.1	44.87	44.87	A0A1D5P4N6	Tubulin beta chain OS=Gallus gallus GN=TUBB6 PE=3 SV=1	Gallus Gallus Domesticus (Chicken)	27
385	11	11.1	28.27	22.8	22.8	Q5ZHW3	Uncharacterized protein OS=Gallus gallus GN=BUB3 PE=2 SV=1	Gallus Gallus Domesticus (Chicken)	6
386	10.97	11.23	11.19	9.195	7.816	F1P257	Uncharacterized protein OS=Gallus gallus GN=TPP2 PE=4 SV=2	Gallus Gallus Domesticus (Chicken)	7
387	10.96	11.2	16.83	10.53	7.579	Q5ZJA7	Uncharacterized protein OS=Gallus gallus GN=OGDH PE=2 SV=1	Gallus Gallus Domesticus (Chicken)	7
388	10.96	11.01	32.09	26.74	19.25	Q5ZK81	S-(hydroxymethyl)glutathione dehydrogenase OS=Gallus gallus GN=RCJMB04_12i19 PE=2 SV=1	Gallus Gallus Domesticus (Chicken)	5
389	10.92	11.11	22.04	16.35	9.635	A0A1D5PIZ1	Uncharacterized protein OS=Gallus gallus GN=THOP1 PE=3 SV=1	Gallus Gallus Domesticus (Chicken)	6
390	10.9	10.94	27.96	27.3	27.3	O93415	Caspase-6 OS=Gallus gallus PE=2 SV=1	Gallus Gallus Domesticus (Chicken)	6
391	10.84	11.06	14.32	11.33	7.415	E1BV44	Uncharacterized protein OS=Gallus gallus GN=CSE1L PE=4 SV=2	Gallus Gallus Domesticus (Chicken)	7
392	10.83	10.87	14.81	14.62	14.62	A0A1D5P5T7	Uncharacterized protein OS=Gallus gallus PE=4 SV=2	Gallus Gallus Domesticus (Chicken)	8
393	10.79	10.95	23	19.25	16.9	Q5ZM42	Uncharacterized protein OS=Gallus gallus GN=RCJMB04_3d14 PE=2 SV=1	Gallus Gallus Domesticus (Chicken)	6
394	10.79	10.93	41.74	36.7	29.82	Q5F3R8	Uncharacterized protein OS=Gallus gallus GN=RCJMB04_8i9 PE=2 SV=1	Gallus Gallus Domesticus (Chicken)	6
395	10.79	10.88	13.19	13.19	13.19	E1BXS1	Uncharacterized protein OS=Gallus gallus GN=BCL2L13 PE=4 SV=3	Gallus Gallus Domesticus (Chicken)	6
396	10.76	10.98	17.69	14.1	10.51	Q5F3C0	Uncharacterized protein OS=Gallus gallus GN=RCJMB04_22h1 PE=2 SV=1	Gallus Gallus Domesticus (Chicken)	6
397	10.76	10.9	22.95	15.63	7.615	A0A1D5P010	Hypoxia up-regulated protein 1 OS=Gallus gallus GN=HYOU1 PE=3 SV=1	Gallus Gallus Domesticus (Chicken)	6
398	10.7	10.84	18.74	18.74	16.06	F1NSZ4	Uncharacterized protein OS=Gallus gallus GN=NPEPL1 PE=4 SV=2	Gallus Gallus Domesticus (Chicken)	6
399	10.64	10.82	10.79	9.948	8.691	A0A1D5PXH0	AP complex subunit beta OS=Gallus gallus GN=AP1B1 PE=3 SV=1	Gallus Gallus Domesticus (Chicken)	7
400	10.64	10.79	14.04	14.04	9.932	E1C7C1	Uncharacterized protein OS=Gallus gallus GN=C8B PE=4 SV=2	Gallus Gallus Domesticus (Chicken)	6
401	10.62	10.73	21.27	18.66	16.79	A0A1D5PIS7	Insulin-like growth factor 2 mRNA-binding protein 1 OS=Gallus gallus GN=IGF2BP1 PE=4 SV=1	Gallus Gallus Domesticus (Chicken)	6
402	10.61	10.72	27.24	23.59	23.59	F1NZY9	NADH-cytochrome b5 reductase OS=Gallus gallus GN=CYB5R3 PE=3 SV=2	Gallus Gallus Domesticus (Chicken)	6
403	10.61	10.68	23.3	18.06	18.06	E1BVM8	Uncharacterized protein OS=Gallus gallus GN=PPM1A PE=3 SV=1	Gallus Gallus Domesticus (Chicken)	6
404	10.61	10.68	26.14	26.14	26.14	A0A1D5PY92	40S ribosomal protein S3a OS=Gallus gallus GN=RPS3A PE=3 SV=1	Gallus Gallus Domesticus (Chicken)	6
405	10.58	10.66	38.69	37.96	37.96	B0FLN8	Cellular retinoic acid binding protein I OS=Gallus gallus GN=CRABP-I PE=2 SV=1	Gallus Gallus Domesticus (Chicken)	7
406	10.56	10.78	16.99	11.1	9.133	E1BXY4	Uncharacterized protein OS=Gallus gallus GN=DNM1 PE=3 SV=3	Gallus Gallus Domesticus (Chicken)	7
407	10.54	10.85	33.97	30.16	26.98	A0A1D5PTL7	Annexin OS=Gallus gallus GN=ANXA4 PE=3 SV=1	Gallus Gallus Domesticus (Chicken)	8
408	10.54	10.62	30.98	30.98	30.98	Q6EE62	Ribosomal protein (Fragment) OS=Gallus gallus PE=2 SV=1	Gallus Gallus Domesticus (Chicken)	6
409	10.47	12.52	10.91	10.91	9.067	E1C8N1	Uncharacterized protein OS=Gallus gallus GN=COMP PE=4 SV=1	Gallus Gallus Domesticus (Chicken)	7
410	10.46	10.63	64.04	64.04	55.26	Q5F3C9	SH3 domain-binding glutamic acid-rich-like protein OS=Gallus gallus GN=SH3BGRL PE=2 SV=1	Gallus Gallus Domesticus (Chicken)	8
411	10.46	10.53	22.29	14.29	14.29	E1C7Y3	D-3-phosphoglycerate dehydrogenase OS=Gallus gallus GN=PHGDH PE=3 SV=3	Gallus Gallus Domesticus (Chicken)	6
412	10.45	10.48	26.3	25.93	25.93	A0A1L1RWL5	Heterogeneous nuclear ribonucleoprotein D-like OS=Gallus gallus GN=HNRNPDL PE=4 SV=1	Gallus Gallus Domesticus (Chicken)	6
413	10.42	10.48	23.23	15.72	13.44	Q5ZJ29	Uncharacterized protein OS=Gallus gallus GN=OAT PE=2 SV=1	Gallus Gallus Domesticus (Chicken)	5
414	10.36	10.49	23.02	20.14	20.14	F2Z4L5	Uncharacterized protein OS=Gallus gallus PE=4 SV=2	Gallus Gallus Domesticus (Chicken)	6
415	10.34	10.43	13.55	8.376	6.515	I6ZIP5	Aminopeptidase N OS=Gallus gallus PE=2 SV=1	Gallus Gallus Domesticus (Chicken)	5
416	10.33	10.47	23.32	13.43	11.94	F1NJU7	Tyrosine--tRNA ligase OS=Gallus gallus GN=YARS PE=3 SV=3	Gallus Gallus Domesticus (Chicken)	7
417	10.33	10.39	44.44	39.87	39.87	A0A1I7Q438	Nucleoside diphosphate kinase OS=Gallus gallus GN=NME2 PE=3 SV=1	Gallus Gallus Domesticus (Chicken)	6
418	10.32	10.44	30.77	25.64	21.54	R4GG61	Uncharacterized protein OS=Gallus gallus GN=SCEL PE=4 SV=3	Gallus Gallus Domesticus (Chicken)	6
419	10.3	10.37	41.01	41.01	41.01	A0A1L1RUE7	Proteasome subunit beta type OS=Gallus gallus PE=3 SV=1	Gallus Gallus Domesticus (Chicken)	6
420	10.23	14.29	38.84	33.93	33.93	A0A1L1RRT9	14-3-3 protein zeta OS=Gallus gallus GN=YWHAZ PE=3 SV=1	Gallus Gallus Domesticus (Chicken)	15
421	10.22	10.28	59.06	59.06	59.06	R4GJW8	Calmodulin OS=Gallus gallus GN=CALM PE=4 SV=1	Gallus Gallus Domesticus (Chicken)	10
422	10.2	10.21	35.25	35.25	31.03	A0A1L1RMC0	Proteasome subunit alpha type OS=Gallus gallus PE=3 SV=1	Gallus Gallus Domesticus (Chicken)	5
423	10.19	10.36	27.96	22.15	12.9	F1NIY3	Programmed cell death protein 4 OS=Gallus gallus GN=PDCD4 PE=4 SV=2	Gallus Gallus Domesticus (Chicken)	5
424	10.19	10.27	45.38	38.15	27.71	A0A1D5PDK5	Uncharacterized protein OS=Gallus gallus PE=4 SV=2	Gallus Gallus Domesticus (Chicken)	6
425	10.18	10.24	34.53	22.3	17.27	A0A1L1S0D8	Uncharacterized protein OS=Gallus gallus GN=PTBP1 PE=4 SV=1	Gallus Gallus Domesticus (Chicken)	5
426	10.13	12.35	33.1	28.61	15.84	F1NDN9	Keratin, type I cytoskeletal 19 OS=Gallus gallus GN=KRT19 PE=3 SV=1	Gallus Gallus Domesticus (Chicken)	7
427	10.13	10.19	26	19.6	19.6	A0A1L1S0K3	Phenylalanine--tRNA ligase alpha subunit OS=Gallus gallus GN=FARSA PE=4 SV=1	Gallus Gallus Domesticus (Chicken)	6
428	10.1	10.11	36.58	36.58	28.02	F1NBS9	Uncharacterized protein OS=Gallus gallus PE=4 SV=3	Gallus Gallus Domesticus (Chicken)	5
429	10.06	10.14	10.65	5.82	4.471	E1BRE5	Uncharacterized protein OS=Gallus gallus GN=EEA1 PE=4 SV=2	Gallus Gallus Domesticus (Chicken)	5
430	10.04	10.04	35.33	29.35	29.35	Q5ZHP4	Putative uncharacterized protein OS=Gallus gallus GN=TPD52 PE=2 SV=1	Gallus Gallus Domesticus (Chicken)	6
431	10.03	10.08	31.82	25	20.45	A0A1D5PU43	Uncharacterized protein OS=Gallus gallus GN=ECI1 PE=3 SV=1	Gallus Gallus Domesticus (Chicken)	5
432	10.03	10.03	24.21	24.21	23.78	A0A1D5PVT6	Uncharacterized protein OS=Gallus gallus GN=Gga.54047 PE=4 SV=1	Gallus Gallus Domesticus (Chicken)	30
433	10.01	12.71	39.11	34.27	34.27	A0A1L1RIZ2	Uncharacterized protein OS=Gallus gallus GN=CAPNS2 PE=4 SV=1	Gallus Gallus Domesticus (Chicken)	9
434	10	12	19.02	19.02	19.02	A0A1L1RR66	Eukaryotic initiation factor 4A-III OS=Gallus gallus GN=EIF4A3 PE=3 SV=1	Gallus Gallus Domesticus (Chicken)	6
435	10	10	15.03	14.81	14.81	R4GM71	Phosphatidylcholine-sterol acyltransferase OS=Gallus gallus GN=LCAT PE=4 SV=2	Gallus Gallus Domesticus (Chicken)	5
436	10	10	28.69	28.69	28.69	Q6JLB2	Proteasome subunit beta type OS=Gallus gallus GN=PSMB1 PE=3 SV=1	Gallus Gallus Domesticus (Chicken)	6
437	10	10	23.43	23.43	23.43	E1C4M0	Uncharacterized protein OS=Gallus gallus GN=RPS2 PE=3 SV=1	Gallus Gallus Domesticus (Chicken)	5
438	10	10	26.95	26.6	26.6	E1BXC2	S-formylglutathione hydrolase OS=Gallus gallus GN=ESD PE=3 SV=3	Gallus Gallus Domesticus (Chicken)	5
439	10	10	55.15	49.09	49.09	E1BTG1	Uncharacterized protein OS=Gallus gallus GN=RPL12 PE=3 SV=2	Gallus Gallus Domesticus (Chicken)	7
440	10	10	65	65	65	A0A1D5P719	Peroxiredoxin-1 OS=Gallus gallus GN=PRDX1 PE=4 SV=1	Gallus Gallus Domesticus (Chicken)	9
441	9.98	10.12	24.35	18.4	13.94	Q5W4S2	Prolyl 4-hydroxylase alpha-2 subunit (Fragment) OS=Gallus gallus GN=P4HA2 PE=4 SV=1	Gallus Gallus Domesticus (Chicken)	5
442	9.96	13.15	28.31	23.14	20.25	A0A1D5PL45	Adenylosuccinate synthetase isozyme 2 OS=Gallus gallus GN=ADSS PE=3 SV=1	Gallus Gallus Domesticus (Chicken)	7
443	9.92	10	15.99	12.26	12.26	A0A1D5PME9	Uncharacterized protein OS=Gallus gallus PE=4 SV=2	Gallus Gallus Domesticus (Chicken)	5
444	9.85	9.95	35.37	24.15	19.73	A0A1D5NV75	Uncharacterized protein OS=Gallus gallus GN=LOC100858304 PE=4 SV=1	Gallus Gallus Domesticus (Chicken)	6
445	9.85	9.89	13.64	13.64	13.64	E1C8Z0	Dolichyl-diphosphooligosaccharide--protein glycosyltransferase subunit 2 OS=Gallus gallus GN=RPN2 PE=4 SV=3	Gallus Gallus Domesticus (Chicken)	5
446	9.84	9.87	38.77	35.24	35.24	Q5ZHY1	Uncharacterized protein OS=Gallus gallus GN=RCJMB04_32c11 PE=2 SV=1	Gallus Gallus Domesticus (Chicken)	8
447	9.82	9.85	14.68	14.68	14.68	F1NAT8	Uncharacterized protein OS=Gallus gallus GN=CHAD PE=4 SV=2	Gallus Gallus Domesticus (Chicken)	10
448	9.77	9.92	24.66	19.51	15.7	F1NI02	Argininosuccinate lyase OS=Gallus gallus GN=ASL2 PE=3 SV=2	Gallus Gallus Domesticus (Chicken)	7
449	9.75	9.96	26.11	24.37	17.21	Q5F3M8	Succinyl-CoA:3-ketoacid-coenzyme A transferase OS=Gallus gallus GN=RCJMB04_12o19 PE=2 SV=1	Gallus Gallus Domesticus (Chicken)	6
450	9.75	9.85	16.43	10.02	7.955	F1P5J5	Uncharacterized protein OS=Gallus gallus GN=AARS PE=3 SV=3	Gallus Gallus Domesticus (Chicken)	6
451	9.73	9.78	15.01	10.78	8.731	Q5F3S3	Uncharacterized protein OS=Gallus gallus GN=RCJMB04_8b2 PE=2 SV=1	Gallus Gallus Domesticus (Chicken)	5
452	9.71	9.81	31.91	31.91	27.45	A0A1D5NXP2	Uncharacterized protein OS=Gallus gallus GN=SCG3 PE=4 SV=2	Gallus Gallus Domesticus (Chicken)	7
453	9.69	9.76	14.98	14.98	12.28	F1P0A9	Uncharacterized protein OS=Gallus gallus GN=APLP2 PE=4 SV=3	Gallus Gallus Domesticus (Chicken)	6
454	9.67	9.78	9.158	6.471	5.617	A0A1D5PFL9	Nuclear pore complex protein Nup93 OS=Gallus gallus GN=NUP93 PE=3 SV=1	Gallus Gallus Domesticus (Chicken)	7
455	9.65	9.72	41.45	41.45	41.45	Q5ZJD6	Uncharacterized protein OS=Gallus gallus GN=RCJMB04_19c7 PE=2 SV=1	Gallus Gallus Domesticus (Chicken)	6
456	9.64	9.76	43.85	33.08	33.08	A0A1D5PI87	Uncharacterized protein OS=Gallus gallus GN=HSD17B10 PE=3 SV=1	Gallus Gallus Domesticus (Chicken)	5
457	9.64	9.71	14.74	8.626	5.611	A0A1D5NTY2	Golgi apparatus protein 1 OS=Gallus gallus GN=GLG1 PE=4 SV=1	Gallus Gallus Domesticus (Chicken)	5
458	9.6	9.7	57.3	57.3	51.25	A0A1D5PDE6	Myristoylated alanine-rich C-kinase substrate OS=Gallus gallus GN=MARCKS PE=4 SV=1	Gallus Gallus Domesticus (Chicken)	6
459	9.6	9.64	57.97	57.97	57.97	I6LLZ9	Glutathione peroxidase (Fragment) OS=Gallus gallus PE=2 SV=1	Gallus Gallus Domesticus (Chicken)	5
460	9.59	9.71	23.54	17.51	12.06	A0A1L1S0C5	Uncharacterized protein OS=Gallus gallus GN=SNX1 PE=4 SV=1	Gallus Gallus Domesticus (Chicken)	5
461	9.59	9.65	22.34	22.34	20.21	R4GLK3	Uncharacterized protein OS=Gallus gallus GN=PSMD4 PE=4 SV=2	Gallus Gallus Domesticus (Chicken)	5
462	9.57	11.68	33.33	33.33	33.33	D5M8S2	DJ-1 OS=Gallus gallus GN=DJ-1 PE=2 SV=1	Gallus Gallus Domesticus (Chicken)	9
463	9.56	9.61	11.13	6.424	5.033	A0A1D5NVM0	Collagen alpha-1(XVII) chain OS=Gallus gallus GN=COL17A1 PE=4 SV=1	Gallus Gallus Domesticus (Chicken)	7
464	9.54	9.68	7.794	5.364	4.555	F1NH66	Uncharacterized protein OS=Gallus gallus GN=EML4 PE=4 SV=2	Gallus Gallus Domesticus (Chicken)	5
465	9.54	9.62	22.99	20.85	17.06	Q5ZIT7	Uncharacterized protein OS=Gallus gallus GN=PSMC3 PE=2 SV=1	Gallus Gallus Domesticus (Chicken)	5
466	9.52	9.61	34.1	23.99	23.99	Q5ZIX2	Uncharacterized protein OS=Gallus gallus GN=RCJMB04_23a9 PE=2 SV=1	Gallus Gallus Domesticus (Chicken)	5
467	9.48	9.57	10.11	6.084	4.907	A0A1D5P4Q6	Uncharacterized protein OS=Gallus gallus GN=IDE PE=3 SV=1	Gallus Gallus Domesticus (Chicken)	5
468	9.47	9.56	48.76	45.45	45.45	A0A1I7Q419	40S ribosomal protein S12 OS=Gallus gallus GN=RPS12 PE=3 SV=1	Gallus Gallus Domesticus (Chicken)	5
469	9.47	9.52	27.91	27.91	24.92	A0A1D5PAH2	Uncharacterized protein OS=Gallus gallus GN=LOC426023 PE=4 SV=1	Gallus Gallus Domesticus (Chicken)	7
470	9.4	9.44	15.52	15.52	15.52	E1BSL7	Uncharacterized protein OS=Gallus gallus GN=ERP44 PE=4 SV=3	Gallus Gallus Domesticus (Chicken)	5
471	9.4	9.44	23.15	23.15	23.15	A0A1D5PKK2	Uncharacterized protein OS=Gallus gallus PE=4 SV=1	Gallus Gallus Domesticus (Chicken)	10
472	9.38	9.54	15.21	15.21	13.77	Q5ZK08	Uncharacterized protein OS=Gallus gallus GN=RCJMB04_13p14 PE=2 SV=1	Gallus Gallus Domesticus (Chicken)	6
473	9.38	9.46	11.46	11.46	7.422	A0A1D5P0K4	Uncharacterized protein OS=Gallus gallus GN=LOC100858707 PE=4 SV=1	Gallus Gallus Domesticus (Chicken)	5
474	9.32	9.4	17.52	14.25	14.25	A0A1D5PCD1	Uncharacterized protein OS=Gallus gallus GN=FLOT2 PE=4 SV=1	Gallus Gallus Domesticus (Chicken)	5
475	9.31	9.39	27.11	16.27	11.96	F1NZA1	Uncharacterized protein OS=Gallus gallus GN=TTLL12 PE=4 SV=1	Gallus Gallus Domesticus (Chicken)	6
476	9.3	9.4	15.57	15.57	11.08	F1P0A1	Uncharacterized protein OS=Gallus gallus GN=XPNPEP1 PE=3 SV=2	Gallus Gallus Domesticus (Chicken)	5
477	9.3	9.34	30.63	24.92	24.92	Q5ZLI9	3-hydroxyisobutyrate dehydrogenase OS=Gallus gallus GN=HIBADH PE=2 SV=1	Gallus Gallus Domesticus (Chicken)	5
478	9.28	9.54	8.233	3.267	1.96	A0A1D5PB54	Uncharacterized protein OS=Gallus gallus PE=4 SV=1	Gallus Gallus Domesticus (Chicken)	5
479	9.25	9.32	24.62	18.93	12.23	Q5ZJ21	Uncharacterized protein OS=Gallus gallus GN=Gga.38983 PE=2 SV=1	Gallus Gallus Domesticus (Chicken)	6
480	9.22	9.29	30.74	18.48	14.98	Q5F4A4	Inosine-5'-monophosphate dehydrogenase OS=Gallus gallus GN=IMPDH2 PE=2 SV=1	Gallus Gallus Domesticus (Chicken)	5
481	9.21	9.33	25.41	18.12	14.82	F2Z4M0	Histone-binding protein RBBP4 OS=Gallus gallus GN=RBBP4 PE=4 SV=1	Gallus Gallus Domesticus (Chicken)	5
482	9.19	9.39	22.79	22.79	20.23	Q5ZIE0	Uncharacterized protein OS=Gallus gallus GN=EIF5 PE=2 SV=1	Gallus Gallus Domesticus (Chicken)	6
483	9.14	9.22	21.58	18.56	16.47	Q5ZJ93	Uncharacterized protein OS=Gallus gallus GN=RCJMB04_19o8 PE=2 SV=1	Gallus Gallus Domesticus (Chicken)	5
484	9.13	9.21	16.96	11.35	7.485	E1C8W4	Ubiquitinyl hydrolase 1 OS=Gallus gallus GN=USP5 PE=3 SV=3	Gallus Gallus Domesticus (Chicken)	5
485	9.11	9.24	50	50	50	F1N9A3	Uncharacterized protein OS=Gallus gallus GN=ARL3 PE=3 SV=3	Gallus Gallus Domesticus (Chicken)	7
486	9.09	9.16	15.62	13.28	9.635	Q5ZHR4	Uncharacterized protein OS=Gallus gallus GN=GARS PE=2 SV=1	Gallus Gallus Domesticus (Chicken)	6
487	9.06	17.47	19.45	14.23	14.12	Q5ZME4	Alpha-1,4 glucan phosphorylase OS=Gallus gallus GN=RCJMB04_2f16 PE=2 SV=1	Gallus Gallus Domesticus (Chicken)	11
488	9.06	9.19	42.86	32.26	21.66	E1BYL1	Peptidylprolyl isomerase OS=Gallus gallus PE=4 SV=2	Gallus Gallus Domesticus (Chicken)	5
489	9.05	9.18	20.13	20.13	16.44	F1P291	SPARC OS=Gallus gallus GN=SPARC PE=4 SV=1	Gallus Gallus Domesticus (Chicken)	5
490	8.96	9.22	27.2	16.2	12.4	Q5ZK86	Uncharacterized protein OS=Gallus gallus GN=RCJMB04_12f15 PE=2 SV=1	Gallus Gallus Domesticus (Chicken)	6
491	8.96	9.14	33.51	22.97	22.97	Q5ZJI7	Uncharacterized protein OS=Gallus gallus GN=ARPC1A PE=2 SV=1	Gallus Gallus Domesticus (Chicken)	7
492	8.96	9.08	33.58	21.17	17.27	F1NU79	Uncharacterized protein OS=Gallus gallus GN=PSMC5 PE=3 SV=2	Gallus Gallus Domesticus (Chicken)	5
493	8.95	9.11	23.08	18.46	18.46	Q71UZ3	Casein kinase 1 alpha isoform OS=Gallus gallus PE=2 SV=1	Gallus Gallus Domesticus (Chicken)	5
494	8.93	8.98	20.37	8.972	8.972	Q5ZM17	Uncharacterized protein OS=Gallus gallus GN=RCJMB04_3g13 PE=2 SV=1	Gallus Gallus Domesticus (Chicken)	5
495	8.93	8.98	28.9	25.1	25.1	A0A1I7Q3Z7	Microtubule-associated protein RP/EB family member 1 OS=Gallus gallus GN=MAPRE1 PE=4 SV=1	Gallus Gallus Domesticus (Chicken)	6
496	8.9	17.93	37.1	26.5	25.09	Q90740	Alpha-tropomyosin OS=Gallus gallus PE=3 SV=1	Gallus Gallus Domesticus (Chicken)	10
497	8.88	8.92	29.18	19.93	19.93	A0A1L1RZ93	Succinate dehydrogenase [ubiquinone] iron-sulfur subunit, mitochondrial OS=Gallus gallus GN=MRPS16 PE=3 SV=1	Gallus Gallus Domesticus (Chicken)	6
498	8.87	9.01	20.7	20.7	16.51	Q5ZIZ6	Uncharacterized protein OS=Gallus gallus GN=CTBP1 PE=2 SV=1	Gallus Gallus Domesticus (Chicken)	5
499	8.85	8.92	21.46	10.04	5.521	A0A1L1RR71	Uncharacterized protein OS=Gallus gallus GN=ALDH18A1 PE=3 SV=1	Gallus Gallus Domesticus (Chicken)	4
500	8.85	8.9	16.14	13.58	11.81	Q8JH65	UDP-glucose pyrophosphorylase OS=Gallus gallus PE=2 SV=1	Gallus Gallus Domesticus (Chicken)	5
501	8.84	8.95	9.013	6.33	6.33	A0A1D5NYJ2	Lon protease homolog, mitochondrial OS=Gallus gallus GN=LONP1 PE=3 SV=1	Gallus Gallus Domesticus (Chicken)	5
502	8.82	8.9	19.71	14.85	9.412	O42390	RGD-CAP OS=Gallus gallus PE=2 SV=1	Gallus Gallus Domesticus (Chicken)	4
503	8.79	8.84	30.61	25.85	24.15	F1NVA4	Nucleophosmin OS=Gallus gallus GN=NPM1 PE=4 SV=3	Gallus Gallus Domesticus (Chicken)	5
504	8.75	17.57	25.8	25.8	16.04	A0A1D5PQN0	Uncharacterized protein OS=Gallus gallus GN=CTNNB1 PE=4 SV=1	Gallus Gallus Domesticus (Chicken)	11
505	8.73	8.77	75.56	75.56	75.56	Q6WEB3	Thymosin beta 4 OS=Gallus gallus PE=2 SV=1	Gallus Gallus Domesticus (Chicken)	5
506	8.72	15.17	15.59	12.87	12	Q8AYP8	Hexokinase1 OS=Gallus gallus GN=HK1 PE=2 SV=1	Gallus Gallus Domesticus (Chicken)	8
507	8.7	8.78	23.17	12.94	12.94	Q5ZMR2	Uncharacterized protein OS=Gallus gallus GN=RCJMB04_1g10 PE=2 SV=1	Gallus Gallus Domesticus (Chicken)	5
508	8.69	8.73	15.18	13.42	13.42	Q5ZM75	Uncharacterized protein OS=Gallus gallus GN=RCJMB04_2o24 PE=2 SV=1	Gallus Gallus Domesticus (Chicken)	5
509	8.65	8.89	34.88	30.91	24.5	O12945	Vitronectin OS=Gallus gallus PE=2 SV=1	Gallus Gallus Domesticus (Chicken)	6
510	8.65	8.68	26.98	26.98	26.98	A0A1D5PC92	Histone H2B OS=Gallus gallus GN=HIST1H2B5L PE=3 SV=1	Gallus Gallus Domesticus (Chicken)	15
511	8.63	8.74	10.65	8.826	5.187	A0A1D5P1W7	Uncharacterized protein OS=Gallus gallus PE=4 SV=1	Gallus Gallus Domesticus (Chicken)	4
512	8.61	8.64	15.33	10.69	8.298	Q5ZMI2	MICOS complex subunit MIC60 OS=Gallus gallus GN=RCJMB04_1p19 PE=2 SV=1	Gallus Gallus Domesticus (Chicken)	4
513	8.6	8.71	14.56	13.06	9.524	O42484	17-beta-hydroxysteroid dehydrogenase type IV OS=Gallus gallus GN=HSD17B4 PE=2 SV=1	Gallus Gallus Domesticus (Chicken)	5
514	8.59	8.75	73.68	73.68	73.68	A0A1D5PM71	Uncharacterized protein OS=Gallus gallus GN=ADIRF PE=4 SV=1	Gallus Gallus Domesticus (Chicken)	16
515	8.59	8.63	10.16	6.839	4.56	E1BU12	Uncharacterized protein OS=Gallus gallus GN=COL21A1 PE=4 SV=2	Gallus Gallus Domesticus (Chicken)	4
516	8.58	8.64	39.07	39.07	39.07	Q5ZMV5	Actin-related protein 2/3 complex subunit 5 OS=Gallus gallus GN=ARPC5 PE=2 SV=1	Gallus Gallus Domesticus (Chicken)	6
517	8.51	10.78	42.4	34.63	27.21	E1BYN7	Uncharacterized protein OS=Gallus gallus GN=VDAC1 PE=4 SV=1	Gallus Gallus Domesticus (Chicken)	6
518	8.5	8.53	48.8	48.45	24.05	A0A1D5NWH9	Uncharacterized protein OS=Gallus gallus GN=YBX3 PE=4 SV=1	Gallus Gallus Domesticus (Chicken)	4
519	8.49	8.76	12.32	10.78	5.647	A0A1D5PEF5	Uncharacterized protein OS=Gallus gallus GN=UNC45A PE=4 SV=1	Gallus Gallus Domesticus (Chicken)	5
520	8.47	8.65	24.4	24.4	18.95	Q9I8A2	Vacuolar H-ATPase B subunit osteoclast isozyme (Fragment) OS=Gallus gallus GN=VATB PE=2 SV=1	Gallus Gallus Domesticus (Chicken)	6
521	8.46	8.63	14.83	11.94	8.136	F1NHI3	Uncharacterized protein OS=Gallus gallus GN=DHX15 PE=4 SV=3	Gallus Gallus Domesticus (Chicken)	5
522	8.46	8.49	39.5	39.5	39.5	F1NHI4	Superoxide dismutase [Cu-Zn] OS=Gallus gallus GN=SOD3 PE=3 SV=3	Gallus Gallus Domesticus (Chicken)	7
523	8.44	8.48	28.81	28.81	15.25	F1NMN2	Uncharacterized protein OS=Gallus gallus GN=SPINK5 PE=4 SV=3	Gallus Gallus Domesticus (Chicken)	7
524	8.43	8.58	22.63	20.32	13.63	F1NNS1	Dolichyl-diphosphooligosaccharide--protein glycosyltransferase 48 kDa subunit OS=Gallus gallus GN=DDOST PE=3 SV=3	Gallus Gallus Domesticus (Chicken)	6
525	8.42	8.57	13.92	13.53	11.37	A0A1D5PLS2	Citrate synthase OS=Gallus gallus GN=CS PE=3 SV=1	Gallus Gallus Domesticus (Chicken)	5
526	8.41	8.76	19.27	15.42	5.396	Q5ZLU4	Uncharacterized protein OS=Gallus gallus GN=RCJMB04_4n15 PE=2 SV=1	Gallus Gallus Domesticus (Chicken)	4
527	8.38	8.41	47.02	47.02	47.02	A0A1I7Q422	Transthyretin OS=Gallus gallus GN=TTR PE=3 SV=1	Gallus Gallus Domesticus (Chicken)	5
528	8.32	8.34	14.76	12.99	9.055	Q9DEF5	2',5'-oligo adenylate synthetase A OS=Gallus gallus GN=OAS*A PE=4 SV=1	Gallus Gallus Domesticus (Chicken)	4
529	8.31	8.55	22.82	16.22	13.73	E1BY97	Uncharacterized protein OS=Gallus gallus GN=FAM114A1 PE=4 SV=3	Gallus Gallus Domesticus (Chicken)	6
530	8.29	8.49	6.758	3.992	2.381	F1NII7	Uncharacterized protein OS=Gallus gallus GN=FBN1 PE=4 SV=3	Gallus Gallus Domesticus (Chicken)	4
531	8.26	8.28	29.14	26.82	14.57	Q90602	Single stranded D box binding factor OS=Gallus gallus GN=HNRNPAB PE=2 SV=1	Gallus Gallus Domesticus (Chicken)	4
532	8.24	8.31	22.78	22.78	12.22	F1P574	Uncharacterized protein OS=Gallus gallus GN=GMPPB PE=4 SV=2	Gallus Gallus Domesticus (Chicken)	4
533	8.21	8.37	17.62	15.71	13.41	E1C6W3	Uncharacterized protein OS=Gallus gallus GN=OXSR1 PE=4 SV=2	Gallus Gallus Domesticus (Chicken)	5
534	8.2	8.53	15.13	12.79	7.843	A0A1D5P8H7	Uncharacterized protein OS=Gallus gallus GN=XPO1 PE=4 SV=1	Gallus Gallus Domesticus (Chicken)	6
535	8.13	8.2	39.78	39.78	39.78	A0A1D5PK48	Uncharacterized protein OS=Gallus gallus GN=APOC3 PE=4 SV=1	Gallus Gallus Domesticus (Chicken)	8
536	8.12	8.13	25.08	17.34	14.55	A0A1D5PUF7	Uncharacterized protein OS=Gallus gallus GN=TSTA3 PE=3 SV=1	Gallus Gallus Domesticus (Chicken)	4
537	8.1	8.23	9.423	6.537	5.093	F1P0J8	Uncharacterized protein OS=Gallus gallus GN=THBS1 PE=4 SV=3	Gallus Gallus Domesticus (Chicken)	5
538	8.1	8.11	11.42	8.304	6.805	R4GHW9	Erythroid protein 4.1 OS=Gallus gallus GN=EPB41 PE=4 SV=1	Gallus Gallus Domesticus (Chicken)	4
539	8.1	8.11	30.41	16.75	11.6	H9L385	Hemopexin OS=Gallus gallus GN=HPX PE=4 SV=3	Gallus Gallus Domesticus (Chicken)	4
540	8.08	8.17	23.14	23.14	23.14	F1NT44	Translin OS=Gallus gallus GN=TSN PE=4 SV=1	Gallus Gallus Domesticus (Chicken)	5
541	8.08	8.15	21.41	18.64	14.86	R4GHV0	Uncharacterized protein OS=Gallus gallus GN=OLFML1 PE=4 SV=1	Gallus Gallus Domesticus (Chicken)	5
542	8.06	8.06	20.19	17.03	17.03	F1NLE7	Uncharacterized protein OS=Gallus gallus GN=AIMP1 PE=4 SV=3	Gallus Gallus Domesticus (Chicken)	5
543	8.03	8.11	33.74	28.81	16.46	A0A1D5P0E3	Epithelial cell adhesion molecule OS=Gallus gallus GN=EPCAM PE=4 SV=1	Gallus Gallus Domesticus (Chicken)	4
544	8.03	8.07	32.87	19.03	19.03	A0A1I7Q3Y8	Sodium/potassium-transporting ATPase subunit beta OS=Gallus gallus GN=ATP1B3 PE=3 SV=1	Gallus Gallus Domesticus (Chicken)	4
545	8.03	8.03	15.27	11.98	11.98	Q9DEQ6	Eukaryote initiation factor 2 beta OS=Gallus gallus GN=EIF2B PE=2 SV=1	Gallus Gallus Domesticus (Chicken)	4
546	8.01	8.01	34.12	28.24	28.24	A0A1D5NU61	Keratocan OS=Gallus gallus GN=KERA PE=4 SV=1	Gallus Gallus Domesticus (Chicken)	14
547	8	10	34.63	34.63	29.27	A0A1D5PHB7	Ras-related protein Rab-6A OS=Gallus gallus GN=RAB6A PE=4 SV=1	Gallus Gallus Domesticus (Chicken)	5
548	8	8	50	50	46.3	A0A1D5NWE5	Uncharacterized protein OS=Gallus gallus GN=RBP4B PE=3 SV=1	Gallus Gallus Domesticus (Chicken)	8
549	8	8	15.05	12.62	12.62	F1NTM7	Aspartate aminotransferase OS=Gallus gallus GN=GOT1 PE=4 SV=2	Gallus Gallus Domesticus (Chicken)	4
550	8	8	57.79	57.79	57.79	F1N8Q1	Superoxide dismutase [Cu-Zn] OS=Gallus gallus GN=SOD1 PE=3 SV=2	Gallus Gallus Domesticus (Chicken)	5
551	8	8	24.24	23.64	23.64	E1C4N0	Uncharacterized protein OS=Gallus gallus GN=RPS10 PE=4 SV=2	Gallus Gallus Domesticus (Chicken)	4
552	8	8	34.65	33.66	33.66	A0A1D5P831	Uncharacterized protein OS=Gallus gallus PE=4 SV=1	Gallus Gallus Domesticus (Chicken)	4
553	8	8	42.16	42.16	42.16	O42283	Heat shock protein 10 OS=Gallus gallus GN=HSPE1 PE=2 SV=1	Gallus Gallus Domesticus (Chicken)	4
554	8	8	16.47	16.47	16.47	E1C1R8	Uncharacterized protein OS=Gallus gallus GN=MSI2 PE=4 SV=2	Gallus Gallus Domesticus (Chicken)	4
555	8	8	24.22	24.22	24.22	A0A1L1RX58	NSFL1 cofactor p47 OS=Gallus gallus GN=NSFL1C PE=4 SV=1	Gallus Gallus Domesticus (Chicken)	4
556	8	8	42.55	42.55	42.55	A0A1D5PNW0	60S ribosomal protein L30 OS=Gallus gallus GN=RPL30 PE=4 SV=1	Gallus Gallus Domesticus (Chicken)	6
557	7.98	8.02	36.84	36.84	36.84	A0A1L1RQA1	Eukaryotic translation initiation factor 5A OS=Gallus gallus PE=3 SV=1	Gallus Gallus Domesticus (Chicken)	4
558	7.96	8	26.26	21.21	21.21	Q5ZM28	Uncharacterized protein OS=Gallus gallus GN=RCJMB04_3f15 PE=2 SV=1	Gallus Gallus Domesticus (Chicken)	4
559	7.95	8.08	7.314	7.314	7.314	Q5ZLW1	Uncharacterized protein OS=Gallus gallus GN=RCJMB04_4k14 PE=2 SV=1	Gallus Gallus Domesticus (Chicken)	5
560	7.94	8.04	3.004	1.849	1.473	F1NE63	Reelin OS=Gallus gallus GN=RELN PE=4 SV=3	Gallus Gallus Domesticus (Chicken)	4
561	7.93	8.24	6.667	5.646	4.264	Q076D6	MHC-linked complement C4 OS=Gallus gallus GN=C4-2 PE=2 SV=1	Gallus Gallus Domesticus (Chicken)	6
562	7.93	8.03	14.14	14.14	9.916	Q5ZI60	Coronin OS=Gallus gallus GN=CORO1C PE=2 SV=1	Gallus Gallus Domesticus (Chicken)	4
563	7.93	8.02	5.177	5.177	5.177	A0A1D6UPS9	Uncharacterized protein OS=Gallus gallus GN=SF3B3 PE=4 SV=1	Gallus Gallus Domesticus (Chicken)	5
564	7.92	13.4	20.46	18.68	17.26	A0A1D5PJG4	Uncharacterized protein OS=Gallus gallus GN=SYNCRIP PE=4 SV=1	Gallus Gallus Domesticus (Chicken)	8
565	7.9	8.18	8.649	5.551	2.582	F1NWT0	Uncharacterized protein OS=Gallus gallus GN=ACACA PE=4 SV=2	Gallus Gallus Domesticus (Chicken)	4
566	7.89	8.02	13.86	5.511	4.457	Q8AWB7	Structural maintenance of chromosomes protein OS=Gallus gallus GN=SMC1 PE=2 SV=2	Gallus Gallus Domesticus (Chicken)	4
567	7.87	7.96	39.33	38.76	34.27	F1NHD8	Uncharacterized protein OS=Gallus gallus GN=PDCD6 PE=4 SV=2	Gallus Gallus Domesticus (Chicken)	4
568	7.84	13.86	27.99	27.72	20.11	Q5ZLB3	Uncharacterized protein OS=Gallus gallus GN=HNRNPA1 PE=2 SV=1	Gallus Gallus Domesticus (Chicken)	7
569	7.77	7.84	16.46	10.38	8.945	F1N8H6	Heterochromatin protein 1-binding protein 3 OS=Gallus gallus GN=HP1BP3 PE=4 SV=1	Gallus Gallus Domesticus (Chicken)	4
570	7.77	7.82	20.29	20.29	20.29	F1NZW7	Peptidyl-prolyl cis-trans isomerase OS=Gallus gallus PE=3 SV=3	Gallus Gallus Domesticus (Chicken)	4
571	7.77	7.82	58.16	58.16	58.16	F1NHH1	Uncharacterized protein OS=Gallus gallus GN=CSTB PE=4 SV=2	Gallus Gallus Domesticus (Chicken)	6
572	7.77	7.82	40.44	40.44	40.44	A0A1L1RNL6	Uncharacterized protein OS=Gallus gallus GN=NACA PE=4 SV=1	Gallus Gallus Domesticus (Chicken)	4
573	7.75	7.87	8.3	5.267	3.591	E1BW56	Uncharacterized protein OS=Gallus gallus GN=CYFIP1 PE=4 SV=2	Gallus Gallus Domesticus (Chicken)	4
574	7.74	7.91	31.91	31.91	26.85	F1ND23	Uncharacterized protein OS=Gallus gallus GN=NDUFS3 PE=3 SV=3	Gallus Gallus Domesticus (Chicken)	5
575	7.71	8	11.83	9.738	7.016	E1C8I6	Uncharacterized protein OS=Gallus gallus GN=SYNE3 PE=4 SV=4	Gallus Gallus Domesticus (Chicken)	5
576	7.67	7.86	8.797	4.937	4.114	A0A1D5PXU0	Uncharacterized protein OS=Gallus gallus GN=TJP1 PE=4 SV=1	Gallus Gallus Domesticus (Chicken)	5
577	7.66	22.63	56.28	51.21	45.41	A0A1L1RR33	Tubulin alpha chain OS=Gallus gallus GN=TUBA3E PE=3 SV=1	Gallus Gallus Domesticus (Chicken)	18
578	7.64	7.73	28.44	27.06	27.06	F1NPJ8	Glutathione peroxidase OS=Gallus gallus GN=GPX3 PE=3 SV=2	Gallus Gallus Domesticus (Chicken)	8
579	7.62	7.7	32.38	27.94	25.08	A0A1D5PN97	Uncharacterized protein OS=Gallus gallus PE=3 SV=1	Gallus Gallus Domesticus (Chicken)	4
580	7.61	7.73	27.26	22.5	11.66	F1NRI3	WD repeat-containing protein 1 OS=Gallus gallus GN=WDR1 PE=4 SV=2	Gallus Gallus Domesticus (Chicken)	5
581	7.57	7.63	8.049	6.821	6.821	A0A1D5PJA4	Uncharacterized protein OS=Gallus gallus PE=4 SV=1	Gallus Gallus Domesticus (Chicken)	4
582	7.5	7.54	22.01	18.92	18.92	F1N9B0	Uncharacterized protein OS=Gallus gallus GN=LOC415662 PE=3 SV=3	Gallus Gallus Domesticus (Chicken)	5
583	7.43	7.59	32.84	32.84	25.15	Q6YEX8	Opticin OS=Gallus gallus GN=OPTC PE=2 SV=1	Gallus Gallus Domesticus (Chicken)	6
584	7.43	7.52	36.01	20.24	20.24	F1NN49	Delta-aminolevulinic acid dehydratase OS=Gallus gallus GN=ALAD PE=3 SV=2	Gallus Gallus Domesticus (Chicken)	5
585	7.42	7.51	26.27	26.27	22.47	F1NY09	Uncharacterized protein OS=Gallus gallus GN=C1H11ORF54 PE=4 SV=2	Gallus Gallus Domesticus (Chicken)	5
586	7.4	7.44	38.85	38.85	38.85	A0A1L1RZS5	Uncharacterized protein OS=Gallus gallus GN=RIDA PE=4 SV=1	Gallus Gallus Domesticus (Chicken)	4
587	7.38	7.6	10.36	7.477	3.583	F1NJ23	Uncharacterized protein OS=Gallus gallus PE=4 SV=3	Gallus Gallus Domesticus (Chicken)	4
588	7.38	7.55	33.43	33.43	18.31	F1NZC0	Aldose 1-epimerase OS=Gallus gallus GN=GALM PE=3 SV=3	Gallus Gallus Domesticus (Chicken)	4
589	7.38	7.53	23.93	23.93	16.26	F1N9I5	ELAV-like protein OS=Gallus gallus GN=ELAVL1 PE=3 SV=1	Gallus Gallus Domesticus (Chicken)	5
590	7.37	7.52	27.73	17.05	15	F1NSP7	26S protease regulatory subunit 4 OS=Gallus gallus GN=PSMC1 PE=3 SV=3	Gallus Gallus Domesticus (Chicken)	4
591	7.36	7.41	16.94	9.879	9.879	A0A1D5P9V6	Aldehyde dehydrogenase OS=Gallus gallus GN=ALDH3B1 PE=3 SV=1	Gallus Gallus Domesticus (Chicken)	4
592	7.34	7.43	8.927	7.684	6.667	F1P1W1	Uncharacterized protein OS=Gallus gallus GN=PPFIBP2 PE=4 SV=3	Gallus Gallus Domesticus (Chicken)	4
593	7.3	7.37	13.33	13.33	10	E1C8W3	Uncharacterized protein OS=Gallus gallus GN=ENDOD1 PE=4 SV=2	Gallus Gallus Domesticus (Chicken)	4
594	7.29	7.39	45.3	45.3	45.3	A0A1L1RKQ5	60S ribosomal protein L7 OS=Gallus gallus GN=RPL7 PE=4 SV=1	Gallus Gallus Domesticus (Chicken)	6
595	7.27	7.32	27.91	21.32	21.32	D2Z1L9	LIM and SH3 protein 1 OS=Gallus gallus GN=LASP1 PE=2 SV=1	Gallus Gallus Domesticus (Chicken)	4
596	7.26	7.31	16.41	13.17	11.26	F1NRK4	Uncharacterized protein OS=Gallus gallus GN=LRRC1 PE=4 SV=2	Gallus Gallus Domesticus (Chicken)	4
597	7.23	7.48	20.54	20.54	13.9	F1P541	Ubiquitin carboxyl-terminal hydrolase OS=Gallus gallus GN=UCHL5 PE=3 SV=3	Gallus Gallus Domesticus (Chicken)	5
598	7.19	7.24	22.28	22.28	22.28	O93467	GTP-binding protein OS=Gallus gallus GN=cRhoA PE=2 SV=1	Gallus Gallus Domesticus (Chicken)	4
599	7.15	7.2	22.42	18.15	18.15	A0A1D5P3R2	Carbonic anhydrase 2 OS=Gallus gallus GN=CA2 PE=4 SV=1	Gallus Gallus Domesticus (Chicken)	4
600	7.15	7.2	17.88	17.88	17.88	Q5F3P1	Uncharacterized protein OS=Gallus gallus GN=NEK7 PE=2 SV=1	Gallus Gallus Domesticus (Chicken)	4
601	7.14	7.37	25.41	25.41	22.15	A0A1D5P5X1	Uncharacterized protein OS=Gallus gallus GN=RCN2 PE=4 SV=1	Gallus Gallus Domesticus (Chicken)	5
602	7.14	7.2	13.1	12.33	10.4	Q5ZMD9	Uncharacterized protein OS=Gallus gallus GN=RCJMB04_2h4 PE=2 SV=1	Gallus Gallus Domesticus (Chicken)	4
603	7.13	7.21	51.35	51.35	31.53	A0A1D5NVU4	Sulfotransferase OS=Gallus gallus GN=SULT1B1 PE=3 SV=1	Gallus Gallus Domesticus (Chicken)	4
604	7.13	7.18	34.38	33.85	33.85	A0A1D5NVI1	Uncharacterized protein OS=Gallus gallus GN=RPL9 PE=4 SV=1	Gallus Gallus Domesticus (Chicken)	4
605	7.06	7.22	8.662	3.066	2.628	E1BTX8	Uncharacterized protein OS=Gallus gallus PE=3 SV=3	Gallus Gallus Domesticus (Chicken)	5
606	7.06	7.17	15.33	15.33	15.33	F1NAY8	Diphosphomevalonate decarboxylase OS=Gallus gallus GN=MVD PE=3 SV=3	Gallus Gallus Domesticus (Chicken)	5
607	7.04	7.09	16.1	13.52	10.93	E1BSP1	Uncharacterized protein OS=Gallus gallus PE=4 SV=2	Gallus Gallus Domesticus (Chicken)	5
608	7.02	7.14	23.32	21.51	16.58	Q5ZK94	Putative uncharacterized protein OS=Gallus gallus GN=RCJMB04_12d24 PE=2 SV=1	Gallus Gallus Domesticus (Chicken)	4
609	7.02	7.12	24.82	20.19	12.17	Q5ZJV0	Uncharacterized protein OS=Gallus gallus GN=COPS4 PE=2 SV=1	Gallus Gallus Domesticus (Chicken)	4
610	7.01	7.24	14.88	7.666	6.539	E1C6M9	Cadherin-1 OS=Gallus gallus GN=CDH1 PE=4 SV=2	Gallus Gallus Domesticus (Chicken)	4
611	7.01	7.17	38.89	25.25	25.25	A0A1L1RJD3	Uncharacterized protein OS=Gallus gallus GN=LOC770025 PE=3 SV=1	Gallus Gallus Domesticus (Chicken)	4
612	6.99	7.12	7.229	5.375	5.375	A0A1D5PAT5	Uncharacterized protein OS=Gallus gallus GN=SMARCC1 PE=4 SV=1	Gallus Gallus Domesticus (Chicken)	5
613	6.99	7.1	23.18	19.21	19.21	A0A1D5PK62	Uncharacterized protein OS=Gallus gallus PE=4 SV=1	Gallus Gallus Domesticus (Chicken)	5
614	6.95	7.17	21.07	14.84	11.28	A0A1D5PW25	Uncharacterized protein OS=Gallus gallus GN=LMAN2 PE=4 SV=1	Gallus Gallus Domesticus (Chicken)	4
615	6.92	7	26.43	26.43	26.43	Q5ZL50	Profilin OS=Gallus gallus GN=PFN2 PE=2 SV=1	Gallus Gallus Domesticus (Chicken)	4
616	6.88	6.92	14.79	14.79	12.82	Q5ZLD1	Uncharacterized protein OS=Gallus gallus GN=FH PE=2 SV=1	Gallus Gallus Domesticus (Chicken)	4
617	6.85	6.98	21.8	17.15	17.15	A0A1D5PM61	Uncharacterized protein OS=Gallus gallus PE=4 SV=1	Gallus Gallus Domesticus (Chicken)	5
618	6.85	6.9	15.87	15.87	13.6	E1BZ79	Mevalonate kinase OS=Gallus gallus GN=MVK PE=3 SV=3	Gallus Gallus Domesticus (Chicken)	4
619	6.83	6.86	37.14	29.05	29.05	A0A1D5P810	Uncharacterized protein OS=Gallus gallus PE=3 SV=1	Gallus Gallus Domesticus (Chicken)	4
620	6.79	6.88	19.85	19.85	17.18	F1NWE5	Uncharacterized protein OS=Gallus gallus PE=4 SV=3	Gallus Gallus Domesticus (Chicken)	4
621	6.79	6.85	49.11	28.11	16.01	A0A1D5P8C3	Hydroxypyruvate isomerase OS=Gallus gallus GN=HYI PE=3 SV=1	Gallus Gallus Domesticus (Chicken)	3
622	6.76	6.84	21.63	21.63	21.63	F1NAM7	Uncharacterized protein OS=Gallus gallus GN=BDH2 PE=4 SV=2	Gallus Gallus Domesticus (Chicken)	4
623	6.76	6.8	14.93	13.35	13.35	F1N9H8	Protein PRRC1 OS=Gallus gallus GN=PRRC1 PE=4 SV=2	Gallus Gallus Domesticus (Chicken)	4
624	6.75	6.79	13.23	10.42	10.42	F1NPH3	Uncharacterized protein OS=Gallus gallus GN=VWA1 PE=4 SV=2	Gallus Gallus Domesticus (Chicken)	4
625	6.74	6.78	15.66	11.71	8.386	F1NH65	Uncharacterized protein OS=Gallus gallus GN=SCFD1 PE=3 SV=2	Gallus Gallus Domesticus (Chicken)	4
626	6.73	6.77	31.38	27.13	14.36	Q5ZM58	Uncharacterized protein OS=Gallus gallus GN=ACTR1A PE=2 SV=1	Gallus Gallus Domesticus (Chicken)	4
627	6.72	6.84	19.08	11.26	9.425	E1BQF6	Uncharacterized protein OS=Gallus gallus PE=4 SV=2	Gallus Gallus Domesticus (Chicken)	4
628	6.72	6.81	5.873	3.589	3.589	E1BQV7	Uncharacterized protein OS=Gallus gallus GN=SLK PE=4 SV=3	Gallus Gallus Domesticus (Chicken)	4
629	6.71	6.8	34.23	20.27	20.27	E1BR10	Uncharacterized protein OS=Gallus gallus GN=Gga.8044 PE=4 SV=2	Gallus Gallus Domesticus (Chicken)	4
630	6.68	6.73	19.91	15.38	11.99	E1BTM1	Uncharacterized protein OS=Gallus gallus GN=ETF1 PE=4 SV=3	Gallus Gallus Domesticus (Chicken)	4
631	6.67	6.88	10.09	2.522	2.522	D8MIU8	Nuclear mitotic apparatus protein OS=Gallus gallus GN=NUMA PE=2 SV=1	Gallus Gallus Domesticus (Chicken)	5
632	6.67	6.7	42	37.33	34.67	A0A1D5PA20	Histone H2A OS=Gallus gallus PE=3 SV=1	Gallus Gallus Domesticus (Chicken)	7
633	6.66	6.74	23.26	23.26	23.26	Q5ZIP7	Uncharacterized protein OS=Gallus gallus GN=RAB5A PE=2 SV=1	Gallus Gallus Domesticus (Chicken)	4
634	6.65	6.75	27.67	20.95	20.95	R4GJC4	Uncharacterized protein OS=Gallus gallus GN=CMPK2 PE=3 SV=2	Gallus Gallus Domesticus (Chicken)	4
635	6.64	6.67	26.63	20.11	20.11	F1NSA8	Uncharacterized protein OS=Gallus gallus GN=RAP1A PE=1 SV=2	Gallus Gallus Domesticus (Chicken)	4
636	6.63	33.64	71.26	59.42	59.42	A0A1D5NY03	Tubulin beta chain OS=Gallus gallus GN=TUBB2B PE=3 SV=1	Gallus Gallus Domesticus (Chicken)	29
637	6.62	6.66	30.65	30.65	12.9	F1P0Z7	Uncharacterized protein OS=Gallus gallus GN=ARL8B PE=3 SV=2	Gallus Gallus Domesticus (Chicken)	3
638	6.62	6.64	8.602	8.602	8.602	F1P0L2	Transmembrane 9 superfamily member OS=Gallus gallus GN=TM9SF2 PE=3 SV=2	Gallus Gallus Domesticus (Chicken)	4
639	6.6	6.77	12.9	8.628	5.341	Q8AWB8	Structural maintenance of chromosomes protein OS=Gallus gallus GN=SMC3 PE=2 SV=1	Gallus Gallus Domesticus (Chicken)	6
640	6.6	6.63	15.32	15.32	15.32	E1C2A1	Uncharacterized protein OS=Gallus gallus PE=4 SV=3	Gallus Gallus Domesticus (Chicken)	5
641	6.59	6.75	33.07	15.54	8.367	A0A1D5NUE8	Uncharacterized protein OS=Gallus gallus GN=DARS PE=3 SV=1	Gallus Gallus Domesticus (Chicken)	4
642	6.58	6.62	26.44	15.14	12.98	Q5ZMA7	Uncharacterized protein OS=Gallus gallus GN=MST4 PE=2 SV=1	Gallus Gallus Domesticus (Chicken)	5
643	6.52	6.94	26.74	19.38	19.38	A0A1L1RUM6	72 kDa type IV collagenase OS=Gallus gallus GN=MMP2 PE=4 SV=1	Gallus Gallus Domesticus (Chicken)	5
644	6.52	6.62	29.76	29.76	23.21	F1P010	Actin-related protein 2/3 complex subunit 4 OS=Gallus gallus GN=ARPC4 PE=3 SV=3	Gallus Gallus Domesticus (Chicken)	4
645	6.52	6.58	39.29	32.86	32.86	E1BY89	Uncharacterized protein OS=Gallus gallus GN=RPL23 PE=3 SV=2	Gallus Gallus Domesticus (Chicken)	4
646	6.5	6.71	12.75	12.75	8.168	A0A1D5PW68	Eukaryotic translation initiation factor 3 subunit B OS=Gallus gallus GN=EIF3B PE=3 SV=1	Gallus Gallus Domesticus (Chicken)	6
647	6.49	6.55	30.27	29.19	25.41	A0A1D5P4K6	Uncharacterized protein OS=Gallus gallus PE=4 SV=1	Gallus Gallus Domesticus (Chicken)	4
648	6.48	8.13	32.31	19.58	11.32	A0A1D5P7K7	Uncharacterized protein OS=Gallus gallus GN=SEPT7 PE=3 SV=1	Gallus Gallus Domesticus (Chicken)	4
649	6.47	6.59	10.2	5.692	3.004	E1BQH2	Uncharacterized protein OS=Gallus gallus GN=IARS PE=3 SV=3	Gallus Gallus Domesticus (Chicken)	3
650	6.47	6.5	32.72	32.72	27.65	A0A1D5PPQ7	Uncharacterized protein OS=Gallus gallus GN=EIF4E PE=3 SV=1	Gallus Gallus Domesticus (Chicken)	3
651	6.45	6.47	14.02	9.756	9.756	F1NNP6	Uncharacterized protein OS=Gallus gallus GN=GLRX3 PE=4 SV=2	Gallus Gallus Domesticus (Chicken)	4
652	6.43	6.5	11.22	11.02	11.02	F1NH33	Aldehyde dehydrogenase OS=Gallus gallus GN=ALDH3A2 PE=3 SV=2	Gallus Gallus Domesticus (Chicken)	4
653	6.4	6.42	33.33	28.31	16.89	Q5ZIR6	Uncharacterized protein OS=Gallus gallus GN=RCJMB04_24a4 PE=2 SV=1	Gallus Gallus Domesticus (Chicken)	4
654	6.39	6.49	7.586	3.939	3.282	F1NGU3	Uncharacterized protein OS=Gallus gallus GN=LRPPRC PE=4 SV=2	Gallus Gallus Domesticus (Chicken)	4
655	6.36	6.5	5.908	3.859	2.763	A0A1D5P6F4	Uncharacterized protein OS=Gallus gallus GN=LOC429249 PE=4 SV=1	Gallus Gallus Domesticus (Chicken)	4
656	6.35	6.42	32.65	30.61	19.05	F1NDP5	Sulfurtransferase OS=Gallus gallus GN=TST PE=4 SV=3	Gallus Gallus Domesticus (Chicken)	4
657	6.31	6.41	2.464	1.597	1.597	E1C6E6	Uncharacterized protein OS=Gallus gallus GN=LRBA PE=4 SV=3	Gallus Gallus Domesticus (Chicken)	4
658	6.31	6.4	28.24	25.1	25.1	Q5ZLI2	Proteasome subunit alpha type OS=Gallus gallus GN=PSMA3 PE=2 SV=1	Gallus Gallus Domesticus (Chicken)	6
659	6.3	6.36	19.57	10.56	10.56	F1NV15	Sideroflexin OS=Gallus gallus GN=SFXN3 PE=3 SV=2	Gallus Gallus Domesticus (Chicken)	5
660	6.29	6.36	9.686	8.508	8.508	A0A1D5PTF4	Uncharacterized protein OS=Gallus gallus GN=LIMA1 PE=4 SV=1	Gallus Gallus Domesticus (Chicken)	4
661	6.29	6.31	9.85	7.232	5.736	A0A1D5PMF7	Spondin-1 OS=Gallus gallus GN=SPON1 PE=4 SV=1	Gallus Gallus Domesticus (Chicken)	3
662	6.28	6.34	25.99	25.99	11.58	F1NCU9	Serum paraoxonase/arylesterase 2 OS=Gallus gallus GN=PON2 PE=4 SV=2	Gallus Gallus Domesticus (Chicken)	3
663	6.28	6.3	14.59	11.62	8.108	Q5ZI29	Isocitrate dehydrogenase [NAD] subunit, mitochondrial OS=Gallus gallus GN=RCJMB04_31a13 PE=2 SV=1	Gallus Gallus Domesticus (Chicken)	3
664	6.24	6.25	34.21	34.21	29.61	Q5F405	Uncharacterized protein OS=Gallus gallus GN=RCJMB04_3o20 PE=2 SV=1	Gallus Gallus Domesticus (Chicken)	4
665	6.23	6.32	27.41	27.41	15.23	F1NT20	Uncharacterized protein OS=Gallus gallus GN=ACAT2 PE=3 SV=2	Gallus Gallus Domesticus (Chicken)	4
666	6.23	6.3	15.26	15.26	15.26	Q5ZM56	Serine/threonine-protein phosphatase 2A activator OS=Gallus gallus GN=PPP2R4 PE=2 SV=1	Gallus Gallus Domesticus (Chicken)	4
667	6.23	6.29	10.96	5.438	4.503	E1C2I9	Uncharacterized protein OS=Gallus gallus GN=LARS PE=3 SV=1	Gallus Gallus Domesticus (Chicken)	4
668	6.22	6.29	14.34	9.982	9.982	F1NGU9	Cleavage and polyadenylation-specificity factor subunit 6 OS=Gallus gallus GN=CPSF6 PE=4 SV=2	Gallus Gallus Domesticus (Chicken)	4
669	6.21	6.29	16.76	14.1	14.1	A0A1D5P7V0	Uncharacterized protein OS=Gallus gallus GN=PHYHIPL PE=4 SV=1	Gallus Gallus Domesticus (Chicken)	4
670	6.19	8.51	29.85	28.73	16.42	A0A1D5P5F5	Uncharacterized protein OS=Gallus gallus PE=3 SV=1	Gallus Gallus Domesticus (Chicken)	8
671	6.19	6.25	43.08	40.77	40.77	F1NXW3	Uncharacterized protein OS=Gallus gallus GN=RPS15A PE=3 SV=3	Gallus Gallus Domesticus (Chicken)	5
672	6.18	6.2	19.05	9.524	7.519	Q5F426	Pyruvate dehydrogenase E1 component subunit alpha OS=Gallus gallus GN=PDHA1 PE=2 SV=1	Gallus Gallus Domesticus (Chicken)	3
673	6.17	10.58	31.23	24.9	18.18	A0A1D5P713	Uncharacterized protein OS=Gallus gallus GN=TPM4 PE=3 SV=1	Gallus Gallus Domesticus (Chicken)	7
674	6.17	6.24	29.41	29.41	29.41	Q5ZKQ2	Uncharacterized protein OS=Gallus gallus GN=QDPR PE=2 SV=1	Gallus Gallus Domesticus (Chicken)	4
675	6.17	6.19	6.582	2.601	2.123	A0A1D5PSL2	Uncharacterized protein OS=Gallus gallus GN=MLLT4 PE=4 SV=1	Gallus Gallus Domesticus (Chicken)	3
676	6.17	6.18	19.41	11.29	9.505	Q5ZJ76	Uncharacterized protein OS=Gallus gallus GN=RCJMB04_20d14 PE=2 SV=1	Gallus Gallus Domesticus (Chicken)	3
677	6.16	6.19	13.76	10.95	6.136	Q2UZR2	Phosphoglucomutase 1 OS=Gallus gallus PE=2 SV=1	Gallus Gallus Domesticus (Chicken)	4
678	6.16	6.17	19.69	19.69	16.92	E1C6T8	Eukaryotic translation initiation factor 3 subunit I OS=Gallus gallus GN=EIF3I PE=3 SV=1	Gallus Gallus Domesticus (Chicken)	3
679	6.15	6.16	21.25	21.25	13.75	A0A1L1RL52	Low molecular weight phosphotyrosine protein phosphatase OS=Gallus gallus GN=ACP1 PE=4 SV=1	Gallus Gallus Domesticus (Chicken)	3
680	6.13	6.22	8.505	5.192	4.208	E1BQR7	Uncharacterized protein OS=Gallus gallus GN=ERC1 PE=4 SV=2	Gallus Gallus Domesticus (Chicken)	4
681	6.13	6.15	30.46	24.71	24.71	O93481	Chromobox protein (CHCB2) OS=Gallus gallus GN=CBX3 PE=2 SV=1	Gallus Gallus Domesticus (Chicken)	3
682	6.1	6.11	20.29	20.29	13.24	Q5ZLB5	Putative uncharacterized protein OS=Gallus gallus GN=RCJMB04_6n13 PE=2 SV=1	Gallus Gallus Domesticus (Chicken)	5
683	6.08	6.16	13.71	8.495	8.495	Q5ZKZ5	Signal recognition particle subunit SRP72 OS=Gallus gallus GN=SRP72 PE=2 SV=1	Gallus Gallus Domesticus (Chicken)	4
684	6.07	6.08	21.48	8.192	8.192	F1P555	Uncharacterized protein OS=Gallus gallus GN=SFPQ PE=4 SV=3	Gallus Gallus Domesticus (Chicken)	3
685	6.07	6.08	26.29	26.29	20.57	A0A1D5PFF1	Uncharacterized protein OS=Gallus gallus PE=4 SV=1	Gallus Gallus Domesticus (Chicken)	3
686	6.06	6.14	49.18	49.18	36.89	R4GMD9	Uncharacterized protein OS=Gallus gallus GN=TXNDC17 PE=4 SV=1	Gallus Gallus Domesticus (Chicken)	4
687	6.06	6.07	13.62	10.45	7.09	F1NA58	Uncharacterized protein OS=Gallus gallus GN=SERPING1 PE=3 SV=3	Gallus Gallus Domesticus (Chicken)	3
688	6.05	6.19	6.667	5.402	4.368	E1C7T8	Coatomer subunit gamma OS=Gallus gallus GN=COPG2 PE=3 SV=2	Gallus Gallus Domesticus (Chicken)	3
689	6.04	6.11	4.327	3.407	2.596	F1NCU5	Uncharacterized protein OS=Gallus gallus PE=4 SV=3	Gallus Gallus Domesticus (Chicken)	4
690	6.03	7.83	31.6	27.14	27.14	A0A1D5PPL7	Uncharacterized protein OS=Gallus gallus PE=4 SV=2	Gallus Gallus Domesticus (Chicken)	5
691	6.03	6.04	30.66	20.28	20.28	A0A1D5PKC2	Uncharacterized protein OS=Gallus gallus GN=DTYMK PE=3 SV=1	Gallus Gallus Domesticus (Chicken)	3
692	6.02	6.1	23.72	23.72	20.16	A0A1D5PFB4	Uncharacterized protein OS=Gallus gallus GN=RPS7 PE=4 SV=1	Gallus Gallus Domesticus (Chicken)	4
693	6.02	6.02	20.33	13.82	13.82	F1NEQ6	Proteasome subunit alpha type OS=Gallus gallus GN=PSMA6 PE=3 SV=2	Gallus Gallus Domesticus (Chicken)	3
694	6.02	6.02	8.532	6.548	6.548	Q6J4Y8	FUS/TLS OS=Gallus gallus PE=1 SV=1	Gallus Gallus Domesticus (Chicken)	3
695	6.02	6.02	18.6	14.62	14.62	F1NR44	Uncharacterized protein OS=Gallus gallus GN=ECHS1 PE=3 SV=2	Gallus Gallus Domesticus (Chicken)	3
696	6.02	6.02	26.11	20.56	20.56	E1C9J2	Uncharacterized protein OS=Gallus gallus GN=MANF PE=4 SV=3	Gallus Gallus Domesticus (Chicken)	4
697	6.01	6.01	5.126	3.772	3.772	Q98TT7	Integrin alpha 3A subunit cytoplasmic domain variant OS=Gallus gallus PE=2 SV=1	Gallus Gallus Domesticus (Chicken)	3
698	6	6.01	17.11	12.98	10.32	F1NU90	Leucine-rich repeat-containing protein 59 OS=Gallus gallus GN=LRRC59 PE=4 SV=1	Gallus Gallus Domesticus (Chicken)	3
699	6	6	28.48	23.84	23.84	Q5ZHW8	Uncharacterized protein OS=Gallus gallus GN=RPS14 PE=2 SV=1	Gallus Gallus Domesticus (Chicken)	3
700	6	6	44.33	35.05	35.05	R4GHU2	Protein S100-A10 OS=Gallus gallus GN=S100A10 PE=3 SV=2	Gallus Gallus Domesticus (Chicken)	6
701	6	6	11.81	8.333	8.333	E1C8G8	Uncharacterized protein OS=Gallus gallus PE=4 SV=3	Gallus Gallus Domesticus (Chicken)	3
702	6	6	21.39	21.39	21.39	R4GLB3	Proteasome subunit beta type OS=Gallus gallus GN=PSMB2 PE=3 SV=1	Gallus Gallus Domesticus (Chicken)	4
703	6	6	13.3	13.3	13.3	Q8JIG5	Alpha-1-acid glycoprotein OS=Gallus gallus GN=ogchi PE=2 SV=1	Gallus Gallus Domesticus (Chicken)	3
704	6	6	12.64	12.64	12.64	Q5F3R9	Uncharacterized protein OS=Gallus gallus GN=RCJMB04_8c13 PE=2 SV=1	Gallus Gallus Domesticus (Chicken)	3
705	6	6	23.26	23.26	23.26	E1C937	Uncharacterized protein OS=Gallus gallus GN=AGR2 PE=4 SV=1	Gallus Gallus Domesticus (Chicken)	3
706	6	6	24.84	24.84	24.84	E1C6J9	Thy-1 membrane glycoprotein OS=Gallus gallus GN=THY1 PE=4 SV=2	Gallus Gallus Domesticus (Chicken)	4
707	6	6	3.259	3.259	3.259	A0A1L1RZK6	Uncharacterized protein OS=Gallus gallus GN=LOC100857563 PE=4 SV=1	Gallus Gallus Domesticus (Chicken)	3
708	6	6	21.28	21.28	21.28	A0A1D5PX67	Uncharacterized protein OS=Gallus gallus PE=3 SV=1	Gallus Gallus Domesticus (Chicken)	4
709	6	6	13.57	13.57	13.57	A0A1D5P1U0	Protein-lysine 6-oxidase OS=Gallus gallus GN=LOX PE=4 SV=1	Gallus Gallus Domesticus (Chicken)	7
710	5.98	6.03	36.63	26.16	26.16	Q45KQ2	Aggrecan promoter binding protein OS=Gallus gallus PE=2 SV=1	Gallus Gallus Domesticus (Chicken)	4
711	5.98	6.02	13.83	10.42	6.613	F1NIQ9	Uncharacterized protein OS=Gallus gallus GN=PEPD PE=3 SV=3	Gallus Gallus Domesticus (Chicken)	4
712	5.97	6.1	18.84	13.02	13.02	Q5ZIQ5	NADH dehydrogenase [ubiquinone] 1 alpha subcomplex subunit 10, mitochondrial OS=Gallus gallus GN=RCJMB04_24e8 PE=2 SV=1	Gallus Gallus Domesticus (Chicken)	4
713	5.97	6.07	22.18	22.18	13.62	A0A1D5PEY8	Uncharacterized protein OS=Gallus gallus PE=4 SV=1	Gallus Gallus Domesticus (Chicken)	3
714	5.96	6.07	34.39	25.69	20.95	A0A1L1RWU2	Uncharacterized protein OS=Gallus gallus GN=CLIC4 PE=4 SV=1	Gallus Gallus Domesticus (Chicken)	4
715	5.93	6	12.56	9.213	7.035	R4GL60	Uncharacterized protein OS=Gallus gallus GN=CLINT1 PE=4 SV=1	Gallus Gallus Domesticus (Chicken)	3
716	5.92	5.96	30.6	21.64	21.64	A0A1I7Q450	Ubiquitin-conjugating enzyme E2 variant 2 OS=Gallus gallus GN=UBE2V2 PE=3 SV=1	Gallus Gallus Domesticus (Chicken)	3
717	5.92	5.96	14.29	14.29	14.29	F1NSK8	Uncharacterized protein OS=Gallus gallus GN=ADPRH PE=4 SV=2	Gallus Gallus Domesticus (Chicken)	3
718	5.91	6.07	16.47	13.33	4.967	A0A1D5P0E2	Protein transport protein Sec23A OS=Gallus gallus GN=SEC23A PE=4 SV=1	Gallus Gallus Domesticus (Chicken)	3
719	5.9	5.97	13.43	8.333	8.333	R4GHA5	Uncharacterized protein OS=Gallus gallus GN=SCCPDH PE=4 SV=2	Gallus Gallus Domesticus (Chicken)	3
720	5.86	5.96	14.29	14.29	10.81	F1NIE7	Retinal dehydrogenase 2 OS=Gallus gallus GN=ALDH1A2 PE=3 SV=3	Gallus Gallus Domesticus (Chicken)	4
721	5.85	5.95	22.53	12.63	9.556	A0A1L1RJ39	CD166 antigen OS=Gallus gallus GN=ALCAM PE=4 SV=1	Gallus Gallus Domesticus (Chicken)	5
722	5.84	5.94	13.2	9.278	7.01	F1NZ61	Uncharacterized protein OS=Gallus gallus GN=MMP27 PE=3 SV=2	Gallus Gallus Domesticus (Chicken)	3
723	5.84	5.94	13.85	9.947	9.947	F1NU55	Uncharacterized protein OS=Gallus gallus GN=CTTN PE=4 SV=2	Gallus Gallus Domesticus (Chicken)	4
724	5.83	5.9	11.81	6.071	4.084	E1BQ86	Uncharacterized protein OS=Gallus gallus GN=SUN1 PE=4 SV=3	Gallus Gallus Domesticus (Chicken)	3
725	5.81	5.97	24.88	24.88	24.88	Q5ZI93	Putative uncharacterized protein OS=Gallus gallus GN=TPD52L2 PE=2 SV=1	Gallus Gallus Domesticus (Chicken)	4
726	5.81	5.87	8.38	4.003	3.377	A0A1D5PYQ9	Uncharacterized protein OS=Gallus gallus GN=COL22A1 PE=4 SV=1	Gallus Gallus Domesticus (Chicken)	6
727	5.8	5.93	31.22	31.22	26.7	A0A0A0MQ61	Uncharacterized protein OS=Gallus gallus GN=LOC100859645 PE=4 SV=1	Gallus Gallus Domesticus (Chicken)	6
728	5.79	5.85	20.98	17.38	10.82	Q5ZKU6	Calponin OS=Gallus gallus GN=CNN2 PE=2 SV=1	Gallus Gallus Domesticus (Chicken)	3
729	5.79	5.85	26.53	19.18	13.88	A0A1D5PI06	Uncharacterized protein OS=Gallus gallus GN=NDUFV2 PE=4 SV=1	Gallus Gallus Domesticus (Chicken)	3
730	5.77	5.92	14.75	14.75	14.75	A0A1D5PHE2	Uncharacterized protein OS=Gallus gallus GN=IMPA1 PE=4 SV=1	Gallus Gallus Domesticus (Chicken)	3
731	5.77	5.89	16.63	16.63	12.63	A0A1D5PSX2	Histone deacetylase OS=Gallus gallus GN=HDAC1 PE=3 SV=1	Gallus Gallus Domesticus (Chicken)	4
732	5.77	5.82	62.07	48.28	48.28	A0A1D5PIR2	Acyl-CoA-binding protein OS=Gallus gallus GN=DBI PE=4 SV=1	Gallus Gallus Domesticus (Chicken)	4
733	5.77	5.82	10.47	10.47	10.47	F1NAH1	Uncharacterized protein OS=Gallus gallus GN=SRM PE=3 SV=2	Gallus Gallus Domesticus (Chicken)	3
734	5.75	5.83	8.393	6.964	6.964	A0A1D5PRN6	Uncharacterized protein OS=Gallus gallus GN=BAIAP2 PE=4 SV=1	Gallus Gallus Domesticus (Chicken)	3
735	5.74	5.98	12.95	9.192	4.875	F1NKH3	Uncharacterized protein OS=Gallus gallus GN=HOOK3 PE=4 SV=3	Gallus Gallus Domesticus (Chicken)	3
736	5.74	5.84	29.71	18.29	18.29	R4GHQ1	ADP-ribosylation factor 6 OS=Gallus gallus GN=ARF6 PE=3 SV=2	Gallus Gallus Domesticus (Chicken)	3
737	5.73	5.83	11.78	11.78	11.78	Q5ZJ59	Uncharacterized protein OS=Gallus gallus GN=RCJMB04_20j14 PE=2 SV=1	Gallus Gallus Domesticus (Chicken)	4
738	5.72	6.36	31.41	17.63	17.63	A0A1D5PWD7	Uncharacterized protein OS=Gallus gallus PE=4 SV=1	Gallus Gallus Domesticus (Chicken)	4
739	5.72	5.83	24.16	17.11	17.11	F1P2P4	ATP-dependent (S)-NAD(P)H-hydrate dehydratase OS=Gallus gallus PE=3 SV=3	Gallus Gallus Domesticus (Chicken)	4
740	5.72	5.77	32.81	32.81	32.81	F1NII6	Uncharacterized protein OS=Gallus gallus GN=SNU13 PE=4 SV=2	Gallus Gallus Domesticus (Chicken)	3
741	5.7	5.87	35.06	35.06	31.17	A0A1L1RT49	Uncharacterized protein OS=Gallus gallus GN=MAGOH2 PE=4 SV=1	Gallus Gallus Domesticus (Chicken)	4
742	5.7	5.77	38.24	38.24	38.24	A0A1D5Q006	Protein CDV3 homolog OS=Gallus gallus GN=CDV3 PE=4 SV=1	Gallus Gallus Domesticus (Chicken)	3
743	5.68	10.14	18.77	13.03	11.11	A0A1D5PP94	Uncharacterized protein OS=Gallus gallus PE=3 SV=1	Gallus Gallus Domesticus (Chicken)	7
744	5.68	7.91	15.24	9.48	9.48	F1NDP8	Uncharacterized protein OS=Gallus gallus PE=3 SV=3	Gallus Gallus Domesticus (Chicken)	5
745	5.68	5.89	8.827	4.545	3.294	E1BXY6	Uncharacterized protein OS=Gallus gallus GN=GOLGA3 PE=4 SV=3	Gallus Gallus Domesticus (Chicken)	5
746	5.68	5.8	26.92	26.92	26.92	Q5ZJ38	Uncharacterized protein OS=Gallus gallus GN=RANBP1 PE=2 SV=1	Gallus Gallus Domesticus (Chicken)	3
747	5.66	5.73	15.89	10.85	10.85	A0A1L1RJU4	Coatomer subunit beta OS=Gallus gallus GN=COPB1 PE=4 SV=1	Gallus Gallus Domesticus (Chicken)	3
748	5.65	5.72	15.84	10.91	10.91	F1NI90	Methionine aminopeptidase OS=Gallus gallus GN=METAP1 PE=3 SV=3	Gallus Gallus Domesticus (Chicken)	3
749	5.64	5.95	22.7	16.63	16.63	A0A1L1RPY6	Eukaryotic translation initiation factor 3 subunit E OS=Gallus gallus GN=EIF3E PE=3 SV=1	Gallus Gallus Domesticus (Chicken)	7
750	5.63	8.27	3.879	3.017	2.335	A0A1D5NXE0	Uncharacterized protein OS=Gallus gallus PE=4 SV=2	Gallus Gallus Domesticus (Chicken)	5
751	5.63	5.69	12.65	6.444	6.444	F1NM03	Basic leucine zipper and W2 domain-containing protein 2 OS=Gallus gallus GN=BZW2 PE=4 SV=1	Gallus Gallus Domesticus (Chicken)	3
752	5.61	5.69	14.37	10.48	10.48	E1BTX6	Uncharacterized protein OS=Gallus gallus GN=MAT2B PE=4 SV=3	Gallus Gallus Domesticus (Chicken)	3
753	5.6	5.73	7.998	2.666	1.62	F1NR84	Uncharacterized protein OS=Gallus gallus GN=KIAA1217 PE=4 SV=2	Gallus Gallus Domesticus (Chicken)	4
754	5.6	5.7	15.19	15.19	12.15	A0A1D5PTB3	Uncharacterized protein OS=Gallus gallus GN=DHDH PE=4 SV=1	Gallus Gallus Domesticus (Chicken)	3
755	5.59	5.66	18.87	18.87	18.87	A0A1L1RJ56	60S ribosomal protein L13 OS=Gallus gallus GN=RPL13 PE=3 SV=1	Gallus Gallus Domesticus (Chicken)	3
756	5.58	5.76	14.81	12.47	12.47	Q5F3B6	Uncharacterized protein (Fragment) OS=Gallus gallus GN=RCJMB04_23b17 PE=2 SV=1	Gallus Gallus Domesticus (Chicken)	4
757	5.57	5.68	33.33	15.13	12.61	F1NV37	Uncharacterized protein OS=Gallus gallus GN=NT5C1B PE=4 SV=2	Gallus Gallus Domesticus (Chicken)	3
758	5.55	9.89	29.38	25.42	19.21	E1C347	Uncharacterized protein OS=Gallus gallus GN=GNAO1 PE=4 SV=3	Gallus Gallus Domesticus (Chicken)	5
759	5.54	5.66	48.04	33.52	20.11	A0A1D5NUK5	Uncharacterized protein OS=Gallus gallus GN=APRT PE=3 SV=1	Gallus Gallus Domesticus (Chicken)	3
760	5.51	7.74	25.38	13.72	7.862	A0A1D5PKQ4	Collagen alpha-1(III) chain OS=Gallus gallus GN=COL3A1 PE=4 SV=1	Gallus Gallus Domesticus (Chicken)	10
761	5.5	5.61	26.89	26.89	26.89	A0A1L1RU62	Basigin OS=Gallus gallus GN=BSG PE=4 SV=1	Gallus Gallus Domesticus (Chicken)	4
762	5.5	5.58	35.71	35.71	26.98	E1BXI3	Uncharacterized protein OS=Gallus gallus GN=PDCD5 PE=4 SV=1	Gallus Gallus Domesticus (Chicken)	3
763	5.49	5.62	23.9	20.96	16.18	Q5ZIY2	Uncharacterized protein OS=Gallus gallus GN=RCJMB04_22n3 PE=2 SV=1	Gallus Gallus Domesticus (Chicken)	3
764	5.49	5.58	21.3	20.87	16.52	Q9PW67	Ubiquitin carboxyl-terminal hydrolase OS=Gallus gallus GN=UCH-6 PE=2 SV=1	Gallus Gallus Domesticus (Chicken)	3
765	5.49	5.57	45.76	33.05	33.05	F1P470	D-dopachrome decarboxylase OS=Gallus gallus GN=DDT PE=4 SV=1	Gallus Gallus Domesticus (Chicken)	3
766	5.47	5.71	40.69	22.07	18.62	F1NT28	Uncharacterized protein OS=Gallus gallus GN=PPA1 PE=4 SV=2	Gallus Gallus Domesticus (Chicken)	4
767	5.46	5.69	51.3	51.3	41.74	Q5ZKC7	Uncharacterized protein (Fragment) OS=Gallus gallus GN=RCJMB04_11m5 PE=2 SV=1	Gallus Gallus Domesticus (Chicken)	4
768	5.46	5.53	22.73	15.91	15.91	R4GIL5	Metalloproteinase inhibitor 2 OS=Gallus gallus GN=TIMP2 PE=4 SV=1	Gallus Gallus Domesticus (Chicken)	3
769	5.45	5.68	15.11	8.659	5.433	Q5ZJ61	Uncharacterized protein OS=Gallus gallus GN=FARSB PE=2 SV=1	Gallus Gallus Domesticus (Chicken)	3
770	5.44	5.68	8.297	6.62	2.736	A0A1D5PMP3	Uncharacterized protein OS=Gallus gallus PE=4 SV=1	Gallus Gallus Domesticus (Chicken)	4
771	5.43	7.84	19.69	13.7	8.219	F1NAM2	Lamin-B1 OS=Gallus gallus GN=LMNB1 PE=3 SV=3	Gallus Gallus Domesticus (Chicken)	4
772	5.4	5.5	7.949	6.239	3.333	F1NSB6	Uncharacterized protein OS=Gallus gallus GN=ANKFY1 PE=4 SV=4	Gallus Gallus Domesticus (Chicken)	4
773	5.37	5.45	17.17	17.17	14.14	A0A1L1RVJ3	Eukaryotic translation initiation factor 3 subunit L OS=Gallus gallus GN=EIF3L PE=4 SV=1	Gallus Gallus Domesticus (Chicken)	3
774	5.35	5.42	19.22	9.412	9.412	F1NSC1	Uncharacterized protein OS=Gallus gallus GN=ATP5F1 PE=4 SV=2	Gallus Gallus Domesticus (Chicken)	3
775	5.33	5.5	10.8	8.665	5.966	E1BV71	Uncharacterized protein OS=Gallus gallus GN=ECM2 PE=4 SV=1	Gallus Gallus Domesticus (Chicken)	3
776	5.33	5.41	16.15	7.246	7.246	Q5ZMF7	Uncharacterized protein OS=Gallus gallus GN=RCJMB04_2d1 PE=2 SV=1	Gallus Gallus Domesticus (Chicken)	3
777	5.31	5.6	16.65	9.411	4.447	F1NNW1	Putative helicase MOV-10 OS=Gallus gallus GN=MOV10 PE=4 SV=2	Gallus Gallus Domesticus (Chicken)	3
778	5.31	5.5	2.321	0.8316	0.6769	A0A1D5PSB4	Uncharacterized protein OS=Gallus gallus PE=4 SV=1	Gallus Gallus Domesticus (Chicken)	3
779	5.3	5.36	16.97	12.64	12.64	F1N872	Uncharacterized protein OS=Gallus gallus GN=MLEC PE=4 SV=3	Gallus Gallus Domesticus (Chicken)	3
780	5.29	5.46	7.627	7.627	7.627	F1NQR2	Na(+)/H(+) exchange regulatory cofactor NHE-RF OS=Gallus gallus GN=SLC9A3R2 PE=4 SV=4	Gallus Gallus Domesticus (Chicken)	3
781	5.29	5.41	14.2	11.54	5.917	F1P2T2	NADPH--cytochrome P450 reductase OS=Gallus gallus GN=POR PE=3 SV=2	Gallus Gallus Domesticus (Chicken)	3
782	5.29	5.35	12.43	10.81	10.81	E1BXG9	Uncharacterized protein OS=Gallus gallus GN=PPID PE=4 SV=2	Gallus Gallus Domesticus (Chicken)	3
783	5.27	5.37	11.48	7.657	4.06	F1NZV7	Uncharacterized protein OS=Gallus gallus GN=MSLN PE=4 SV=3	Gallus Gallus Domesticus (Chicken)	3
784	5.27	5.36	40.94	19.88	18.71	Q5ZJV5	Uncharacterized protein OS=Gallus gallus GN=COX4I1 PE=2 SV=1	Gallus Gallus Domesticus (Chicken)	3
785	5.26	5.4	11.56	11.56	11.56	E1C279	Uncharacterized protein OS=Gallus gallus GN=NSDHL PE=3 SV=1	Gallus Gallus Domesticus (Chicken)	3
786	5.24	5.54	18.67	11.08	7.595	E1BTX9	Serine/threonine-protein phosphatase OS=Gallus gallus GN=PPEF1 PE=3 SV=2	Gallus Gallus Domesticus (Chicken)	4
787	5.24	5.46	32.31	22.15	22.15	E1BXF4	Uncharacterized protein OS=Gallus gallus GN=RCN1 PE=4 SV=3	Gallus Gallus Domesticus (Chicken)	4
788	5.21	5.35	13.06	10.09	10.09	A0A1D5PMI8	Uncharacterized protein OS=Gallus gallus GN=SCRN3 PE=4 SV=1	Gallus Gallus Domesticus (Chicken)	3
789	5.2	5.3	21.48	16.67	12.22	A0A1D5NTA0	Ubiquitin thioesterase OS=Gallus gallus GN=OTUB1 PE=3 SV=1	Gallus Gallus Domesticus (Chicken)	3
790	5.2	5.29	31.03	23.65	23.65	F1P331	Uncharacterized protein OS=Gallus gallus GN=AKR7A2 PE=4 SV=2	Gallus Gallus Domesticus (Chicken)	4
791	5.2	5.27	30.9	20.79	20.79	A0A1D5P3B1	Uncharacterized protein OS=Gallus gallus GN=RPL11 PE=3 SV=1	Gallus Gallus Domesticus (Chicken)	3
792	5.19	5.27	8.789	5.307	5.307	F1NJU5	Uncharacterized protein OS=Gallus gallus GN=C8A PE=4 SV=2	Gallus Gallus Domesticus (Chicken)	3
793	5.17	5.26	32.44	19.08	13.74	E1BTA0	Uncharacterized protein OS=Gallus gallus GN=COMT PE=4 SV=1	Gallus Gallus Domesticus (Chicken)	3
794	5.15	5.5	14.18	7.595	7.595	F1NU16	Uncharacterized protein OS=Gallus gallus GN=SF3A1 PE=4 SV=2	Gallus Gallus Domesticus (Chicken)	5
795	5.13	5.28	8.678	6.818	5.475	A0A1L1RQI4	Uncharacterized protein OS=Gallus gallus GN=BCAN PE=4 SV=1	Gallus Gallus Domesticus (Chicken)	3
796	5.13	5.26	5.106	3.83	3.83	Q5ZLA7	Uncharacterized protein OS=Gallus gallus GN=STT3A PE=2 SV=1	Gallus Gallus Domesticus (Chicken)	3
797	5.12	5.22	10.19	7.839	3.919	I3VQH4	Interleukin enhancer binding factor 3-like protein OS=Gallus gallus GN=ILF3 PE=2 SV=1	Gallus Gallus Domesticus (Chicken)	3
798	5.12	5.21	4.222	4.222	3.063	A0A1D5PJL7	Uncharacterized protein OS=Gallus gallus GN=PM5 PE=4 SV=1	Gallus Gallus Domesticus (Chicken)	3
799	5.11	5.17	19.73	13.51	13.51	H9KZT7	Uncharacterized protein OS=Gallus gallus GN=ILF2 PE=4 SV=2	Gallus Gallus Domesticus (Chicken)	3
800	5.1	5.33	24.35	21.77	17.34	Q5ZJL3	Uncharacterized protein OS=Gallus gallus GN=PSMF1 PE=2 SV=1	Gallus Gallus Domesticus (Chicken)	4
801	5.1	5.19	18.33	18.33	7.857	A0A1D5PI15	Uncharacterized protein OS=Gallus gallus GN=ARFIP1 PE=4 SV=1	Gallus Gallus Domesticus (Chicken)	3
802	5.1	5.15	18.06	18.06	18.06	Q85B99	Cytochrome c oxidase subunit 2 OS=Gallus gallus GN=COX2 PE=3 SV=1	Gallus Gallus Domesticus (Chicken)	3
803	5.07	5.19	36.97	30.67	23.95	A0A1D5PD90	Uncharacterized protein OS=Gallus gallus GN=LOC417293 PE=4 SV=1	Gallus Gallus Domesticus (Chicken)	4
804	5.07	5.15	10.37	10.37	6.628	F1P194	Uncharacterized protein OS=Gallus gallus GN=COL8A2 PE=4 SV=3	Gallus Gallus Domesticus (Chicken)	4
805	5.07	5.14	27.84	24.43	16.48	F1NPD3	60S ribosomal protein L18a OS=Gallus gallus GN=C1H12ORF66 PE=3 SV=3	Gallus Gallus Domesticus (Chicken)	3
806	5.04	5.44	10.46	8.532	3.945	E1BUD8	Uncharacterized protein OS=Gallus gallus PE=4 SV=2	Gallus Gallus Domesticus (Chicken)	3
807	5.04	5.24	12.89	3.843	1.879	A0A1D5P4I1	Uncharacterized protein OS=Gallus gallus GN=CHL1 PE=4 SV=1	Gallus Gallus Domesticus (Chicken)	2
808	5.02	5.14	16.52	16.52	16.52	F1NT19	Superoxide dismutase OS=Gallus gallus GN=SOD2 PE=3 SV=1	Gallus Gallus Domesticus (Chicken)	5
809	5.02	5.11	7.257	5.752	4.071	A0A1D5PRU5	Coronin OS=Gallus gallus GN=PAM16 PE=3 SV=1	Gallus Gallus Domesticus (Chicken)	3
810	5.02	5.08	11.59	9.662	9.662	A0A1L1RYX4	Casein kinase I isoform epsilon OS=Gallus gallus GN=CSNK1E PE=3 SV=1	Gallus Gallus Domesticus (Chicken)	3
811	5	5.07	18.67	18.67	18.67	E1BQD1	Uncharacterized protein OS=Gallus gallus GN=LOC418811 PE=4 SV=3	Gallus Gallus Domesticus (Chicken)	3
812	4.99	5.08	18.35	15.37	9.633	A0A1D5P2V1	Uncharacterized protein OS=Gallus gallus GN=TTC38 PE=4 SV=1	Gallus Gallus Domesticus (Chicken)	3
813	4.99	5.06	5.106	5.106	4.046	F1NBA8	Uncharacterized protein OS=Gallus gallus GN=IPO7 PE=4 SV=3	Gallus Gallus Domesticus (Chicken)	3
814	4.97	5.14	16.08	13.57	7.307	F1NWA8	Uncharacterized protein OS=Gallus gallus GN=DNPEP PE=3 SV=3	Gallus Gallus Domesticus (Chicken)	3
815	4.97	5.03	12.36	9.153	9.153	A0A1D5PN07	Uncharacterized protein OS=Gallus gallus GN=ARHGAP1 PE=4 SV=1	Gallus Gallus Domesticus (Chicken)	3
816	4.96	5.05	31.82	25.45	18.64	A0A1D5PFJ0	Uncharacterized protein OS=Gallus gallus PE=4 SV=1	Gallus Gallus Domesticus (Chicken)	3
817	4.96	5.03	10.95	5.745	5.745	Q90XC0	Malic enzyme OS=Gallus gallus PE=2 SV=1	Gallus Gallus Domesticus (Chicken)	3
818	4.95	13.46	28.8	18.84	11.05	A0A1D5PZ92	Uncharacterized protein OS=Gallus gallus GN=KRT75L2 PE=3 SV=1	Gallus Gallus Domesticus (Chicken)	16
819	4.93	26.85	13.79	8.693	7.028	A0A1D5P650	Clathrin heavy chain OS=Gallus gallus GN=SLC25A1 PE=3 SV=1	Gallus Gallus Domesticus (Chicken)	16
820	4.92	4.98	18.45	13.22	9.476	A0A1D5PPX3	Uncharacterized protein OS=Gallus gallus GN=HSD17B12 PE=3 SV=1	Gallus Gallus Domesticus (Chicken)	3
821	4.91	11.43	19.14	11.04	9.347	Q90796	Alpha-1 type XI collagen (Fragment) OS=Gallus gallus PE=2 SV=1	Gallus Gallus Domesticus (Chicken)	19
822	4.89	5.07	24.68	20.35	20.35	E1C0U6	Uncharacterized protein OS=Gallus gallus PE=4 SV=2	Gallus Gallus Domesticus (Chicken)	4
823	4.88	5.03	29.28	18.78	18.78	E1BVB0	Uncharacterized protein OS=Gallus gallus GN=ARL1 PE=3 SV=1	Gallus Gallus Domesticus (Chicken)	3
824	4.88	4.95	6.283	3.246	3.246	F1N9U0	Uncharacterized protein OS=Gallus gallus GN=PRPF6 PE=4 SV=3	Gallus Gallus Domesticus (Chicken)	3
825	4.87	4.99	21.65	21.65	4.948	Q683M9	Adenylosuccinate lyase OS=Gallus gallus GN=ADSL PE=2 SV=1	Gallus Gallus Domesticus (Chicken)	2
826	4.86	4.94	17.03	10.54	7.838	F1NTK1	Phosphoserine aminotransferase OS=Gallus gallus GN=PSAT1 PE=3 SV=2	Gallus Gallus Domesticus (Chicken)	3
827	4.85	4.95	22.65	12.59	9.84	Q1G1I6	PACSIN 3 OS=Gallus gallus GN=PACSIN3 PE=2 SV=1	Gallus Gallus Domesticus (Chicken)	3
828	4.84	4.98	12.98	8.413	8.413	Q5ZL56	Putative uncharacterized protein OS=Gallus gallus GN=ACADS PE=2 SV=1	Gallus Gallus Domesticus (Chicken)	3
829	4.84	4.93	18.51	8.442	6.981	F1NPR8	Uncharacterized protein OS=Gallus gallus GN=PAPSS2 PE=3 SV=3	Gallus Gallus Domesticus (Chicken)	3
830	4.84	4.9	17.44	17.44	17.44	F1NKQ7	Uncharacterized protein OS=Gallus gallus GN=FADD PE=4 SV=3	Gallus Gallus Domesticus (Chicken)	3
831	4.83	4.95	17.89	12.14	12.14	E1C502	Autophagy-related protein 3 OS=Gallus gallus GN=ATG3 PE=3 SV=1	Gallus Gallus Domesticus (Chicken)	3
832	4.83	4.94	11.39	5.697	3.448	A0A1D6UPR4	Acetoacetyl-CoA synthetase OS=Gallus gallus GN=AACS PE=4 SV=1	Gallus Gallus Domesticus (Chicken)	2
833	4.82	4.98	11.2	9.582	5.263	A0A1D5NX91	Uncharacterized protein OS=Gallus gallus GN=C5H14orf4 PE=4 SV=1	Gallus Gallus Domesticus (Chicken)	3
834	4.81	5.01	21.66	18.47	8.28	H9KYX6	Uncharacterized protein OS=Gallus gallus GN=SELENBP1 PE=4 SV=2	Gallus Gallus Domesticus (Chicken)	3
835	4.81	4.89	12.03	8.65	6.751	E1BTT4	Uncharacterized protein OS=Gallus gallus GN=Gga.6352 PE=3 SV=1	Gallus Gallus Domesticus (Chicken)	3
836	4.81	4.88	46.73	44.86	36.45	A0A1D5PQ38	40S ribosomal protein S13 OS=Gallus gallus GN=RPS13 PE=4 SV=1	Gallus Gallus Domesticus (Chicken)	3
837	4.8	4.86	10	10	10	F1P1K3	Arp2/3 complex 34 kDa subunit OS=Gallus gallus GN=ARPC2 PE=3 SV=3	Gallus Gallus Domesticus (Chicken)	3
838	4.79	5.71	44.97	32.28	25.93	F5ANT0	Neuroblastoma RAS viral oncogene-like protein OS=Gallus gallus GN=N-RAS PE=2 SV=1	Gallus Gallus Domesticus (Chicken)	5
839	4.79	4.85	17.74	11.29	11.29	A0A1D5PW77	Uncharacterized protein OS=Gallus gallus GN=LOC776376 PE=4 SV=1	Gallus Gallus Domesticus (Chicken)	3
840	4.78	4.99	13.07	11.25	6.727	A0A1D5PKI8	Uncharacterized protein OS=Gallus gallus PE=3 SV=1	Gallus Gallus Domesticus (Chicken)	3
841	4.78	4.88	7.676	3.35	1.884	R9PXL8	CAP-Gly domain-containing linker protein 1 OS=Gallus gallus GN=CLIP1 PE=4 SV=1	Gallus Gallus Domesticus (Chicken)	2
842	4.78	4.84	14.4	8.114	8.114	Q58I02	Visfatin OS=Gallus gallus GN=PBEF1 PE=2 SV=1	Gallus Gallus Domesticus (Chicken)	3
843	4.75	4.84	6.583	6.583	2.941	A0A1D5NYS9	Oxysterol-binding protein OS=Gallus gallus GN=OSBPL11 PE=3 SV=2	Gallus Gallus Domesticus (Chicken)	2
844	4.75	4.81	18.54	18.54	18.54	Q5F419	Uncharacterized protein OS=Gallus gallus GN=RCJMB04_3m23 PE=2 SV=1	Gallus Gallus Domesticus (Chicken)	4
845	4.73	4.93	31.17	11.88	10.09	D0VX31	Mitochondrial ubiquinol-cytochrome-c reductase complex core protein i OS=Gallus gallus PE=1 SV=1	Gallus Gallus Domesticus (Chicken)	3
846	4.73	4.79	9.836	7.582	7.582	Q5ZMQ4	Uncharacterized protein OS=Gallus gallus GN=RCJMB04_1g23 PE=2 SV=1	Gallus Gallus Domesticus (Chicken)	3
847	4.71	5.05	27.16	22.84	15.52	A0A1D5PAE4	Uncharacterized protein OS=Gallus gallus GN=HDGF PE=4 SV=1	Gallus Gallus Domesticus (Chicken)	4
848	4.7	4.88	88.73	73.24	73.24	F1P2A1	Uncharacterized protein OS=Gallus gallus GN=ATOX1 PE=4 SV=2	Gallus Gallus Domesticus (Chicken)	3
849	4.7	4.78	25.18	16.39	12.11	E1C0Q5	Uncharacterized protein OS=Gallus gallus GN=ACAT1 PE=3 SV=2	Gallus Gallus Domesticus (Chicken)	4
850	4.69	4.89	9.336	5.633	3.009	E1C2C3	Uncharacterized protein OS=Gallus gallus GN=SF3B1 PE=4 SV=2	Gallus Gallus Domesticus (Chicken)	3
851	4.69	4.88	24.52	19.03	15.16	A0A1D5P3E2	Uncharacterized protein OS=Gallus gallus GN=SEPT2L PE=3 SV=1	Gallus Gallus Domesticus (Chicken)	3
852	4.69	4.75	18.82	13.73	13.73	Q5ZKP1	Uncharacterized protein OS=Gallus gallus GN=RCJMB04_9n8 PE=2 SV=1	Gallus Gallus Domesticus (Chicken)	3
853	4.68	4.88	12.65	9.388	9.388	A0A1D5PA08	Uncharacterized protein OS=Gallus gallus GN=STK3 PE=4 SV=1	Gallus Gallus Domesticus (Chicken)	4
854	4.68	4.77	5.266	3.811	1.404	A0A1L1RP17	Uncharacterized protein OS=Gallus gallus GN=MIA3 PE=4 SV=1	Gallus Gallus Domesticus (Chicken)	2
855	4.67	4.75	17.26	10.71	4.96	E1C6G6	Signal recognition particle 54 kDa protein OS=Gallus gallus GN=SRP54 PE=3 SV=3	Gallus Gallus Domesticus (Chicken)	2
856	4.67	4.73	7.062	3.955	3.955	F1NJL0	Uncharacterized protein OS=Gallus gallus GN=ATXN2 PE=4 SV=3	Gallus Gallus Domesticus (Chicken)	4
857	4.66	4.73	15.7	15.7	6.395	A0A1L1RPR0	Eukaryotic translation initiation factor 3 subunit M OS=Gallus gallus GN=EIF3M PE=4 SV=1	Gallus Gallus Domesticus (Chicken)	3
858	4.65	4.85	14.48	14.48	8.929	A0A1D5P8J6	Pre-mRNA-processing factor 19 OS=Gallus gallus GN=PRPF19 PE=4 SV=1	Gallus Gallus Domesticus (Chicken)	3
859	4.64	4.7	22.66	17.82	17.82	Q5ZHT3	Uncharacterized protein OS=Gallus gallus GN=RCJMB04_33h20 PE=2 SV=1	Gallus Gallus Domesticus (Chicken)	3
860	4.63	4.8	10.65	5.842	4.009	F1NN82	Oxysterol-binding protein OS=Gallus gallus GN=OSBPL3 PE=3 SV=3	Gallus Gallus Domesticus (Chicken)	3
861	4.62	4.68	5.58	5.58	3.173	F1NLU4	Uncharacterized protein OS=Gallus gallus PE=4 SV=3	Gallus Gallus Domesticus (Chicken)	2
862	4.61	4.96	17.74	13.2	1.788	F1NCA2	Glycerol-3-phosphate dehydrogenase OS=Gallus gallus GN=GPD2 PE=3 SV=2	Gallus Gallus Domesticus (Chicken)	2
863	4.59	13.08	39.17	31.21	18.47	E1BVD1	Uncharacterized protein OS=Gallus gallus GN=LOC418170 PE=4 SV=1	Gallus Gallus Domesticus (Chicken)	6
864	4.59	4.64	11.01	8.396	8.396	A0A0S3P539	Nectin-4 OS=Gallus gallus PE=2 SV=1	Gallus Gallus Domesticus (Chicken)	3
865	4.57	4.61	16	16	9	B3Y932	DNA-(apurinic or apyrimidinic site) lyase OS=Gallus gallus GN=chApex1 PE=2 SV=1	Gallus Gallus Domesticus (Chicken)	2
866	4.54	4.59	7.678	5.431	3.558	F1NSS4	Non-specific lipid-transfer protein OS=Gallus gallus GN=SCP2 PE=3 SV=3	Gallus Gallus Domesticus (Chicken)	2
867	4.53	4.58	15.53	11.17	11.17	F1NX13	Uncharacterized protein OS=Gallus gallus GN=DRG1 PE=4 SV=1	Gallus Gallus Domesticus (Chicken)	3
868	4.53	4.58	20.14	15.28	11.46	A0A1D5P763	Uncharacterized protein OS=Gallus gallus GN=TXNL1 PE=4 SV=1	Gallus Gallus Domesticus (Chicken)	2
869	4.52	4.66	5.59	3.563	1.474	E1BZ19	DNA topoisomerase 2 OS=Gallus gallus GN=TOP2B PE=3 SV=3	Gallus Gallus Domesticus (Chicken)	2
870	4.51	4.56	16.2	16.2	8.608	E1C0T1	Uncharacterized protein OS=Gallus gallus GN=TFG PE=4 SV=1	Gallus Gallus Domesticus (Chicken)	2
871	4.5	4.55	28.57	28.57	28.57	A0A1D5PV79	Uncharacterized protein OS=Gallus gallus GN=SNRPD1 PE=4 SV=1	Gallus Gallus Domesticus (Chicken)	3
872	4.49	4.63	15.18	5.68	3.818	A0A1L1RKY0	Uncharacterized protein OS=Gallus gallus PE=4 SV=1	Gallus Gallus Domesticus (Chicken)	2
873	4.48	4.98	21.53	16.43	13.88	F1P0W8	Glycerol-3-phosphate dehydrogenase [NAD(+)] OS=Gallus gallus GN=GPD1L PE=3 SV=2	Gallus Gallus Domesticus (Chicken)	4
874	4.48	4.53	18.44	9.497	7.263	A0A1D5PS40	Uncharacterized protein OS=Gallus gallus GN=SLC25A3 PE=3 SV=1	Gallus Gallus Domesticus (Chicken)	2
875	4.45	4.51	13.25	3.939	2.059	E1C0J4	Uncharacterized protein OS=Gallus gallus GN=UPF1 PE=4 SV=3	Gallus Gallus Domesticus (Chicken)	2
876	4.44	4.48	12.97	11.39	6.962	E1C6N5	Acetyltransferase component of pyruvate dehydrogenase complex OS=Gallus gallus GN=DLAT PE=3 SV=1	Gallus Gallus Domesticus (Chicken)	2
877	4.44	4.48	13.45	13.45	7.018	F1NBD0	Uncharacterized protein OS=Gallus gallus GN=ERLIN2 PE=4 SV=2	Gallus Gallus Domesticus (Chicken)	2
878	4.42	4.55	4.866	2.929	1.241	E1BV83	Uncharacterized protein OS=Gallus gallus GN=NUP205 PE=4 SV=2	Gallus Gallus Domesticus (Chicken)	2
879	4.42	4.54	23.46	18.52	18.52	Q5ZIA3	Uncharacterized protein OS=Gallus gallus GN=SNX3 PE=2 SV=1	Gallus Gallus Domesticus (Chicken)	3
880	4.41	4.44	5.795	5.795	3.206	A0A1D5PSR0	Uncharacterized protein OS=Gallus gallus GN=STRN3 PE=4 SV=1	Gallus Gallus Domesticus (Chicken)	2
881	4.4	4.44	13.65	10.76	10.76	E1C2U6	Uncharacterized protein OS=Gallus gallus GN=PRKAR1B PE=4 SV=1	Gallus Gallus Domesticus (Chicken)	3
882	4.4	4.44	17.56	17.2	12.9	A0A1D5PVN8	Uncharacterized protein OS=Gallus gallus PE=4 SV=1	Gallus Gallus Domesticus (Chicken)	3
883	4.4	4.44	17.45	17.45	7.234	A0A1D5PPP2	Uncharacterized protein OS=Gallus gallus GN=HDHD1 PE=4 SV=1	Gallus Gallus Domesticus (Chicken)	2
884	4.39	4.52	6.676	6.676	3.815	F1N8I0	Uncharacterized protein OS=Gallus gallus GN=APEH PE=4 SV=3	Gallus Gallus Domesticus (Chicken)	3
885	4.38	4.52	14.61	7.518	4.681	E3VL98	Mx1 protein OS=Gallus gallus GN=Mx1 PE=2 SV=1	Gallus Gallus Domesticus (Chicken)	2
886	4.38	4.42	18.58	15.63	8.555	A0A1D5P2K1	Uncharacterized protein OS=Gallus gallus PE=4 SV=1	Gallus Gallus Domesticus (Chicken)	2
887	4.37	4.47	29.68	23.23	23.23	E1BS06	Uncharacterized protein OS=Gallus gallus GN=RPL23A PE=3 SV=2	Gallus Gallus Domesticus (Chicken)	3
888	4.37	4.42	26.03	22.31	17.36	E1BUB6	Uncharacterized protein OS=Gallus gallus GN=GSTT1L PE=4 SV=3	Gallus Gallus Domesticus (Chicken)	5
889	4.36	6.75	28.86	28.86	22.82	F1P596	Uncharacterized protein OS=Gallus gallus GN=CALML3 PE=4 SV=2	Gallus Gallus Domesticus (Chicken)	6
890	4.36	4.4	14.45	11.51	6.095	Q5ZI80	Uncharacterized protein OS=Gallus gallus GN=RCJMB04_29h3 PE=2 SV=1	Gallus Gallus Domesticus (Chicken)	2
891	4.36	4.39	38.46	38.46	38.46	F1P4I3	Uncharacterized protein OS=Gallus gallus GN=VAMP3 PE=4 SV=3	Gallus Gallus Domesticus (Chicken)	2
892	4.35	4.39	30.61	23.81	15.65	A0A1D5NVI0	Uncharacterized protein OS=Gallus gallus GN=HBBA PE=3 SV=1	Gallus Gallus Domesticus (Chicken)	2
893	4.34	4.38	16.3	11.41	7.065	A0A1D5NXB3	Uncharacterized protein OS=Gallus gallus GN=RBM4B PE=4 SV=1	Gallus Gallus Domesticus (Chicken)	2
894	4.33	4.37	18.38	9.547	5.489	F1NBE3	Uncharacterized protein OS=Gallus gallus GN=LOC101750333 PE=3 SV=2	Gallus Gallus Domesticus (Chicken)	2
895	4.32	4.36	48.1	39.05	13.81	E1C697	Glutathione peroxidase OS=Gallus gallus GN=GPX7 PE=3 SV=1	Gallus Gallus Domesticus (Chicken)	2
896	4.31	4.44	16.17	8.683	8.683	F1NV80	Uncharacterized protein OS=Gallus gallus GN=CAB39L PE=4 SV=2	Gallus Gallus Domesticus (Chicken)	3
897	4.31	4.39	13.14	10.88	5.544	Q90707	Kinesin light chain OS=Gallus gallus PE=2 SV=1	Gallus Gallus Domesticus (Chicken)	2
898	4.3	4.42	15.06	12.24	7.529	Q5F3B4	Uncharacterized protein OS=Gallus gallus GN=RCJMB04_23c19 PE=2 SV=1	Gallus Gallus Domesticus (Chicken)	3
899	4.3	4.42	13.49	7.884	7.884	F1P4X4	Uncharacterized protein OS=Gallus gallus PE=4 SV=3	Gallus Gallus Domesticus (Chicken)	3
900	4.29	4.5	8.441	7.01	5.007	Q5ZIG5	Uncharacterized protein OS=Gallus gallus GN=GFPT1 PE=2 SV=1	Gallus Gallus Domesticus (Chicken)	3
901	4.29	4.32	15	15	7	A0A1D5PRY7	Uncharacterized protein OS=Gallus gallus PE=4 SV=2	Gallus Gallus Domesticus (Chicken)	3
902	4.28	4.4	12.14	12.14	8.671	Q5ZJ14	Uncharacterized protein OS=Gallus gallus GN=RCJMB04_21m6 PE=2 SV=1	Gallus Gallus Domesticus (Chicken)	3
903	4.28	4.32	9.942	3.674	1.801	F1NPS0	Uncharacterized protein OS=Gallus gallus GN=NUP155 PE=4 SV=3	Gallus Gallus Domesticus (Chicken)	2
904	4.28	4.32	18.5	10.57	4.846	A0A1D5PAY0	Uncharacterized protein OS=Gallus gallus GN=SRPX PE=4 SV=1	Gallus Gallus Domesticus (Chicken)	2
905	4.28	4.31	11.92	5.61	3.787	F1P451	Uncharacterized protein OS=Gallus gallus GN=ACSL3 PE=4 SV=3	Gallus Gallus Domesticus (Chicken)	2
906	4.27	4.35	13.6	13.6	10.4	Q5ZJY1	Uncharacterized protein OS=Gallus gallus GN=PGLS PE=2 SV=1	Gallus Gallus Domesticus (Chicken)	2
907	4.27	4.31	22.97	14.84	14.84	A0A1L1RR38	Uncharacterized protein OS=Gallus gallus GN=VDAC3 PE=4 SV=1	Gallus Gallus Domesticus (Chicken)	3
908	4.26	9.23	21.24	18.92	11.2	Q5F406	Uncharacterized protein OS=Gallus gallus GN=RCJMB04_3o14 PE=2 SV=1	Gallus Gallus Domesticus (Chicken)	5
909	4.26	4.34	15.17	11.38	4.138	Q5ZJD2	Uncharacterized protein OS=Gallus gallus GN=RCJMB04_19c24 PE=2 SV=1	Gallus Gallus Domesticus (Chicken)	2
910	4.24	4.27	11.69	9.61	7.013	Q5ZKQ9	RNA binding motif protein, X-linked OS=Gallus gallus GN=RBMX PE=2 SV=1	Gallus Gallus Domesticus (Chicken)	2
911	4.23	4.26	5.58	2.21	1.381	Q90824	Cytotactin 200kD OS=Gallus gallus PE=2 SV=1	Gallus Gallus Domesticus (Chicken)	2
912	4.21	4.37	28.29	28.29	28.29	E1BYW9	Proteasome subunit beta type OS=Gallus gallus GN=PSMB3 PE=3 SV=1	Gallus Gallus Domesticus (Chicken)	4
913	4.21	4.36	13.4	12.06	11.8	A0A1D5PBV9	Glutamine synthetase OS=Gallus gallus GN=GLUL PE=3 SV=1	Gallus Gallus Domesticus (Chicken)	3
914	4.21	4.33	43.1	43.1	43.1	E1BVZ7	Uncharacterized protein OS=Gallus gallus GN=DYNLT3 PE=4 SV=1	Gallus Gallus Domesticus (Chicken)	3
915	4.2	4.24	25.76	18.31	10.51	A0A1D5P8R0	Uncharacterized protein OS=Gallus gallus GN=LOC769726 PE=4 SV=2	Gallus Gallus Domesticus (Chicken)	2
916	4.19	4.3	6.171	5.038	5.038	Q5F3I2	Putative uncharacterized protein OS=Gallus gallus GN=RCJMB04_16d21 PE=2 SV=1	Gallus Gallus Domesticus (Chicken)	3
917	4.19	4.3	7.368	5.865	5.865	E1C6L4	Uncharacterized protein OS=Gallus gallus GN=PROS1 PE=4 SV=1	Gallus Gallus Domesticus (Chicken)	3
918	4.16	4.35	15.16	6.597	2.778	Q5KTT9	eIF4G-related protein NAT1 OS=Gallus gallus GN=NAT1 PE=2 SV=1	Gallus Gallus Domesticus (Chicken)	2
919	4.15	4.22	14.87	10.79	6.414	A0A1D5PV44	Sideroflexin OS=Gallus gallus GN=SFXN1 PE=3 SV=1	Gallus Gallus Domesticus (Chicken)	2
920	4.15	4.17	26.92	26.15	26.15	A0A1L1RT65	40S ribosomal protein S24 OS=Gallus gallus GN=RPS24 PE=3 SV=1	Gallus Gallus Domesticus (Chicken)	3
921	4.15	4.17	16.04	16.04	10.45	E1C4L3	Uncharacterized protein OS=Gallus gallus GN=SPR PE=4 SV=1	Gallus Gallus Domesticus (Chicken)	2
922	4.15	4.16	16.28	13.74	8.906	E1BZS2	Uncharacterized protein OS=Gallus gallus GN=NAP1L1 PE=3 SV=1	Gallus Gallus Domesticus (Chicken)	2
923	4.14	4.16	15	9.118	8.235	A0A1L1RS19	Cathepsin B OS=Gallus gallus GN=CTSB PE=3 SV=1	Gallus Gallus Domesticus (Chicken)	2
924	4.14	4.16	10.62	8.016	4.81	A0A1D5PLN1	Uncharacterized protein OS=Gallus gallus PE=4 SV=1	Gallus Gallus Domesticus (Chicken)	2
925	4.13	4.15	8.282	2.381	2.381	F1NT10	Uncharacterized protein OS=Gallus gallus GN=TCERG1 PE=4 SV=2	Gallus Gallus Domesticus (Chicken)	2
926	4.13	4.14	6.571	3.524	2.476	F1NHH2	Uncharacterized protein OS=Gallus gallus GN=LLGL1 PE=4 SV=3	Gallus Gallus Domesticus (Chicken)	2
927	4.13	4.14	11.97	11.97	9.309	Q5ZI86	Uncharacterized protein OS=Gallus gallus GN=RCJMB04_29e19 PE=2 SV=1	Gallus Gallus Domesticus (Chicken)	4
928	4.12	8.18	31.7	31.7	24.15	A0A1I7Q3Y4	F-actin-capping protein subunit alpha-1 OS=Gallus gallus GN=CAPZA1 PE=3 SV=1	Gallus Gallus Domesticus (Chicken)	8
929	4.12	6.16	20.69	14.85	9.284	A0A1D5PQE8	Uncharacterized protein OS=Gallus gallus GN=GNA13 PE=4 SV=2	Gallus Gallus Domesticus (Chicken)	3
930	4.12	4.14	6.133	4.933	3.867	A0A1D5NTG2	Uncharacterized protein OS=Gallus gallus GN=RBM14 PE=4 SV=1	Gallus Gallus Domesticus (Chicken)	2
931	4.12	4.13	14.63	10.88	7.483	H9KZF8	ATP synthase subunit gamma OS=Gallus gallus GN=ATP5C1 PE=3 SV=3	Gallus Gallus Domesticus (Chicken)	2
932	4.12	4.13	12.53	9.774	6.015	E1BYF1	Uncharacterized protein OS=Gallus gallus GN=CTH PE=3 SV=1	Gallus Gallus Domesticus (Chicken)	2
933	4.11	4.43	25.07	21.45	12.81	Q71RI7	Guanine nucleotide-binding protein G11 alpha-subunit OS=Gallus gallus GN=GNA11 PE=2 SV=1	Gallus Gallus Domesticus (Chicken)	4
934	4.11	4.13	14.1	5.333	5.333	E1C2V9	Uncharacterized protein OS=Gallus gallus GN=ARFGAP2 PE=4 SV=3	Gallus Gallus Domesticus (Chicken)	2
935	4.11	4.12	44.14	28.83	20.72	F1NBX4	Uncharacterized protein OS=Gallus gallus GN=RPL27A PE=3 SV=3	Gallus Gallus Domesticus (Chicken)	3
936	4.1	4.11	33.89	13.33	13.33	F1N9Q2	Lactoylglutathione lyase OS=Gallus gallus GN=GLO1 PE=3 SV=3	Gallus Gallus Domesticus (Chicken)	2
937	4.1	4.11	13.83	9.362	7.872	A0A1D5P2C0	Uncharacterized protein OS=Gallus gallus GN=FAM83A PE=4 SV=1	Gallus Gallus Domesticus (Chicken)	2
938	4.1	4.11	32	32	19	F1NLT8	Uncharacterized protein OS=Gallus gallus GN=ARHGDIB PE=4 SV=2	Gallus Gallus Domesticus (Chicken)	2
939	4.09	4.76	32.1	23.15	16.05	A0A1D5P9Z6	Core histone macro-H2A.1 OS=Gallus gallus GN=H2AFY PE=3 SV=1	Gallus Gallus Domesticus (Chicken)	3
940	4.09	4.11	12.63	8.421	5.789	Q8AWB4	Putative uncharacterized protein POFUT1 OS=Gallus gallus GN=POFUT1 PE=2 SV=1	Gallus Gallus Domesticus (Chicken)	2
941	4.09	4.1	21.17	21.17	14.33	F1NCI5	Uncharacterized protein OS=Gallus gallus GN=HNRNPA0 PE=4 SV=2	Gallus Gallus Domesticus (Chicken)	3
942	4.09	4.1	28.66	23.17	18.9	E1C8Y9	Uncharacterized protein OS=Gallus gallus GN=SRSF3 PE=4 SV=1	Gallus Gallus Domesticus (Chicken)	3
943	4.09	4.1	31.17	22.08	15.58	A0A1L1RRM7	Uncharacterized protein OS=Gallus gallus GN=LIN7B PE=4 SV=1	Gallus Gallus Domesticus (Chicken)	2
944	4.08	4.1	31.35	9.921	9.921	F1NRM8	Endoplasmic reticulum resident protein 29 OS=Gallus gallus GN=ERP29 PE=4 SV=3	Gallus Gallus Domesticus (Chicken)	2
945	4.08	4.09	28.17	23.02	23.02	A0A1D5PDN3	Proliferating cell nuclear antigen OS=Gallus gallus GN=PCNA PE=3 SV=1	Gallus Gallus Domesticus (Chicken)	4
946	4.07	4.18	35.47	21.37	15.38	A0A1D5PHL0	Proteasome subunit alpha type OS=Gallus gallus GN=PSMA2 PE=3 SV=1	Gallus Gallus Domesticus (Chicken)	2
947	4.07	4.14	18.07	18.07	10.44	A0A1D5PXP8	Proteasome activator complex subunit 3 OS=Gallus gallus GN=PSME3 PE=4 SV=1	Gallus Gallus Domesticus (Chicken)	2
948	4.06	4.12	35.1	21.85	14.57	R4GME1	Uncharacterized protein OS=Gallus gallus GN=PFDN2 PE=4 SV=2	Gallus Gallus Domesticus (Chicken)	2
949	4.06	4.07	19.24	6.94	6.94	A0A1D5PH79	Uncharacterized protein OS=Gallus gallus PE=4 SV=1	Gallus Gallus Domesticus (Chicken)	2
950	4.06	4.07	37.18	37.18	25	Q5ZMA4	Uncharacterized protein OS=Gallus gallus GN=RCJMB04_2l14 PE=2 SV=1	Gallus Gallus Domesticus (Chicken)	2
951	4.06	4.06	8.421	4.035	4.035	A0A1D5PMH0	Uncharacterized protein OS=Gallus gallus GN=VPS45 PE=3 SV=1	Gallus Gallus Domesticus (Chicken)	2
952	4.06	4.06	22.18	9.623	9.623	A0A1L1RIX1	Uncharacterized protein OS=Gallus gallus GN=HSD17B7 PE=4 SV=1	Gallus Gallus Domesticus (Chicken)	2
953	4.05	9.62	22.03	19.77	17.23	Q90847	G protein alpha subunit OS=Gallus gallus GN=Galphai3 PE=4 SV=1	Gallus Gallus Domesticus (Chicken)	5
954	4.05	4.17	20	18.57	18.57	Q5ZLP5	Uncharacterized protein OS=Gallus gallus GN=SARNP PE=2 SV=1	Gallus Gallus Domesticus (Chicken)	3
955	4.05	4.06	31.71	21.95	14.15	A0A1L1RMH8	Uncharacterized protein OS=Gallus gallus PE=4 SV=1	Gallus Gallus Domesticus (Chicken)	2
956	4.05	4.06	26.18	12.88	12.88	A0A1D5NYM7	Cysteine and glycine-rich protein 2 OS=Gallus gallus GN=CSRP2 PE=4 SV=1	Gallus Gallus Domesticus (Chicken)	2
957	4.05	4.06	44.44	44.44	34.92	Q9I882	Protein kinase C inhibitor OS=Gallus gallus GN=chPKCI PE=2 SV=1	Gallus Gallus Domesticus (Chicken)	2
958	4.05	4.05	19.91	15.04	11.95	E1C9F4	Uncharacterized protein OS=Gallus gallus GN=PSPH PE=4 SV=1	Gallus Gallus Domesticus (Chicken)	2
959	4.04	4.05	12.53	6.024	6.024	E1BYM1	mRNA cap guanine-N7 methyltransferase OS=Gallus gallus GN=RNMT PE=3 SV=1	Gallus Gallus Domesticus (Chicken)	2
960	4.04	4.05	17.41	10.93	10.93	Q9PTD6	Ribosomal protein S6 (Fragment) OS=Gallus gallus PE=2 SV=1	Gallus Gallus Domesticus (Chicken)	3
961	4.04	4.04	6.93	2.772	2.772	R4GGG9	Uncharacterized protein OS=Gallus gallus PE=4 SV=2	Gallus Gallus Domesticus (Chicken)	2
962	4.04	4.04	32.75	19.3	19.3	R4GLL0	Galectin OS=Gallus gallus GN=LGALSL PE=4 SV=2	Gallus Gallus Domesticus (Chicken)	2
963	4.03	4.12	5.142	2.906	1.863	A0A1D5P610	Uncharacterized protein OS=Gallus gallus PE=4 SV=1	Gallus Gallus Domesticus (Chicken)	2
964	4.03	4.04	18.06	15.48	15.48	F1NT14	Uncharacterized protein OS=Gallus gallus GN=MGST1 PE=4 SV=2	Gallus Gallus Domesticus (Chicken)	2
965	4.03	4.04	5.682	2.727	2.727	A0A1D5PTI9	Uncharacterized protein OS=Gallus gallus GN=UBE3A PE=4 SV=1	Gallus Gallus Domesticus (Chicken)	2
966	4.03	4.04	30.47	19.53	19.53	O42388	Ubiquitin-60S ribosomal protein L40 OS=Gallus gallus GN=UBA52 PE=2 SV=1	Gallus Gallus Domesticus (Chicken)	2
967	4.03	4.03	22.39	15.17	9.95	F1P256	Uncharacterized protein OS=Gallus gallus PE=4 SV=3	Gallus Gallus Domesticus (Chicken)	3
968	4.03	4.03	4.018	1.488	1.488	O93419	Collagen XVIII OS=Gallus gallus PE=2 SV=2	Gallus Gallus Domesticus (Chicken)	2
969	4.03	4.03	13.8	7.071	7.071	F1NJV4	Protein-L-isoaspartate O-methyltransferase OS=Gallus gallus GN=PCMT1 PE=3 SV=2	Gallus Gallus Domesticus (Chicken)	2
970	4.03	4.03	44.19	41.86	41.86	Q6B834	Histone H4 (Fragment) OS=Gallus gallus PE=3 SV=1	Gallus Gallus Domesticus (Chicken)	6
971	4.03	4.03	26.29	17.53	17.53	F1P593	Heat shock protein beta-1 OS=Gallus gallus GN=HSPB1 PE=3 SV=2	Gallus Gallus Domesticus (Chicken)	2
972	4.03	4.03	21.62	8.408	8.408	F1NV32	Secretory carrier-associated membrane protein OS=Gallus gallus GN=SCAMP2 PE=3 SV=3	Gallus Gallus Domesticus (Chicken)	2
973	4.03	4.03	20	20	11.54	E1C992	Tetraspanin OS=Gallus gallus GN=UPK1B PE=3 SV=2	Gallus Gallus Domesticus (Chicken)	2
974	4.02	14.3	32.26	32.26	25.4	A0A1D5P342	Tropomyosin alpha-1 chain OS=Gallus gallus GN=TPM1 PE=3 SV=1	Gallus Gallus Domesticus (Chicken)	7
975	4.02	6.02	24.86	18.38	18.38	O93480	Chromobox protein (CHCB1) OS=Gallus gallus GN=CBX1 PE=2 SV=1	Gallus Gallus Domesticus (Chicken)	3
976	4.02	4.21	9.809	4.067	4.067	F1NLE6	Oxysterol-binding protein OS=Gallus gallus PE=3 SV=3	Gallus Gallus Domesticus (Chicken)	3
977	4.02	4.05	18.63	12.75	12.75	F1NQG5	Ribosomal protein L15 OS=Gallus gallus GN=RPL15 PE=3 SV=2	Gallus Gallus Domesticus (Chicken)	2
978	4.02	4.03	20.31	16.67	9.375	Q6LC82	GTPase cRac1A OS=Gallus gallus GN=cRac1A PE=2 SV=1	Gallus Gallus Domesticus (Chicken)	2
979	4.02	4.02	27.04	8.143	8.143	A0A1L1RQJ8	Bleomycin hydrolase OS=Gallus gallus GN=BLMH PE=4 SV=1	Gallus Gallus Domesticus (Chicken)	2
980	4.02	4.02	25.36	18.84	18.84	R4GL88	Cellular retinoic acid-binding protein 2 OS=Gallus gallus GN=CRABP2 PE=3 SV=2	Gallus Gallus Domesticus (Chicken)	2
981	4.01	6.97	14.05	9.368	9.368	A0A1D5PIY2	Uncharacterized protein OS=Gallus gallus GN=SEPT8 PE=3 SV=1	Gallus Gallus Domesticus (Chicken)	4
982	4.01	4.02	15.92	10.38	10.38	Q9DDU8	Transformer-2 beta OS=Gallus gallus GN=TRA2B PE=2 SV=1	Gallus Gallus Domesticus (Chicken)	2
983	4.01	4.02	12.35	7.968	7.968	F1NG24	Uncharacterized protein OS=Gallus gallus GN=TNFAIP8L3 PE=4 SV=4	Gallus Gallus Domesticus (Chicken)	2
984	4.01	4.01	8.297	3.017	3.017	Q98906	Microtubule-associated protein (Fragment) OS=Gallus gallus GN=MAP4 PE=2 SV=1	Gallus Gallus Domesticus (Chicken)	2
985	4.01	4.01	11.94	4.305	4.305	Q5F3L8	Uncharacterized protein OS=Gallus gallus GN=RCJMB04_13p9 PE=2 SV=1	Gallus Gallus Domesticus (Chicken)	2
986	4.01	4.01	4.24	2	2	F1NNV4	Peptidylprolyl isomerase OS=Gallus gallus GN=FKBP15 PE=4 SV=3	Gallus Gallus Domesticus (Chicken)	2
987	4.01	4.01	8.421	5.263	5.263	E1BW83	Uncharacterized protein OS=Gallus gallus GN=SLC25A24 PE=3 SV=3	Gallus Gallus Domesticus (Chicken)	3
988	4.01	4.01	25.17	19.87	19.87	A0A1D5PHF6	Uncharacterized protein OS=Gallus gallus PE=4 SV=1	Gallus Gallus Domesticus (Chicken)	4
989	4.01	4.01	6.38	3.116	3.116	A0A1D5P9U3	Uncharacterized protein OS=Gallus gallus GN=LOC107049309 PE=4 SV=1	Gallus Gallus Domesticus (Chicken)	2
990	4.01	4.01	20.85	14.47	14.47	Q5ZI35	Uncharacterized protein OS=Gallus gallus GN=RCJMB04_30l19 PE=2 SV=1	Gallus Gallus Domesticus (Chicken)	2
991	4.01	4.01	29.91	20.56	20.56	F1NIL3	Uncharacterized protein OS=Gallus gallus GN=ATP5L PE=4 SV=3	Gallus Gallus Domesticus (Chicken)	2
992	4.01	4.01	9.252	5.315	5.315	E1BWJ8	Uncharacterized protein OS=Gallus gallus GN=ABI1 PE=4 SV=3	Gallus Gallus Domesticus (Chicken)	2
993	4.01	4.01	34.38	18.75	18.75	A0A1L1RZ99	40S ribosomal protein S17 OS=Gallus gallus GN=RPS17 PE=3 SV=1	Gallus Gallus Domesticus (Chicken)	2
994	4.01	4.01	16.52	12.05	12.05	A0A1D5PL39	Uncharacterized protein OS=Gallus gallus GN=ATP6V1E1 PE=3 SV=1	Gallus Gallus Domesticus (Chicken)	2
995	4	24.08	55.26	55.26	54.89	A0A1D5P2C3	Uncharacterized protein OS=Gallus gallus PE=3 SV=1	Gallus Gallus Domesticus (Chicken)	23
996	4	13	38.5	38.5	38.5	A0A1D5P470	Glutathione S-transferase OS=Gallus gallus GN=LOC107050491 PE=3 SV=1	Gallus Gallus Domesticus (Chicken)	9
997	4	12.71	51.67	50.56	50.56	F1NGS7	ADP-ribosylation factor 5 OS=Gallus gallus GN=ARF5 PE=3 SV=3	Gallus Gallus Domesticus (Chicken)	9
998	4	8.2	25.15	25.15	20.55	Q91956	Uncharacterized protein OS=Gallus gallus PE=2 SV=1	Gallus Gallus Domesticus (Chicken)	4
999	4	4.03	10.1	6.126	6.126	A0A1D5PL53	Uncharacterized protein OS=Gallus gallus GN=TXNRD3 PE=3 SV=1	Gallus Gallus Domesticus (Chicken)	2
1000	4	4.01	10.45	7.627	7.627	Q90885	Leucine zipper protein OS=Gallus gallus PE=2 SV=1	Gallus Gallus Domesticus (Chicken)	3
1001	4	4.01	10.58	10.05	10.05	E1BZN6	Receptor expression-enhancing protein OS=Gallus gallus GN=REEP5 PE=3 SV=1	Gallus Gallus Domesticus (Chicken)	2
1002	4	4	2.655	1.554	1.554	F1P1Y1	Uncharacterized protein OS=Gallus gallus GN=ARHGEF12 PE=4 SV=2	Gallus Gallus Domesticus (Chicken)	2
1003	4	4	11.27	8.685	8.685	H9L1F4	Perilipin OS=Gallus gallus GN=PLIN4 PE=3 SV=2	Gallus Gallus Domesticus (Chicken)	2
1004	4	4	20.95	20	20	F1NP48	60S ribosomal protein L36 OS=Gallus gallus GN=RPL36 PE=3 SV=3	Gallus Gallus Domesticus (Chicken)	2
1005	4	4	13.28	13.28	13.28	R4GL78	Platelet-activating factor acetylhydrolase IB subunit beta OS=Gallus gallus GN=PAFAH1B2 PE=4 SV=3	Gallus Gallus Domesticus (Chicken)	2
1006	4	4	24.75	24.75	24.75	R4GGQ4	Uncharacterized protein OS=Gallus gallus GN=TIMM13 PE=3 SV=2	Gallus Gallus Domesticus (Chicken)	2
1007	4	4	18.07	18.07	18.07	Q6EE60	Ribosomal protein L18 (Fragment) OS=Gallus gallus PE=2 SV=1	Gallus Gallus Domesticus (Chicken)	2
1008	4	4	10.18	10.18	10.18	Q5ZMT4	Uncharacterized protein OS=Gallus gallus GN=TMED5 PE=2 SV=1	Gallus Gallus Domesticus (Chicken)	2
1009	4	4	7.824	7.824	7.824	Q5ZM92	Uncharacterized protein OS=Gallus gallus GN=DAZAP1 PE=2 SV=1	Gallus Gallus Domesticus (Chicken)	2
1010	4	4	23.48	23.48	23.48	Q5ZM66	40S ribosomal protein S26 OS=Gallus gallus GN=RPS26 PE=2 SV=1	Gallus Gallus Domesticus (Chicken)	2
1011	4	4	8.385	8.385	8.385	Q5ZL99	Uncharacterized protein (Fragment) OS=Gallus gallus GN=RCJMB04_7b3 PE=2 SV=1	Gallus Gallus Domesticus (Chicken)	2
1012	4	4	15.08	15.08	15.08	Q5ZL58	Uncharacterized protein OS=Gallus gallus GN=SNRPD3 PE=2 SV=1	Gallus Gallus Domesticus (Chicken)	2
1013	4	4	10.59	10.59	10.59	Q5ZKK9	Uncharacterized protein OS=Gallus gallus GN=RCJMB04_10e2 PE=2 SV=1	Gallus Gallus Domesticus (Chicken)	2
1014	4	4	6.95	6.95	6.95	Q5ZKH1	Clathrin light chain OS=Gallus gallus GN=RCJMB04_10n18 PE=2 SV=1	Gallus Gallus Domesticus (Chicken)	2
1015	4	4	6.083	6.083	6.083	Q5ZIZ7	Uncharacterized protein OS=Gallus gallus GN=DNAJA2 PE=2 SV=1	Gallus Gallus Domesticus (Chicken)	2
1016	4	4	5.589	5.589	5.589	Q5F387	Uncharacterized protein OS=Gallus gallus GN=SF3A3 PE=2 SV=1	Gallus Gallus Domesticus (Chicken)	2
1017	4	4	11.34	11.34	11.34	Q49B65	EF hand-containing protein 1 OS=Gallus gallus GN=EFHD1 PE=2 SV=1	Gallus Gallus Domesticus (Chicken)	2
1018	4	4	10.11	10.11	10.11	F1P5V9	Uncharacterized protein OS=Gallus gallus GN=PARVA PE=4 SV=3	Gallus Gallus Domesticus (Chicken)	3
1019	4	4	31.73	31.73	31.73	F1P0C0	Uncharacterized protein OS=Gallus gallus GN=HMGN1 PE=4 SV=1	Gallus Gallus Domesticus (Chicken)	2
1020	4	4	4.452	4.452	4.452	F1NWH5	Uncharacterized protein OS=Gallus gallus GN=AQP3 PE=3 SV=2	Gallus Gallus Domesticus (Chicken)	3
1021	4	4	2.914	2.914	2.914	F1NW17	Uncharacterized protein OS=Gallus gallus GN=NCAPG2 PE=4 SV=3	Gallus Gallus Domesticus (Chicken)	2
1022	4	4	30.43	30.43	30.43	F1NTT2	Uncharacterized protein OS=Gallus gallus GN=RPS28 PE=3 SV=2	Gallus Gallus Domesticus (Chicken)	3
1023	4	4	5.68	5.68	5.68	F1NTM0	Uncharacterized protein OS=Gallus gallus GN=FAM169A PE=4 SV=3	Gallus Gallus Domesticus (Chicken)	2
1024	4	4	13.57	13.57	13.57	F1NC27	Uncharacterized protein OS=Gallus gallus GN=RAB21 PE=4 SV=2	Gallus Gallus Domesticus (Chicken)	2
1025	4	4	18.75	18.75	18.75	F1N9J4	60S ribosomal protein L22 OS=Gallus gallus GN=RPL22 PE=4 SV=2	Gallus Gallus Domesticus (Chicken)	2
1026	4	4	4.338	4.338	4.338	F1N8T1	Clusterin OS=Gallus gallus GN=CLUL1 PE=3 SV=3	Gallus Gallus Domesticus (Chicken)	2
1027	4	4	17.11	17.11	17.11	E1C8V9	Uncharacterized protein OS=Gallus gallus GN=SNRPG PE=4 SV=1	Gallus Gallus Domesticus (Chicken)	3
1028	4	4	6.128	6.128	6.128	E1BUN0	Uncharacterized protein OS=Gallus gallus GN=HAPLN3 PE=4 SV=2	Gallus Gallus Domesticus (Chicken)	2
1029	4	4	35.71	35.71	35.71	E1BU66	Uncharacterized protein OS=Gallus gallus GN=RPL38 PE=3 SV=3	Gallus Gallus Domesticus (Chicken)	2
1030	4	4	22.89	22.89	22.89	E1BSJ2	40S ribosomal protein S21 OS=Gallus gallus GN=RPS21 PE=3 SV=2	Gallus Gallus Domesticus (Chicken)	2
1031	4	4	29.92	29.92	29.92	A0A1L1RZR6	Ragulator complex protein LAMTOR3 OS=Gallus gallus GN=LAMTOR3 PE=4 SV=1	Gallus Gallus Domesticus (Chicken)	2
1032	4	4	19.67	19.67	19.67	A0A1L1RYU0	Uncharacterized protein OS=Gallus gallus GN=PSCA PE=4 SV=1	Gallus Gallus Domesticus (Chicken)	2
1033	4	4	18.85	18.85	18.85	A0A1L1RJ87	Uncharacterized protein OS=Gallus gallus PE=3 SV=1	Gallus Gallus Domesticus (Chicken)	3
1034	4	4	18.75	18.75	18.75	A0A1D5PZE1	Prostaglandin E synthase 3 OS=Gallus gallus GN=PTGES3 PE=4 SV=1	Gallus Gallus Domesticus (Chicken)	4
1035	4	4	18.75	18.75	18.75	A0A1D5PNR0	RNA-binding protein 8A OS=Gallus gallus GN=RBM8A PE=3 SV=1	Gallus Gallus Domesticus (Chicken)	2
1036	4	4	14.63	14.63	14.63	A0A1D5PD44	Uncharacterized protein OS=Gallus gallus GN=LOC107050727 PE=4 SV=1	Gallus Gallus Domesticus (Chicken)	3
1037	3.95	4.04	9.534	7.839	4.661	Q0KKP5	Lanosterol 14alpha-demethylase OS=Gallus gallus GN=CYP51 PE=2 SV=1	Gallus Gallus Domesticus (Chicken)	2
1038	3.94	4.07	6.754	5.332	3.199	A0A1L1RSC6	Uncharacterized protein OS=Gallus gallus PE=4 SV=1	Gallus Gallus Domesticus (Chicken)	2
1039	3.92	4	5.322	5.322	5.322	F1NU71	Mitochondrial import inner membrane translocase subunit TIM44 OS=Gallus gallus GN=TIMM44 PE=3 SV=2	Gallus Gallus Domesticus (Chicken)	2
1040	3.89	4.07	9.288	5.681	2.074	F1P4D9	Uncharacterized protein OS=Gallus gallus GN=MYO1E PE=3 SV=3	Gallus Gallus Domesticus (Chicken)	3
1041	3.89	4.07	7.507	7.507	7.507	F1NVY5	Uncharacterized protein OS=Gallus gallus GN=DNAJB11 PE=4 SV=2	Gallus Gallus Domesticus (Chicken)	3
1042	3.89	4.06	12.96	6.164	4.654	A0A1D5P2W8	Uncharacterized protein OS=Gallus gallus PE=4 SV=1	Gallus Gallus Domesticus (Chicken)	3
1043	3.89	4	14.65	14.01	14.01	E1C8F7	Uncharacterized protein OS=Gallus gallus GN=RPL24 PE=4 SV=3	Gallus Gallus Domesticus (Chicken)	2
1044	3.88	4.09	14.82	9.395	7.516	Q5ZMC1	Uncharacterized protein OS=Gallus gallus GN=RP11-529K1.3 PE=2 SV=1	Gallus Gallus Domesticus (Chicken)	3
1045	3.88	4.04	29.9	28.35	14.43	A0A1D5PII6	RuvB-like helicase OS=Gallus gallus PE=3 SV=1	Gallus Gallus Domesticus (Chicken)	2
1046	3.87	5.77	8	8	8	H9L0D7	Uncharacterized protein OS=Gallus gallus GN=WASF2 PE=4 SV=2	Gallus Gallus Domesticus (Chicken)	3
1047	3.87	3.98	13.14	6.356	6.356	Q5ZMN1	Uncharacterized protein OS=Gallus gallus GN=G3BP1 PE=2 SV=1	Gallus Gallus Domesticus (Chicken)	2
1048	3.85	4.05	23.89	17.41	12.55	Q5ZJ50	Phosphomannomutase OS=Gallus gallus GN=RCJMB04_20k18 PE=2 SV=1	Gallus Gallus Domesticus (Chicken)	3
1049	3.83	4.02	36	23.27	12.36	A0A1D5PME0	Uncharacterized protein OS=Gallus gallus GN=LOC107055783 PE=4 SV=1	Gallus Gallus Domesticus (Chicken)	2
1050	3.83	3.97	8.819	6.142	3.307	A0A1D5P7M2	Uncharacterized protein OS=Gallus gallus GN=RETSAT PE=4 SV=1	Gallus Gallus Domesticus (Chicken)	3
1051	3.83	3.97	14.33	12.03	9.169	F1NZP0	Twinfilin-2 OS=Gallus gallus GN=TWF2 PE=4 SV=3	Gallus Gallus Domesticus (Chicken)	2
1052	3.83	3.93	11.71	7.375	7.375	F1N824	Uncharacterized protein OS=Gallus gallus GN=CADM1 PE=4 SV=3	Gallus Gallus Domesticus (Chicken)	2
1053	3.83	3.93	27.41	17.04	17.04	E1BVB1	Uncharacterized protein OS=Gallus gallus GN=RPL32 PE=4 SV=2	Gallus Gallus Domesticus (Chicken)	4
1054	3.82	3.99	16.97	16.97	7.581	A0A1D5PEW1	Uncharacterized protein OS=Gallus gallus GN=RSU1 PE=4 SV=1	Gallus Gallus Domesticus (Chicken)	2
1055	3.82	3.96	31.36	31.36	31.36	A0A1D5PNS8	Uncharacterized protein OS=Gallus gallus GN=DYNLRB1 PE=4 SV=1	Gallus Gallus Domesticus (Chicken)	3
1056	3.8	3.94	12.39	7.563	4.832	E1C5A3	Uncharacterized protein OS=Gallus gallus GN=PPP2R5A PE=4 SV=3	Gallus Gallus Domesticus (Chicken)	2
1057	3.8	3.92	6.582	6.582	6.582	Q5ZIF0	Uncharacterized protein OS=Gallus gallus GN=MAP2K1 PE=2 SV=1	Gallus Gallus Domesticus (Chicken)	2
1058	3.8	3.89	5.192	5.192	5.192	A0A1I7Q412	Uncharacterized protein OS=Gallus gallus PE=3 SV=1	Gallus Gallus Domesticus (Chicken)	2
1059	3.78	3.87	13.54	7.735	7.735	Q92074	Beta-1,4-galactosyltransferase OS=Gallus gallus GN=CKI PE=2 SV=1	Gallus Gallus Domesticus (Chicken)	2
1060	3.78	3.87	18.92	11.35	11.35	F1NJ73	Uncharacterized protein OS=Gallus gallus GN=AK2 PE=3 SV=3	Gallus Gallus Domesticus (Chicken)	3
1061	3.77	3.89	28.51	28.51	21.05	R9PXM5	Uncharacterized protein OS=Gallus gallus GN=IGLL1 PE=4 SV=2	Gallus Gallus Domesticus (Chicken)	2
1062	3.74	8.02	35.29	35.29	35.29	A0A1B1XXT1	Eukaryotic translation initiation factor 5A OS=Gallus gallus GN=EIF5A2 PE=2 SV=1	Gallus Gallus Domesticus (Chicken)	5
1063	3.74	3.88	13	13	7.43	R4GFY2	Uncharacterized protein OS=Gallus gallus GN=TMX4 PE=4 SV=1	Gallus Gallus Domesticus (Chicken)	2
1064	3.74	3.87	8.532	4.778	4.778	A0A1L1RYW0	Eukaryotic translation initiation factor 2A OS=Gallus gallus GN=EIF2A PE=4 SV=1	Gallus Gallus Domesticus (Chicken)	2
1065	3.74	3.85	14.58	14.58	14.58	A0A1D5PYL6	Uncharacterized protein OS=Gallus gallus GN=GSTA PE=4 SV=1	Gallus Gallus Domesticus (Chicken)	3
1066	3.73	3.84	27.59	7.28	7.28	F1NC02	Proteasome subunit alpha type OS=Gallus gallus GN=PSMA4 PE=3 SV=2	Gallus Gallus Domesticus (Chicken)	2
1067	3.72	3.82	9.302	9.302	9.302	H9L0U6	Proteasome subunit beta OS=Gallus gallus GN=PSMB4 PE=3 SV=1	Gallus Gallus Domesticus (Chicken)	2
1068	3.71	3.84	11.15	5.216	5.216	Q5ZMB0	Putative uncharacterized protein OS=Gallus gallus GN=RCJMB04_2k16 PE=2 SV=1	Gallus Gallus Domesticus (Chicken)	3
1069	3.69	3.87	11.5	11.5	11.5	Q7ZTS9	Dimethylarginine dimethylaminohydrolase I OS=Gallus gallus PE=2 SV=1	Gallus Gallus Domesticus (Chicken)	3
1070	3.68	3.94	10.9	10.9	7.713	A0A1D5PTA1	Isocitrate dehydrogenase [NAD] subunit, mitochondrial OS=Gallus gallus GN=LOC101751023 PE=3 SV=1	Gallus Gallus Domesticus (Chicken)	3
1071	3.68	3.8	17.22	17.22	17.22	E1C2C2	Uncharacterized protein OS=Gallus gallus PE=4 SV=3	Gallus Gallus Domesticus (Chicken)	2
1072	3.67	3.9	15.13	15.13	9.868	A0A1L1RL41	Anamorsin OS=Gallus gallus GN=CIAPIN1 PE=3 SV=1	Gallus Gallus Domesticus (Chicken)	2
1073	3.66	3.99	15.25	12.75	12.75	E1C9H8	Uncharacterized protein OS=Gallus gallus GN=PRKAR2A PE=4 SV=1	Gallus Gallus Domesticus (Chicken)	3
1074	3.65	3.76	8.84	4.199	4.199	E1BT38	Uncharacterized protein OS=Gallus gallus GN=DLG1 PE=4 SV=2	Gallus Gallus Domesticus (Chicken)	3
1075	3.62	3.82	36.83	21.59	10.16	E1BZH9	Uncharacterized protein OS=Gallus gallus GN=HADH PE=4 SV=1	Gallus Gallus Domesticus (Chicken)	3
1076	3.61	3.8	15.79	13.6	4.825	Q5ZI37	Uncharacterized protein OS=Gallus gallus GN=RCJMB04_30k11 PE=2 SV=1	Gallus Gallus Domesticus (Chicken)	2
1077	3.61	3.76	20.73	13.01	8.537	A0A1D5P7P7	Uncharacterized protein OS=Gallus gallus PE=4 SV=1	Gallus Gallus Domesticus (Chicken)	2
1078	3.61	3.74	13.23	13.23	8.615	Q5F4B4	Cell-cycle related and expression-elevated protein in tumor OS=Gallus gallus GN=CREPT PE=2 SV=1	Gallus Gallus Domesticus (Chicken)	2
1079	3.61	3.71	15.78	8.021	8.021	F1P0D2	Glutamine synthetase OS=Gallus gallus GN=LOC417253 PE=3 SV=3	Gallus Gallus Domesticus (Chicken)	2
1080	3.61	3.71	6.497	4.408	4.408	F1P397	Uncharacterized protein OS=Gallus gallus GN=SPOCK3 PE=4 SV=2	Gallus Gallus Domesticus (Chicken)	2
1081	3.6	15.22	38.73	29.71	23.61	A0A1L1RPH2	Actin, alpha skeletal muscle OS=Gallus gallus GN=ACTA1 PE=3 SV=1	Gallus Gallus Domesticus (Chicken)	19
1082	3.6	4.09	9.912	9.912	3.634	E1C1F5	Uncharacterized protein OS=Gallus gallus GN=WDR44 PE=4 SV=3	Gallus Gallus Domesticus (Chicken)	3
1083	3.6	3.8	9.486	6.324	4.348	E1C3D8	Phosphoinositide phospholipase C OS=Gallus gallus GN=PLCD1 PE=4 SV=4	Gallus Gallus Domesticus (Chicken)	3
1084	3.6	3.75	8.324	3.699	2.543	F1NVR6	Uncharacterized protein OS=Gallus gallus GN=NAA15 PE=4 SV=3	Gallus Gallus Domesticus (Chicken)	2
1085	3.6	3.71	18.54	10	10	F1NW48	Uncharacterized protein OS=Gallus gallus GN=ACTR3B PE=3 SV=2	Gallus Gallus Domesticus (Chicken)	3
1086	3.59	3.73	5.685	5.685	5.685	A0A1D5PR23	Epithelial-splicing regulatory protein 2 OS=Gallus gallus GN=ESRP2 PE=4 SV=1	Gallus Gallus Domesticus (Chicken)	3
1087	3.58	3.69	28.03	20.92	20.92	F1N8J8	Uncharacterized protein OS=Gallus gallus GN=CRIP2 PE=4 SV=3	Gallus Gallus Domesticus (Chicken)	2
1088	3.57	3.68	12.66	12.66	12.66	Q98SE2	U2snRNP auxiliary factor small subunit OS=Gallus gallus GN=U2AF1 PE=2 SV=1	Gallus Gallus Domesticus (Chicken)	3
1089	3.57	3.66	11.62	11.62	11.62	F1NT40	Uncharacterized protein OS=Gallus gallus GN=SAR1A PE=3 SV=1	Gallus Gallus Domesticus (Chicken)	2
1090	3.5	3.8	9.467	9.467	7.495	F1NIQ4	Uncharacterized protein OS=Gallus gallus GN=TOM1L2 PE=3 SV=2	Gallus Gallus Domesticus (Chicken)	3
1091	3.5	3.62	9.503	7.895	3.509	A0A1L1RXH5	Caldesmon OS=Gallus gallus GN=CALD1 PE=4 SV=1	Gallus Gallus Domesticus (Chicken)	2
1092	3.49	3.6	5.373	5.373	5.373	A0A1D5PJ54	Uncharacterized protein OS=Gallus gallus PE=4 SV=1	Gallus Gallus Domesticus (Chicken)	2
1093	3.49	3.59	10.34	10.34	10.34	Q6EE39	Ribosomal protein L19 (Fragment) OS=Gallus gallus PE=2 SV=1	Gallus Gallus Domesticus (Chicken)	4
1094	3.48	3.65	4.441	4.441	3.152	Q5ZHZ9	Uncharacterized protein OS=Gallus gallus GN=RBM12B PE=2 SV=1	Gallus Gallus Domesticus (Chicken)	2
1095	3.48	3.6	14.97	10.51	7.325	E1BWS2	Uncharacterized protein OS=Gallus gallus GN=NAPG PE=4 SV=1	Gallus Gallus Domesticus (Chicken)	2
1096	3.47	3.74	25.77	25.77	4.908	E1BU27	Uncharacterized protein OS=Gallus gallus GN=AKR1D1 PE=4 SV=3	Gallus Gallus Domesticus (Chicken)	2
1097	3.47	3.55	12.36	12.36	12.36	A0A1D5P5J7	Uncharacterized protein OS=Gallus gallus PE=4 SV=2	Gallus Gallus Domesticus (Chicken)	2
1098	3.46	3.59	11.73	11.73	5.612	A0A1D5PU03	Uncharacterized protein OS=Gallus gallus PE=4 SV=1	Gallus Gallus Domesticus (Chicken)	2
1099	3.45	3.55	18.44	13.41	13.41	A0A1D5Q019	Uncharacterized protein OS=Gallus gallus PE=4 SV=1	Gallus Gallus Domesticus (Chicken)	2
1100	3.44	3.55	5.346	5.346	2.83	F6UZR6	Lamin-B receptor OS=Gallus gallus GN=LBR PE=4 SV=2	Gallus Gallus Domesticus (Chicken)	2
1101	3.43	3.86	29.18	20.62	7.198	A0A1D5P8B9	Uncharacterized protein OS=Gallus gallus GN=PUF60 PE=4 SV=1	Gallus Gallus Domesticus (Chicken)	3
1102	3.43	3.54	12.44	12.44	12.44	Q5ZKB0	Uncharacterized protein OS=Gallus gallus GN=TMED2 PE=2 SV=1	Gallus Gallus Domesticus (Chicken)	3
1103	3.41	3.7	4.767	4.767	0.7558	F1NQ51	Uncharacterized protein OS=Gallus gallus PE=4 SV=3	Gallus Gallus Domesticus (Chicken)	1
1104	3.41	3.62	26.67	26.67	26.67	A0A1D5P7G1	Uncharacterized protein OS=Gallus gallus GN=S100A14 PE=3 SV=1	Gallus Gallus Domesticus (Chicken)	2
1105	3.41	3.54	20.06	11.42	8.025	A0A1D5PZ00	Uncharacterized protein OS=Gallus gallus GN=FAM49B PE=4 SV=1	Gallus Gallus Domesticus (Chicken)	2
1106	3.39	3.49	13.66	8.333	8.333	Q5ZL37	Succinate--CoA ligase [GDP-forming] subunit beta, mitochondrial OS=Gallus gallus GN=SUCLG2 PE=2 SV=1	Gallus Gallus Domesticus (Chicken)	2
1107	3.38	3.51	20.24	12.24	8.471	Q5F3L2	Uncharacterized protein OS=Gallus gallus GN=RCJMB04_14f6 PE=2 SV=1	Gallus Gallus Domesticus (Chicken)	2
1108	3.38	3.51	15.5	15.5	6.589	F1NBT2	Uncharacterized protein OS=Gallus gallus GN=ERI3 PE=4 SV=4	Gallus Gallus Domesticus (Chicken)	2
1109	3.38	3.49	9.109	7.085	4.858	F1NF66	Paired box protein Pax-6 OS=Gallus gallus GN=PAX6 PE=4 SV=3	Gallus Gallus Domesticus (Chicken)	2
1110	3.35	3.49	21.47	15.71	7.33	A0A1D5PS70	Uncharacterized protein OS=Gallus gallus GN=PDAP1 PE=4 SV=1	Gallus Gallus Domesticus (Chicken)	2
1111	3.34	15.08	37.58	31.54	28.52	F1NJ10	Uncharacterized protein OS=Gallus gallus GN=SLC25A5 PE=3 SV=3	Gallus Gallus Domesticus (Chicken)	8
1112	3.34	3.49	12.17	12.17	8.116	A0A1D5PJE7	Uncharacterized protein OS=Gallus gallus GN=SAE1 PE=4 SV=1	Gallus Gallus Domesticus (Chicken)	2
1113	3.34	3.44	6.064	2.684	2.684	E1C459	Uncharacterized protein OS=Gallus gallus GN=MYO1D PE=3 SV=3	Gallus Gallus Domesticus (Chicken)	2
1114	3.33	3.53	15.2	7.6	2.48	F1NF84	Uncharacterized protein OS=Gallus gallus PE=4 SV=3	Gallus Gallus Domesticus (Chicken)	4
1115	3.33	3.45	13.79	10	6.897	E1C2I3	Uncharacterized protein OS=Gallus gallus GN=ERGIC1 PE=4 SV=3	Gallus Gallus Domesticus (Chicken)	2
1116	3.32	3.7	11.54	11.54	6.868	Q5ZJ57	Uncharacterized protein OS=Gallus gallus GN=RCJMB04_20j17 PE=2 SV=1	Gallus Gallus Domesticus (Chicken)	3
1117	3.32	3.42	22.57	10.51	10.51	F1NIX0	Uncharacterized protein OS=Gallus gallus GN=RPL8 PE=3 SV=2	Gallus Gallus Domesticus (Chicken)	2
1118	3.31	3.53	10.17	6.977	6.977	E1BZE1	Uncharacterized protein OS=Gallus gallus GN=AHSG PE=3 SV=1	Gallus Gallus Domesticus (Chicken)	2
1119	3.3	3.64	6.871	6.871	5.767	E1C2N3	Uncharacterized protein OS=Gallus gallus GN=BICD2 PE=4 SV=3	Gallus Gallus Domesticus (Chicken)	4
1120	3.3	3.44	12.95	6.477	4.423	A0A1D5NXH2	Uncharacterized protein OS=Gallus gallus PE=4 SV=1	Gallus Gallus Domesticus (Chicken)	2
1121	3.28	3.4	22.74	9.025	9.025	Q5ZLY6	Uncharacterized protein OS=Gallus gallus GN=RCJMB04_4g4 PE=2 SV=1	Gallus Gallus Domesticus (Chicken)	2
1122	3.27	3.61	11.35	11.35	11.35	F1NQS2	Uncharacterized protein OS=Gallus gallus GN=LOC396380 PE=4 SV=1	Gallus Gallus Domesticus (Chicken)	3
1123	3.25	3.38	7.876	4.885	3.988	A0A547	Trifunctional purine biosynthetic protein adenosine-3 OS=Gallus gallus GN=GART PE=3 SV=1	Gallus Gallus Domesticus (Chicken)	2
1124	3.25	3.36	4.167	3.103	1.95	E1C6G9	Uncharacterized protein OS=Gallus gallus GN=NCKAP1 PE=4 SV=3	Gallus Gallus Domesticus (Chicken)	2
1125	3.25	3.36	10.43	10.43	7.362	F1NX57	Uncharacterized protein OS=Gallus gallus GN=GRHPR PE=3 SV=3	Gallus Gallus Domesticus (Chicken)	2
1126	3.23	3.38	7.892	6.313	3.495	A0A1D5PA60	Uncharacterized protein OS=Gallus gallus GN=MARS PE=3 SV=1	Gallus Gallus Domesticus (Chicken)	2
1127	3.22	3.4	25.23	19.27	12.84	A0A1L1RL62	Eukaryotic translation initiation factor 3 subunit K OS=Gallus gallus GN=EIF3K PE=3 SV=1	Gallus Gallus Domesticus (Chicken)	3
1128	3.21	3.36	10.19	10.19	10.19	A0A1D5NYA8	Uncharacterized protein OS=Gallus gallus GN=DNAJA4 PE=3 SV=1	Gallus Gallus Domesticus (Chicken)	3
1129	3.2	3.34	24.78	24.78	24.78	A0A1L1RUX3	Uncharacterized protein OS=Gallus gallus PE=4 SV=1	Gallus Gallus Domesticus (Chicken)	2
1130	3.2	3.3	9.714	9.714	6.857	A0A1L1RTI3	Uncharacterized protein OS=Gallus gallus GN=GLT8D2 PE=4 SV=1	Gallus Gallus Domesticus (Chicken)	2
1131	3.18	24.54	50.45	45.31	42.63	F1NW97	Tubulin alpha chain OS=Gallus gallus GN=TUBA4B PE=3 SV=3	Gallus Gallus Domesticus (Chicken)	19
1132	3.18	3.44	14.31	5.975	2.83	F1NQZ9	Uncharacterized protein OS=Gallus gallus GN=GCLC PE=4 SV=3	Gallus Gallus Domesticus (Chicken)	2
1133	3.17	7.46	14.35	6.735	6.735	Q71SG4	Collapsin response mediator protein-1A OS=Gallus gallus GN=CRMP1A PE=2 SV=1	Gallus Gallus Domesticus (Chicken)	4
1134	3.17	3.26	3.103	3.103	3.103	E1C8Q5	V-type proton ATPase subunit a OS=Gallus gallus GN=ATP6V0A1 PE=3 SV=3	Gallus Gallus Domesticus (Chicken)	2
1135	3.16	3.51	4.376	2.443	0.9117	F1NA05	Uncharacterized protein OS=Gallus gallus GN=RANBP2 PE=4 SV=3	Gallus Gallus Domesticus (Chicken)	2
1136	3.16	3.37	15.13	7.092	7.092	F1NYN9	Uncharacterized protein OS=Gallus gallus GN=GMPPA PE=4 SV=3	Gallus Gallus Domesticus (Chicken)	2
1137	3.16	3.29	9.348	4.674	3.075	A0A1D5PK66	Oxysterol-binding protein OS=Gallus gallus GN=OSBP PE=3 SV=1	Gallus Gallus Domesticus (Chicken)	2
1138	3.16	3.29	34.9	22.82	16.78	A0A1D5PPS9	Stathmin OS=Gallus gallus PE=3 SV=1	Gallus Gallus Domesticus (Chicken)	2
1139	3.15	3.46	10.78	6.799	5.141	F1NWD5	Leucine-rich repeat-containing protein 40 OS=Gallus gallus GN=LRRC40 PE=4 SV=1	Gallus Gallus Domesticus (Chicken)	3
1140	3.15	3.24	7.45	7.45	7.45	E1BWG7	Uncharacterized protein OS=Gallus gallus GN=PTER PE=3 SV=3	Gallus Gallus Domesticus (Chicken)	2
1141	3.14	3.24	11.47	4.74	4.74	A0A1D5PX31	Uncharacterized protein OS=Gallus gallus GN=EPB41L1 PE=4 SV=1	Gallus Gallus Domesticus (Chicken)	2
1142	3.14	3.24	6.596	2.639	2.639	A0A1D5PUG6	Uncharacterized protein OS=Gallus gallus GN=DDX23 PE=3 SV=1	Gallus Gallus Domesticus (Chicken)	2
1143	3.14	3.24	14.96	9.854	9.854	F1P006	Toll-interacting protein OS=Gallus gallus GN=TOLLIP PE=4 SV=1	Gallus Gallus Domesticus (Chicken)	2
1144	3.14	3.23	23.48	22.73	22.73	A0A1L1RTL5	Cell division control protein 42 homolog OS=Gallus gallus GN=CDC42 PE=3 SV=1	Gallus Gallus Domesticus (Chicken)	2
1145	3.12	3.44	10.51	5.447	3.891	F1NG39	Unconventional myosin-Ic OS=Gallus gallus GN=MYO1C PE=3 SV=1	Gallus Gallus Domesticus (Chicken)	3
1146	3.1	3.41	4.894	1.8	0.821	A0A1D5PP29	Uncharacterized protein OS=Gallus gallus GN=LAMA2 PE=4 SV=2	Gallus Gallus Domesticus (Chicken)	2
1147	3.1	3.28	19.36	14.74	7.514	F1NSZ7	Uncharacterized protein OS=Gallus gallus GN=MSI1 PE=4 SV=3	Gallus Gallus Domesticus (Chicken)	2
1148	3.08	7.33	21.01	17.12	17.12	Q5ZIH1	Uncharacterized protein OS=Gallus gallus GN=RCJMB04_26e18 PE=2 SV=1	Gallus Gallus Domesticus (Chicken)	4
1149	3.07	3.31	7.674	5.968	2.192	Q5ZJ83	Uncharacterized protein OS=Gallus gallus GN=RCJMB04_20c5 PE=2 SV=1	Gallus Gallus Domesticus (Chicken)	2
1150	3.06	3.16	13.7	6.393	6.393	E1BSI4	Uncharacterized protein OS=Gallus gallus GN=CHMP5 PE=4 SV=1	Gallus Gallus Domesticus (Chicken)	2
1151	3.06	3.15	15.68	5.227	5.227	Q5F391	Uncharacterized protein OS=Gallus gallus GN=RCJMB04_27o21 PE=2 SV=1	Gallus Gallus Domesticus (Chicken)	2
1152	3.06	3.15	23.36	23.36	23.36	E1C4V1	ATP synthase-coupling factor 6, mitochondrial OS=Gallus gallus GN=ATP5J PE=3 SV=3	Gallus Gallus Domesticus (Chicken)	2
1153	3.05	3.18	8.835	4.819	4.819	E1BTJ1	Glycylpeptide N-tetradecanoyltransferase OS=Gallus gallus GN=NMT2 PE=3 SV=1	Gallus Gallus Domesticus (Chicken)	2
1154	3.05	3.14	5.698	5.698	5.698	A0A1L1RZ98	Uncharacterized protein OS=Gallus gallus GN=C12ORF10 PE=4 SV=1	Gallus Gallus Domesticus (Chicken)	2
1155	3.03	3.12	37.72	37.72	37.72	F1P4P0	Ubiquitin-fold modifier 1 OS=Gallus gallus GN=UFM1 PE=4 SV=2	Gallus Gallus Domesticus (Chicken)	2
1156	3.02	3.15	15.19	12.03	6.017	A0A1L1RVR5	Uncharacterized protein OS=Gallus gallus GN=PPP1R7 PE=4 SV=1	Gallus Gallus Domesticus (Chicken)	2
1157	3.01	3.16	17.3	10.38	7.612	A0A1L1RUY2	Uncharacterized protein OS=Gallus gallus PE=4 SV=1	Gallus Gallus Domesticus (Chicken)	2
1158	3.01	3.11	21.97	21.97	21.97	A0A1D5NX11	Bleomycin hydrolase OS=Gallus gallus GN=BLMH PE=4 SV=1	Gallus Gallus Domesticus (Chicken)	2
1159	2.98	3.18	26.51	26.51	26.51	Q5F3G3	Tetraspanin OS=Gallus gallus GN=RCJMB04_17m6 PE=2 SV=1	Gallus Gallus Domesticus (Chicken)	2
1160	2.98	3.14	18.04	14.68	6.422	E1C852	Uncharacterized protein OS=Gallus gallus GN=PDLIM1 PE=4 SV=1	Gallus Gallus Domesticus (Chicken)	3
1161	2.98	3.07	11.04	7.669	7.669	E1BU33	Uncharacterized protein OS=Gallus gallus GN=VPS26A PE=4 SV=1	Gallus Gallus Domesticus (Chicken)	2
1162	2.96	4.79	19.35	14.92	4.874	R4GKQ7	Uncharacterized protein OS=Gallus gallus GN=ADD3 PE=4 SV=1	Gallus Gallus Domesticus (Chicken)	3
1163	2.96	3.84	16.96	10	6.304	E1BUT7	Uncharacterized protein OS=Gallus gallus GN=IRF6 PE=3 SV=3	Gallus Gallus Domesticus (Chicken)	3
1164	2.96	3.05	11.44	4.333	4.333	Q9YIC3	Peptidylprolyl isomerase OS=Gallus gallus GN=cFKBP/SMAP PE=2 SV=2	Gallus Gallus Domesticus (Chicken)	2
1165	2.95	3.3	9.404	6.505	3.527	F1NWJ9	Unconventional myosin-VI OS=Gallus gallus GN=MYO6 PE=4 SV=1	Gallus Gallus Domesticus (Chicken)	3
1166	2.95	3.14	9.107	4.286	4.286	Q2PUH1	Non-specific serine/threonine protein kinase OS=Gallus gallus GN=PRKAA1 PE=2 SV=1	Gallus Gallus Domesticus (Chicken)	2
1167	2.95	3.05	10.61	7.717	7.717	F1NQ92	Regulation of nuclear pre-mRNA domain-containing protein 1A OS=Gallus gallus GN=RPRD1A PE=4 SV=2	Gallus Gallus Domesticus (Chicken)	2
1168	2.95	3.04	16.67	16.67	16.67	A0A1D5PCF5	Uncharacterized protein OS=Gallus gallus PE=4 SV=1	Gallus Gallus Domesticus (Chicken)	2
1169	2.94	3.11	5.19	5.19	5.19	A0A1D5P7D1	Uncharacterized protein OS=Gallus gallus GN=UAP1L1 PE=4 SV=1	Gallus Gallus Domesticus (Chicken)	2
1170	2.94	3.05	7.851	7.851	5.372	A0A1D5P2Q1	Uncharacterized protein OS=Gallus gallus PE=4 SV=1	Gallus Gallus Domesticus (Chicken)	2
1171	2.94	3.04	22.7	17.79	17.79	A0A1D5PMM4	Uncharacterized protein OS=Gallus gallus GN=LOC107056010 PE=4 SV=1	Gallus Gallus Domesticus (Chicken)	2
1172	2.93	3.19	34.71	30	15.29	Q8QG67	Glutathione peroxidase OS=Gallus gallus GN=GPX4 PE=2 SV=3	Gallus Gallus Domesticus (Chicken)	2
1173	2.93	3.12	18.35	15.25	3.876	A0A1L1RYX0	Endophilin-B1 OS=Gallus gallus GN=SH3GLB1 PE=4 SV=1	Gallus Gallus Domesticus (Chicken)	1
1174	2.93	3.06	17.01	9.794	9.794	Q5ZKW7	Uncharacterized protein OS=Gallus gallus GN=RCJMB04_8n22 PE=2 SV=1	Gallus Gallus Domesticus (Chicken)	2
1175	2.92	3.06	24.22	24.22	16.77	E1C658	ATP synthase subunit d, mitochondrial OS=Gallus gallus GN=ATP5H PE=3 SV=3	Gallus Gallus Domesticus (Chicken)	2
1176	2.91	3.21	12.61	8.784	8.784	E1BT61	Uncharacterized protein OS=Gallus gallus GN=UBA3 PE=4 SV=2	Gallus Gallus Domesticus (Chicken)	3
1177	2.91	2.99	9.833	6.276	6.276	Q9YHB8	Calcium/calmodulin-dependent kinase II alpha protein OS=Gallus gallus PE=2 SV=1	Gallus Gallus Domesticus (Chicken)	2
1178	2.9	3.39	9.259	7.778	4.815	Q5F3Q3	Uncharacterized protein OS=Gallus gallus GN=RCJMB04_10b17 PE=2 SV=1	Gallus Gallus Domesticus (Chicken)	2
1179	2.9	3.03	7.996	3.661	2.697	E1C0M8	Uncharacterized protein OS=Gallus gallus GN=SMARCA5 PE=3 SV=3	Gallus Gallus Domesticus (Chicken)	2
1180	2.89	3.19	3.475	2.79	1.615	F1NG08	Uncharacterized protein OS=Gallus gallus PE=4 SV=3	Gallus Gallus Domesticus (Chicken)	2
1181	2.88	3	16.11	16.11	16.11	E1BYP7	Uncharacterized protein OS=Gallus gallus GN=SEH1L PE=4 SV=3	Gallus Gallus Domesticus (Chicken)	3
1182	2.87	3.14	34.59	25.41	25.41	Q5ZK19	Uncharacterized protein OS=Gallus gallus GN=DCTN3 PE=2 SV=1	Gallus Gallus Domesticus (Chicken)	3
1183	2.87	3	12.29	12.29	8.638	E1BUM0	Peptidyl-prolyl cis-trans isomerase E OS=Gallus gallus GN=PPIE PE=3 SV=1	Gallus Gallus Domesticus (Chicken)	2
1184	2.87	2.99	5.911	5.911	5.911	E1BZJ3	Uncharacterized protein OS=Gallus gallus GN=NPLOC4 PE=4 SV=2	Gallus Gallus Domesticus (Chicken)	3
1185	2.87	2.95	10.33	7.337	7.337	R4GMF2	Uncharacterized protein OS=Gallus gallus GN=SMARCE1 PE=4 SV=1	Gallus Gallus Domesticus (Chicken)	2
1186	2.85	3.04	9.22	4.728	4.728	A0A1D5PBU7	Uncharacterized protein OS=Gallus gallus GN=SCRN2 PE=4 SV=1	Gallus Gallus Domesticus (Chicken)	2
1187	2.84	12.78	20.93	14.58	13.38	F1NQD9	Radixin OS=Gallus gallus GN=RDX PE=4 SV=3	Gallus Gallus Domesticus (Chicken)	8
1188	2.84	2.95	22.12	17.79	11.06	Q90940	Calcium-binding protein OS=Gallus gallus GN=P22 PE=2 SV=1	Gallus Gallus Domesticus (Chicken)	2
1189	2.83	2.96	20.66	20.66	8.525	F1NFT8	WD repeat-containing protein 61 OS=Gallus gallus GN=WDR61 PE=4 SV=1	Gallus Gallus Domesticus (Chicken)	2
1190	2.83	2.94	12.05	4.015	4.015	Q5ZKZ8	Uncharacterized protein OS=Gallus gallus GN=RCJMB04_8j5 PE=2 SV=1	Gallus Gallus Domesticus (Chicken)	2
1191	2.83	2.92	52.11	33.8	33.8	Q9YH14	Progesterone receptor binding protein OS=Gallus gallus GN=rbf PE=2 SV=1	Gallus Gallus Domesticus (Chicken)	2
1192	2.81	3.33	15.38	15.38	6.731	E1BQI4	Uncharacterized protein OS=Gallus gallus GN=GLOD4 PE=4 SV=3	Gallus Gallus Domesticus (Chicken)	2
1193	2.81	3.15	8.508	8.508	4.307	E1BTM0	Uncharacterized protein OS=Gallus gallus GN=ITIH5 PE=4 SV=3	Gallus Gallus Domesticus (Chicken)	3
1194	2.81	2.92	3.493	1.768	0.8418	E1C1B8	Uncharacterized protein OS=Gallus gallus GN=CNOT1 PE=4 SV=2	Gallus Gallus Domesticus (Chicken)	2
1195	2.81	2.92	16.07	8.929	6.378	F1N876	Uncharacterized protein OS=Gallus gallus GN=SEPHS1 PE=4 SV=2	Gallus Gallus Domesticus (Chicken)	2
1196	2.81	2.9	22.96	22.96	22.96	E1C1Y0	Uncharacterized protein OS=Gallus gallus PE=4 SV=3	Gallus Gallus Domesticus (Chicken)	2
1197	2.79	3.03	2.68	1.523	1.523	F1NP60	Uncharacterized protein OS=Gallus gallus GN=MRC2 PE=4 SV=3	Gallus Gallus Domesticus (Chicken)	2
1198	2.79	2.92	10.64	10.64	2.661	F1NIA8	Uncharacterized protein OS=Gallus gallus GN=AGXT2L2 PE=3 SV=3	Gallus Gallus Domesticus (Chicken)	1
1199	2.78	2.98	5.385	3.692	3.692	F1NU04	Uncharacterized protein OS=Gallus gallus GN=SLC44A1 PE=3 SV=2	Gallus Gallus Domesticus (Chicken)	2
1200	2.78	2.87	9.804	6.209	6.209	A0A1D5PF81	Uncharacterized protein OS=Gallus gallus GN=RMDN1 PE=4 SV=1	Gallus Gallus Domesticus (Chicken)	2
1201	2.78	2.87	7.784	7.784	7.784	Q5ZJE6	Uncharacterized protein OS=Gallus gallus GN=RCJMB04_18o16 PE=2 SV=1	Gallus Gallus Domesticus (Chicken)	2
1202	2.77	2.86	2.132	2.132	2.132	F1NXD7	Uncharacterized protein OS=Gallus gallus GN=SEC23IP PE=4 SV=4	Gallus Gallus Domesticus (Chicken)	2
1203	2.76	2.85	4.378	2.535	2.535	E1C2U4	DNA helicase OS=Gallus gallus GN=MCM4 PE=3 SV=2	Gallus Gallus Domesticus (Chicken)	2
1204	2.76	2.85	8.977	6.472	6.472	E1BUS2	Uncharacterized protein OS=Gallus gallus GN=NOP58 PE=4 SV=3	Gallus Gallus Domesticus (Chicken)	2
1205	2.74	2.83	12.82	7.692	7.692	F1NE90	Golgi to ER traffic protein 4 homolog OS=Gallus gallus GN=GET4 PE=4 SV=3	Gallus Gallus Domesticus (Chicken)	2
1206	2.73	2.92	30.14	13.88	13.88	E1BRL4	Synaptosomal-associated protein OS=Gallus gallus GN=SNAP23 PE=3 SV=1	Gallus Gallus Domesticus (Chicken)	2
1207	2.73	2.86	2.132	0.9861	0.6397	E1C224	Uncharacterized protein OS=Gallus gallus GN=VPS13C PE=4 SV=4	Gallus Gallus Domesticus (Chicken)	2
1208	2.72	3.11	8.815	7.53	5.051	A0A1L1RZY6	Integrin alpha-6 OS=Gallus gallus GN=ITGA6 PE=3 SV=1	Gallus Gallus Domesticus (Chicken)	4
1209	2.71	2.78	7.273	7.273	7.273	A0A1L1RWY0	Cytochrome b-c1 complex subunit Rieske, mitochondrial OS=Gallus gallus GN=UQCRFS1 PE=4 SV=1	Gallus Gallus Domesticus (Chicken)	2
1210	2.7	2.78	8.581	8.581	8.581	F1P241	Uncharacterized protein OS=Gallus gallus GN=CRKL PE=4 SV=2	Gallus Gallus Domesticus (Chicken)	2
1211	2.68	2.92	5.89	4.225	3.201	F1P2U1	Uncharacterized protein OS=Gallus gallus GN=CUL4A PE=3 SV=3	Gallus Gallus Domesticus (Chicken)	2
1212	2.68	2.87	12.67	9.589	9.589	A0A1L1RQQ1	NAD(P)H-hydrate epimerase OS=Gallus gallus GN=APOA1BP PE=3 SV=1	Gallus Gallus Domesticus (Chicken)	2
1213	2.68	2.75	27.71	27.71	27.71	F1NWK2	Uncharacterized protein OS=Gallus gallus GN=COX7A2 PE=4 SV=2	Gallus Gallus Domesticus (Chicken)	3
1214	2.68	2.75	21.74	21.74	21.74	E1C6C2	Uncharacterized protein OS=Gallus gallus GN=FAM103A1 PE=4 SV=3	Gallus Gallus Domesticus (Chicken)	2
1215	2.67	5.16	16.85	16.85	13.92	A0A1D5PIK3	Uncharacterized protein OS=Gallus gallus GN=RAB3A PE=4 SV=1	Gallus Gallus Domesticus (Chicken)	3
1216	2.64	2.89	9.388	9.388	9.388	D5LPR1	Fascin OS=Gallus gallus GN=FSCN1 PE=2 SV=1	Gallus Gallus Domesticus (Chicken)	3
1217	2.63	4.8	8.856	7.196	7.196	F1NV47	Uncharacterized protein OS=Gallus gallus GN=LOC100859860 PE=3 SV=3	Gallus Gallus Domesticus (Chicken)	3
1218	2.61	2.65	17.07	13.01	13.01	Q90642	Cell division cycle control protein 37 OS=Gallus gallus GN=cdc37 PE=2 SV=1	Gallus Gallus Domesticus (Chicken)	3
1219	2.6	2.64	13.09	9.192	9.192	Q5ZLD5	Uncharacterized protein OS=Gallus gallus GN=RCJMB04_6k8 PE=2 SV=1	Gallus Gallus Domesticus (Chicken)	2
1220	2.59	15.67	19.07	13.99	11.71	A0A1D5P4E9	Uncharacterized protein OS=Gallus gallus GN=FAM129A PE=4 SV=1	Gallus Gallus Domesticus (Chicken)	9
1221	2.59	2.85	19.23	11.92	11.92	F1NJI6	Uncharacterized protein OS=Gallus gallus GN=FBXO6 PE=4 SV=3	Gallus Gallus Domesticus (Chicken)	3
1222	2.59	2.66	9.779	9.779	2.399	F1NZ34	Uncharacterized protein OS=Gallus gallus GN=NUP54 PE=4 SV=4	Gallus Gallus Domesticus (Chicken)	1
1223	2.59	2.64	6.203	6.203	6.203	O42417	Serine protease (Fragment) OS=Gallus gallus PE=2 SV=1	Gallus Gallus Domesticus (Chicken)	2
1224	2.58	2.63	14.84	5.479	5.479	Q5ZMI9	Uncharacterized protein OS=Gallus gallus GN=VPS4B PE=2 SV=1	Gallus Gallus Domesticus (Chicken)	2
1225	2.57	2.63	21.59	21.59	10.13	E1BWA9	Uncharacterized protein OS=Gallus gallus GN=FAM3C PE=4 SV=1	Gallus Gallus Domesticus (Chicken)	2
1226	2.57	2.62	10.55	10.55	10.55	F1NBZ6	Hypoxanthine-guanine phosphoribosyltransferase OS=Gallus gallus GN=HPRT1 PE=4 SV=2	Gallus Gallus Domesticus (Chicken)	2
1227	2.56	2.72	22.03	22.03	22.03	E1C3C6	V-type proton ATPase subunit G OS=Gallus gallus GN=ATP6V1G1 PE=3 SV=1	Gallus Gallus Domesticus (Chicken)	3
1228	2.56	2.61	6.262	2.302	2.302	A0A1D5NYT2	Uncharacterized protein OS=Gallus gallus GN=NNT PE=4 SV=1	Gallus Gallus Domesticus (Chicken)	2
1229	2.55	2.6	7.643	7.643	7.325	F1NKE8	Uncharacterized protein OS=Gallus gallus GN=PDXK PE=4 SV=3	Gallus Gallus Domesticus (Chicken)	2
1230	2.55	2.6	5.395	5.395	5.395	R4GGA4	Uncharacterized protein OS=Gallus gallus PE=4 SV=2	Gallus Gallus Domesticus (Chicken)	2
1231	2.54	2.67	7.648	4.185	4.185	Q5ZI61	Uncharacterized protein OS=Gallus gallus GN=RCJMB04_30a22 PE=2 SV=1	Gallus Gallus Domesticus (Chicken)	2
1232	2.54	2.65	4.779	4.779	4.779	A0A1D5NTC8	Uncharacterized protein OS=Gallus gallus GN=STAM PE=4 SV=1	Gallus Gallus Domesticus (Chicken)	2
1233	2.53	2.57	5.757	5.757	5.757	A0A1D5PHZ5	Uncharacterized protein OS=Gallus gallus GN=CPQ PE=4 SV=1	Gallus Gallus Domesticus (Chicken)	2
1234	2.52	2.58	24.19	17.11	5.31	E1BWX3	Uncharacterized protein OS=Gallus gallus GN=MCU PE=4 SV=3	Gallus Gallus Domesticus (Chicken)	1
1235	2.52	2.57	14.64	9.009	5.856	A0A1L1RSA3	Uncharacterized protein OS=Gallus gallus GN=FBLN7 PE=4 SV=1	Gallus Gallus Domesticus (Chicken)	2
1236	2.52	2.56	12.47	12.47	12.47	F1N9B7	Uncharacterized protein OS=Gallus gallus GN=RAD23B PE=4 SV=3	Gallus Gallus Domesticus (Chicken)	2
1237	2.51	2.56	44.88	44.88	11.02	Q5ZLY4	Uncharacterized protein OS=Gallus gallus GN=RCJMB04_4g18 PE=2 SV=1	Gallus Gallus Domesticus (Chicken)	1
1238	2.5	2.63	9.123	9.123	9.123	A0A1D5P617	Paraspeckle component 1 OS=Gallus gallus GN=PSPC1 PE=4 SV=1	Gallus Gallus Domesticus (Chicken)	2
1239	2.5	2.54	4.275	4.275	4.275	F1NME5	Cleft lip and palate transmembrane protein 1-like protein OS=Gallus gallus GN=CLPTM1L PE=4 SV=2	Gallus Gallus Domesticus (Chicken)	2
1240	2.49	2.64	7.666	6.039	2.904	Q76FQ4	DNA mismatch repair protein (Fragment) OS=Gallus gallus GN=cMSH2 PE=2 SV=1	Gallus Gallus Domesticus (Chicken)	3
1241	2.48	2.53	9.481	8.442	1.818	O57660	CFR-associated protein p70 OS=Gallus gallus PE=2 SV=1	Gallus Gallus Domesticus (Chicken)	1
1242	2.48	2.52	3.725	3.725	3.725	R4GFT6	Uncharacterized protein OS=Gallus gallus GN=SUN2 PE=4 SV=2	Gallus Gallus Domesticus (Chicken)	2
1243	2.47	2.53	8.097	4.545	1.42	F1NX60	Fibulin-1 OS=Gallus gallus GN=FBLN1 PE=3 SV=1	Gallus Gallus Domesticus (Chicken)	1
1244	2.47	2.52	17	8.103	2.569	E1C155	Uncharacterized protein OS=Gallus gallus GN=ALDH6A1 PE=4 SV=2	Gallus Gallus Domesticus (Chicken)	1
1245	2.47	2.51	11.54	8.846	8.846	G1K303	Hydroxyacylglutathione hydrolase, mitochondrial OS=Gallus gallus GN=HAGH PE=3 SV=3	Gallus Gallus Domesticus (Chicken)	2
1246	2.47	2.51	25.9	18.71	18.71	F1NLW3	Uncharacterized protein OS=Gallus gallus GN=Gga.19190 PE=4 SV=3	Gallus Gallus Domesticus (Chicken)	2
1247	2.47	2.51	8.766	8.766	5.195	A0A1D5PDA1	Uncharacterized protein OS=Gallus gallus GN=ECH1 PE=4 SV=1	Gallus Gallus Domesticus (Chicken)	1
1248	2.46	2.5	12.87	12.87	12.87	Q6IFY8	Reticulon (Fragment) OS=Gallus gallus GN=RTN3 PE=2 SV=1	Gallus Gallus Domesticus (Chicken)	2
1249	2.45	2.58	4.343	3.072	2.013	F1NJ40	ATP-dependent RNA helicase DDX42 OS=Gallus gallus GN=DDX42 PE=4 SV=2	Gallus Gallus Domesticus (Chicken)	2
1250	2.44	2.49	6.866	6.866	3.134	F1NHW7	Uncharacterized protein OS=Gallus gallus GN=CRTAC1 PE=4 SV=2	Gallus Gallus Domesticus (Chicken)	1
1251	2.44	2.48	11.59	11.59	11.59	F1NVH4	Uncharacterized protein OS=Gallus gallus GN=PSMD9 PE=4 SV=1	Gallus Gallus Domesticus (Chicken)	2
1252	2.43	2.47	14.67	14.67	5.978	A0A1D5P8F9	Uncharacterized protein OS=Gallus gallus PE=4 SV=1	Gallus Gallus Domesticus (Chicken)	1
1253	2.42	2.54	3.834	3.834	3.834	A0A1D5P8B1	Uncharacterized protein OS=Gallus gallus PE=4 SV=1	Gallus Gallus Domesticus (Chicken)	2
1254	2.42	2.46	25.48	22.26	4.194	E1C6N0	Uncharacterized protein OS=Gallus gallus GN=PSMD14 PE=4 SV=2	Gallus Gallus Domesticus (Chicken)	2
1255	2.4	2.52	7.522	4.425	4.425	Q9DF58	Integrin-linked kinase OS=Gallus gallus GN=ILK PE=2 SV=1	Gallus Gallus Domesticus (Chicken)	2
1256	2.4	2.5	11.3	10.73	10.73	E1BXG0	Peptidyl-prolyl cis-trans isomerase OS=Gallus gallus GN=PPIH PE=3 SV=1	Gallus Gallus Domesticus (Chicken)	2
1257	2.4	2.45	8.543	8.543	2.764	Q5ZLW7	Uncharacterized protein OS=Gallus gallus GN=LUC7L2 PE=2 SV=1	Gallus Gallus Domesticus (Chicken)	1
1258	2.39	2.53	6.551	4.947	3.209	F1P1D9	Cysteine--tRNA ligase, cytoplasmic OS=Gallus gallus GN=CARS PE=3 SV=3	Gallus Gallus Domesticus (Chicken)	2
1259	2.39	2.51	4.277	2.264	2.264	A0A1D5PXN7	Uncharacterized protein OS=Gallus gallus GN=PDXDC1 PE=4 SV=2	Gallus Gallus Domesticus (Chicken)	2
1260	2.39	2.44	11.78	11.78	4.658	E1BRU3	Uncharacterized protein OS=Gallus gallus GN=RBM39 PE=4 SV=3	Gallus Gallus Domesticus (Chicken)	1
1261	2.38	2.54	20.14	10.95	7.42	O93417	Caspase-3 OS=Gallus gallus GN=CASP3 PE=2 SV=1	Gallus Gallus Domesticus (Chicken)	2
1262	2.38	2.42	39.58	28.47	12.5	Q5ZI85	Uncharacterized protein OS=Gallus gallus GN=RCJMB04_29f20 PE=2 SV=1	Gallus Gallus Domesticus (Chicken)	1
1263	2.38	2.41	9.664	9.664	5.882	F1NQ96	Uncharacterized protein OS=Gallus gallus PE=4 SV=3	Gallus Gallus Domesticus (Chicken)	1
1264	2.37	2.54	8.696	6.597	1.949	Q5ZKR3	Uncharacterized protein OS=Gallus gallus GN=RCJMB04_9j5 PE=2 SV=1	Gallus Gallus Domesticus (Chicken)	1
1265	2.36	2.51	5.588	3.757	3.757	E1BSP8	Uncharacterized protein OS=Gallus gallus GN=SEC24D PE=4 SV=3	Gallus Gallus Domesticus (Chicken)	3
1266	2.35	2.62	11.34	6.115	1.529	F1NG89	Ubiquitin carboxyl-terminal hydrolase 10 OS=Gallus gallus GN=USP10 PE=3 SV=3	Gallus Gallus Domesticus (Chicken)	1
1267	2.35	2.49	15.38	13.05	7.226	E1BR36	Uncharacterized protein OS=Gallus gallus GN=ACTL6A PE=3 SV=2	Gallus Gallus Domesticus (Chicken)	2
1268	2.34	2.37	3.918	2.644	1.273	F1NPI6	Uncharacterized protein OS=Gallus gallus GN=UBA6 PE=4 SV=2	Gallus Gallus Domesticus (Chicken)	1
1269	2.33	2.45	10.19	10.19	10.19	A0A1D5P1T0	Uncharacterized protein OS=Gallus gallus GN=RALA PE=4 SV=1	Gallus Gallus Domesticus (Chicken)	2
1270	2.33	2.37	5.707	1.717	0.6061	E1C1F2	Uncharacterized protein OS=Gallus gallus GN=TRIP11 PE=4 SV=1	Gallus Gallus Domesticus (Chicken)	1
1271	2.33	2.37	11.9	8.608	3.038	R4GH41	Uncharacterized protein OS=Gallus gallus GN=ASAH1 PE=4 SV=1	Gallus Gallus Domesticus (Chicken)	1
1272	2.32	2.36	3.739	1.507	0.6696	A0A1D5PVM8	Uncharacterized protein OS=Gallus gallus GN=LAMB2 PE=4 SV=1	Gallus Gallus Domesticus (Chicken)	1
1273	2.32	2.36	18.93	12.86	6.429	F1NCV7	S-methyl-5'-thioadenosine phosphorylase OS=Gallus gallus GN=MTAP PE=3 SV=2	Gallus Gallus Domesticus (Chicken)	1
1274	2.32	2.36	17.5	13.12	7.5	E1BXR1	Prefoldin subunit 3 OS=Gallus gallus GN=VBP1 PE=3 SV=3	Gallus Gallus Domesticus (Chicken)	1
1275	2.32	2.35	7.292	5	3.125	F1NW50	Uncharacterized protein OS=Gallus gallus GN=ATP6V1H PE=4 SV=3	Gallus Gallus Domesticus (Chicken)	1
1276	2.31	2.35	20.29	20.29	6.763	Q9W7P7	p32 subunit of splicing factor SF2 (Fragment) OS=Gallus gallus GN=SF2 PE=2 SV=1	Gallus Gallus Domesticus (Chicken)	1
1277	2.3	2.46	9.719	9.719	7.775	Q5F3B9	Succinate--CoA ligase [ADP-forming] subunit beta, mitochondrial OS=Gallus gallus GN=SUCLA2 PE=2 SV=1	Gallus Gallus Domesticus (Chicken)	2
1278	2.3	2.39	8.487	8.487	8.487	Q5ZL03	Uncharacterized protein OS=Gallus gallus GN=GCLM PE=2 SV=1	Gallus Gallus Domesticus (Chicken)	2
1279	2.3	2.33	17.18	11.89	5.286	A0A1D5PIH5	Hippocalcin-like protein 1 OS=Gallus gallus GN=HPCAL1 PE=4 SV=1	Gallus Gallus Domesticus (Chicken)	1
1280	2.29	2.33	12.1	8.646	5.476	F1NXH7	Leukocyte cell-derived chemotaxin 1 OS=Gallus gallus GN=LECT1 PE=4 SV=1	Gallus Gallus Domesticus (Chicken)	1
1281	2.28	5.02	16.33	16.33	2.968	Q5ZM76	Uncharacterized protein OS=Gallus gallus GN=FUBP3 PE=2 SV=1	Gallus Gallus Domesticus (Chicken)	2
1282	2.28	2.51	9.696	3.608	1.127	Q6XD56	SWAN ribonucleoprotein OS=Gallus gallus PE=2 SV=1	Gallus Gallus Domesticus (Chicken)	1
1283	2.28	2.44	16.03	10.18	2.036	A0A1D5P2L6	Cartilage-associated protein OS=Gallus gallus GN=CRTAP PE=4 SV=1	Gallus Gallus Domesticus (Chicken)	1
1284	2.28	2.42	8.403	3.509	0.9234	F1P4U4	Ubiquitin carboxyl-terminal hydrolase 7 OS=Gallus gallus GN=USP7 PE=3 SV=2	Gallus Gallus Domesticus (Chicken)	1
1285	2.28	2.32	9.218	5.01	2.204	A0A1D5PDC7	Uncharacterized protein OS=Gallus gallus PE=4 SV=1	Gallus Gallus Domesticus (Chicken)	2
1286	2.28	2.31	24	15.2	8	F1NU56	Uncharacterized protein OS=Gallus gallus GN=RPS25 PE=4 SV=2	Gallus Gallus Domesticus (Chicken)	1
1287	2.28	2.31	10.92	8.495	4.369	E1C8E8	Uncharacterized protein OS=Gallus gallus GN=NMI PE=4 SV=3	Gallus Gallus Domesticus (Chicken)	1
1288	2.28	2.31	8.824	6.561	2.715	E1BWU2	Uncharacterized protein OS=Gallus gallus GN=SERPINE2 PE=3 SV=2	Gallus Gallus Domesticus (Chicken)	1
1289	2.28	2.31	9.585	9.585	4.153	E1C7J0	Uncharacterized protein OS=Gallus gallus GN=HMOX2 PE=4 SV=2	Gallus Gallus Domesticus (Chicken)	1
1290	2.27	2.31	10.76	3.193	1.849	F1NNH9	Uncharacterized protein OS=Gallus gallus PE=4 SV=3	Gallus Gallus Domesticus (Chicken)	1
1291	2.27	2.3	14.41	14.41	8.734	A0A1D5P8G6	Uncharacterized protein OS=Gallus gallus PE=4 SV=2	Gallus Gallus Domesticus (Chicken)	1
1292	2.26	2.39	11.2	8.494	8.494	A0A1L1S0B7	Uncharacterized protein OS=Gallus gallus GN=HMBS PE=4 SV=1	Gallus Gallus Domesticus (Chicken)	2
1293	2.26	2.29	7.885	3.405	1.613	F1NTQ2	Beta-hexosaminidase OS=Gallus gallus GN=HEXB PE=3 SV=3	Gallus Gallus Domesticus (Chicken)	1
1294	2.26	2.29	4.153	3.03	1.908	A0A1D5P419	Uncharacterized protein OS=Gallus gallus GN=DPP9 PE=4 SV=1	Gallus Gallus Domesticus (Chicken)	2
1295	2.25	2.38	4.782	4.782	2.287	E1BRR6	Uncharacterized protein OS=Gallus gallus GN=SCARB2 PE=3 SV=1	Gallus Gallus Domesticus (Chicken)	1
1296	2.25	2.28	35.71	21.43	9.74	Q5ZKN7	Uncharacterized protein OS=Gallus gallus GN=UBE2L3 PE=2 SV=1	Gallus Gallus Domesticus (Chicken)	1
1297	2.25	2.28	9.13	6.304	4.348	F1NUY9	Ufm1-specific protease 2 OS=Gallus gallus GN=UFSP2 PE=4 SV=1	Gallus Gallus Domesticus (Chicken)	1
1298	2.24	2.38	16.57	8.58	8.58	Q5ZLC3	Uncharacterized protein OS=Gallus gallus GN=COPS5 PE=2 SV=1	Gallus Gallus Domesticus (Chicken)	2
1299	2.24	2.37	12.02	9.384	6.158	A0A1L1RPZ4	Monoacylglycerol lipase ABHD12 OS=Gallus gallus GN=ABHD12 PE=4 SV=1	Gallus Gallus Domesticus (Chicken)	2
1300	2.24	2.27	12.19	8.75	3.438	E1BVC4	Uncharacterized protein OS=Gallus gallus GN=SEC13 PE=4 SV=1	Gallus Gallus Domesticus (Chicken)	3
1301	2.24	2.27	9.524	9.524	4.365	A0A1D5NTK9	Syntaxin-6 OS=Gallus gallus GN=STX6 PE=3 SV=1	Gallus Gallus Domesticus (Chicken)	1
1302	2.23	2.26	18.56	10.15	2.475	F6R1X6	Uncharacterized protein OS=Gallus gallus GN=SSB PE=4 SV=1	Gallus Gallus Domesticus (Chicken)	1
1303	2.23	2.25	18.18	18.18	10.91	A0A1D5NUY6	NADH dehydrogenase [ubiquinone] 1 subunit C2 OS=Gallus gallus GN=NDUFC2 PE=3 SV=1	Gallus Gallus Domesticus (Chicken)	1
1304	2.22	2.4	27.01	27.01	16.09	R4GFE5	Uncharacterized protein OS=Gallus gallus GN=UNC119B PE=4 SV=3	Gallus Gallus Domesticus (Chicken)	2
1305	2.22	2.25	4.234	2.989	1.619	F1N8N7	Integrin beta OS=Gallus gallus GN=ITGB1 PE=3 SV=1	Gallus Gallus Domesticus (Chicken)	1
1306	2.22	2.24	7.692	5.413	3.134	Q95593	Major class I glycoprotein (Fragment) OS=Gallus gallus PE=2 SV=1	Gallus Gallus Domesticus (Chicken)	1
1307	2.21	2.32	6.987	5.131	2.511	E1BY25	Uncharacterized protein OS=Gallus gallus GN=WDR47 PE=4 SV=2	Gallus Gallus Domesticus (Chicken)	1
1308	2.21	2.29	9.524	4.762	2.993	E1C947	Uncharacterized protein OS=Gallus gallus GN=GOLGA5 PE=4 SV=3	Gallus Gallus Domesticus (Chicken)	1
1309	2.21	2.25	19.48	14.72	7.359	A0A1D5P586	Uncharacterized protein OS=Gallus gallus PE=4 SV=1	Gallus Gallus Domesticus (Chicken)	1
1310	2.21	2.24	5.382	3.445	0.9688	F1NB92	Uncharacterized protein OS=Gallus gallus GN=ERAP1 PE=4 SV=3	Gallus Gallus Domesticus (Chicken)	1
1311	2.21	2.23	12.77	6.241	1.451	O13265	Tissue transglutaminase OS=Gallus gallus PE=2 SV=1	Gallus Gallus Domesticus (Chicken)	1
1312	2.2	2.34	21.71	15.89	10.08	Q5ZMP2	Uncharacterized protein OS=Gallus gallus GN=STX7 PE=2 SV=1	Gallus Gallus Domesticus (Chicken)	2
1313	2.2	2.23	6.404	3.933	1.348	F1NSW3	Uncharacterized protein OS=Gallus gallus GN=TNPO1 PE=4 SV=3	Gallus Gallus Domesticus (Chicken)	1
1314	2.2	2.23	3.18	1.553	0.7396	Q0PVE6	Par3 OS=Gallus gallus PE=2 SV=1	Gallus Gallus Domesticus (Chicken)	1
1315	2.2	2.23	40.78	20.39	20.39	A0A1D5PDV3	Uncharacterized protein OS=Gallus gallus GN=PFDN1 PE=4 SV=1	Gallus Gallus Domesticus (Chicken)	2
1316	2.2	2.23	4.103	4.103	1.88	F1NX62	Uncharacterized protein OS=Gallus gallus GN=TTC39B PE=4 SV=2	Gallus Gallus Domesticus (Chicken)	1
1317	2.2	2.22	15.17	6.941	3.085	F1N903	Uncharacterized protein OS=Gallus gallus GN=PSMD6 PE=4 SV=2	Gallus Gallus Domesticus (Chicken)	1
1318	2.2	2.22	4.342	4.342	2.801	A0A1D5P8M7	Lipase maturation factor OS=Gallus gallus GN=LMF2 PE=3 SV=1	Gallus Gallus Domesticus (Chicken)	1
1319	2.19	2.22	22.75	12.28	3.593	R4GJD9	Uncharacterized protein OS=Gallus gallus GN=DERA PE=4 SV=2	Gallus Gallus Domesticus (Chicken)	1
1320	2.19	2.22	4.808	2.885	1.346	F1NRZ6	Uncharacterized protein OS=Gallus gallus PE=4 SV=3	Gallus Gallus Domesticus (Chicken)	1
1321	2.19	2.22	21.62	20.95	10.14	E1C043	Uncharacterized protein OS=Gallus gallus PE=4 SV=3	Gallus Gallus Domesticus (Chicken)	1
1322	2.19	2.22	22.66	22.66	12.5	Q9I9H0	Gamma-synuclein OS=Gallus gallus GN=SNCG1 PE=2 SV=1	Gallus Gallus Domesticus (Chicken)	1
1323	2.19	2.21	8.811	8.811	8.811	Q2EJU6	Pentaxin OS=Gallus gallus GN=CRP PE=2 SV=1	Gallus Gallus Domesticus (Chicken)	2
1324	2.18	4.27	21.81	13.46	5.8	A0A1D5PQ65	Uncharacterized protein OS=Gallus gallus GN=KRT23 PE=3 SV=2	Gallus Gallus Domesticus (Chicken)	3
1325	2.18	2.22	16.59	6.912	3.456	R4GH52	Uncharacterized protein OS=Gallus gallus GN=LEPREL4 PE=4 SV=2	Gallus Gallus Domesticus (Chicken)	1
1326	2.18	2.21	26	26	6	Q5ZIL3	Uncharacterized protein OS=Gallus gallus GN=UBE2K PE=2 SV=1	Gallus Gallus Domesticus (Chicken)	1
1327	2.18	2.2	6.974	3.6	1.912	F1NY25	Aconitate hydratase OS=Gallus gallus GN=ACO1 PE=3 SV=1	Gallus Gallus Domesticus (Chicken)	1
1328	2.17	8.45	12.2	9.989	7.992	A0A1D5P7Y8	AP complex subunit beta OS=Gallus gallus GN=AP2B1 PE=3 SV=1	Gallus Gallus Domesticus (Chicken)	6
1329	2.17	2.83	14.29	9.127	3.77	Q7T1F5	Serine/threonine-protein phosphatase (Fragment) OS=Gallus gallus PE=2 SV=1	Gallus Gallus Domesticus (Chicken)	3
1330	2.17	2.24	15.36	9.639	4.819	A0A1D5PAA8	Uncharacterized protein OS=Gallus gallus GN=GYG1 PE=4 SV=1	Gallus Gallus Domesticus (Chicken)	1
1331	2.17	2.21	15.28	6.597	4.167	A0A1D5P9P4	Uncharacterized protein OS=Gallus gallus PE=4 SV=1	Gallus Gallus Domesticus (Chicken)	1
1332	2.17	2.2	10.54	7.977	1.567	Q5XNV3	Cytoplasmic activation-proliferation-associated protein 1 OS=Gallus gallus GN=CAPRIN1 PE=2 SV=1	Gallus Gallus Domesticus (Chicken)	1
1333	2.17	2.2	9.544	9.544	6.639	D0VX26	Mitochondrial cytochrome c1, heme protein OS=Gallus gallus PE=1 SV=1	Gallus Gallus Domesticus (Chicken)	1
1334	2.17	2.19	15.15	15.15	6.566	A0A1D5PH43	Uncharacterized protein OS=Gallus gallus GN=YKT6 PE=3 SV=1	Gallus Gallus Domesticus (Chicken)	2
1335	2.16	22.78	19.86	17.66	15.37	A0A1D5PDT3	Calcium-transporting ATPase OS=Gallus gallus GN=ATP2B4 PE=3 SV=1	Gallus Gallus Domesticus (Chicken)	14
1336	2.16	2.26	21.64	8.187	8.187	E1BWS4	Uncharacterized protein OS=Gallus gallus GN=PTRH2 PE=4 SV=3	Gallus Gallus Domesticus (Chicken)	2
1337	2.16	2.18	27.22	18.35	8.861	R4GGS3	Uncharacterized protein OS=Gallus gallus GN=HINT2 PE=4 SV=2	Gallus Gallus Domesticus (Chicken)	1
1338	2.15	2.24	18.97	18.97	8.621	E1BRT9	Uncharacterized protein OS=Gallus gallus GN=NDUFA5 PE=4 SV=1	Gallus Gallus Domesticus (Chicken)	1
1339	2.15	2.17	19.1	19.1	6.18	E1C8Y3	Actin-related protein 2/3 complex subunit 3 OS=Gallus gallus GN=ARPC3 PE=3 SV=3	Gallus Gallus Domesticus (Chicken)	1
1340	2.15	2.17	6.04	3.356	1.342	A0A1D5PZY7	Uncharacterized protein OS=Gallus gallus GN=DCAF8 PE=4 SV=1	Gallus Gallus Domesticus (Chicken)	1
1341	2.14	2.16	13.4	9.15	4.248	E1C6X1	Uncharacterized protein OS=Gallus gallus PE=4 SV=2	Gallus Gallus Domesticus (Chicken)	1
1342	2.13	2.32	8.307	5.272	3.674	A0A1D5PXE8	Uncharacterized protein OS=Gallus gallus GN=LOC423919 PE=4 SV=1	Gallus Gallus Domesticus (Chicken)	2
1343	2.13	2.28	5.623	5.623	1.52	R4GLW2	Uncharacterized protein OS=Gallus gallus GN=APPL2 PE=4 SV=2	Gallus Gallus Domesticus (Chicken)	1
1344	2.13	2.16	12.77	3.792	3.792	E1C2H4	Uncharacterized protein OS=Gallus gallus PE=4 SV=3	Gallus Gallus Domesticus (Chicken)	2
1345	2.13	2.14	12.08	6.667	2.917	A0A1L1RTV4	Thymocyte nuclear protein 1 OS=Gallus gallus GN=THYN1 PE=4 SV=1	Gallus Gallus Domesticus (Chicken)	1
1346	2.12	2.14	8.062	4.46	2.573	E1BZN8	Uncharacterized protein OS=Gallus gallus GN=HGFAC PE=3 SV=2	Gallus Gallus Domesticus (Chicken)	1
1347	2.12	2.13	25.83	20.53	9.934	R4GIE5	Uncharacterized protein OS=Gallus gallus GN=SELM PE=4 SV=2	Gallus Gallus Domesticus (Chicken)	1
1348	2.11	2.13	16.75	11	5.742	A0A1D5PE41	Uncharacterized protein OS=Gallus gallus GN=NDUFS8 PE=3 SV=1	Gallus Gallus Domesticus (Chicken)	1
1349	2.11	2.13	36.67	34.44	26.67	A0A1D5NXY4	Uncharacterized protein OS=Gallus gallus GN=BANF1 PE=4 SV=1	Gallus Gallus Domesticus (Chicken)	1
1350	2.11	2.13	16.79	16.79	9.16	Q98TF9	Ribosomal protein L14 (Fragment) OS=Gallus gallus GN=RPL14 PE=2 SV=1	Gallus Gallus Domesticus (Chicken)	1
1351	2.11	2.13	6.742	6.742	4.045	F1NUY5	Uncharacterized protein OS=Gallus gallus GN=FAF2 PE=4 SV=2	Gallus Gallus Domesticus (Chicken)	1
1352	2.11	2.13	4.658	4.658	1.863	E1C1T7	Uncharacterized protein OS=Gallus gallus GN=BRSK2 PE=4 SV=2	Gallus Gallus Domesticus (Chicken)	1
1353	2.11	2.12	6.137	3.971	2.046	F1NTF9	Uncharacterized protein OS=Gallus gallus PE=4 SV=3	Gallus Gallus Domesticus (Chicken)	1
1354	2.11	2.12	16.03	10.9	4.487	F1NAX3	Glycerol-3-phosphate phosphatase OS=Gallus gallus GN=PGP PE=3 SV=3	Gallus Gallus Domesticus (Chicken)	1
1355	2.11	2.12	4.555	4.555	2.603	Q5F326	Uncharacterized protein OS=Gallus gallus GN=RCJMB04_39i8 PE=2 SV=1	Gallus Gallus Domesticus (Chicken)	1
1356	2.1	2.26	46.48	40.85	17.61	Q5F3P7	Uncharacterized protein OS=Gallus gallus GN=RCJMB04_10n19 PE=2 SV=1	Gallus Gallus Domesticus (Chicken)	1
1357	2.1	2.12	4.456	1.241	0.6204	F1NUQ6	Uncharacterized protein OS=Gallus gallus GN=LAMB4 PE=4 SV=2	Gallus Gallus Domesticus (Chicken)	1
1358	2.1	2.12	6.455	2.909	1	E1BSA7	Uncharacterized protein OS=Gallus gallus GN=SEC24A PE=4 SV=3	Gallus Gallus Domesticus (Chicken)	1
1359	2.1	2.12	6.931	4.703	1.361	A0A1D5PLR0	Uncharacterized protein OS=Gallus gallus PE=4 SV=1	Gallus Gallus Domesticus (Chicken)	1
1360	2.1	2.12	18.18	15.02	5.929	A0A1D5P908	Uncharacterized protein OS=Gallus gallus GN=CNPY3 PE=4 SV=2	Gallus Gallus Domesticus (Chicken)	1
1361	2.1	2.11	10.74	4.959	2.149	E1BQ45	Uncharacterized protein OS=Gallus gallus GN=MATN4 PE=4 SV=3	Gallus Gallus Domesticus (Chicken)	1
1362	2.09	8.54	25.81	19.76	13.71	Q05705	Beta-tropomyosin OS=Gallus gallus GN=BRT-2 PE=2 SV=1	Gallus Gallus Domesticus (Chicken)	4
1363	2.09	2.1	21.69	15.66	6.024	Q5ZI94	Uncharacterized protein OS=Gallus gallus GN=RCJMB04_29a20 PE=2 SV=1	Gallus Gallus Domesticus (Chicken)	1
1364	2.09	2.1	39.52	28.23	13.71	F1NK54	Uncharacterized protein OS=Gallus gallus GN=TAX1BP3 PE=4 SV=3	Gallus Gallus Domesticus (Chicken)	1
1365	2.09	2.1	14.39	9.594	4.797	F1N914	Pyrroline-5-carboxylate reductase OS=Gallus gallus GN=PYCR2 PE=3 SV=3	Gallus Gallus Domesticus (Chicken)	1
1366	2.08	2.1	13.65	7.383	3.803	A0A1D5NXI5	Transcriptional coactivator YAP1 OS=Gallus gallus GN=YAP1 PE=4 SV=1	Gallus Gallus Domesticus (Chicken)	1
1367	2.08	2.09	21.64	9.701	5.97	A0A1D5PZR7	Cytoplasmic dynein 1 light intermediate chain 1 OS=Gallus gallus GN=DYNC1LI1 PE=4 SV=1	Gallus Gallus Domesticus (Chicken)	1
1368	2.08	2.09	5.8	4.4	2.6	E1BSM9	Uncharacterized protein OS=Gallus gallus GN=KDELC1 PE=4 SV=3	Gallus Gallus Domesticus (Chicken)	1
1369	2.08	2.09	9.192	9.192	4.178	Q90634	TOP AP OS=Gallus gallus GN=SLMAP PE=2 SV=1	Gallus Gallus Domesticus (Chicken)	1
1370	2.08	2.09	16.67	16.67	10.83	A2N883	VH1 protein (Fragment) OS=Gallus gallus GN=VH1 PE=2 SV=1	Gallus Gallus Domesticus (Chicken)	1
1371	2.07	2.21	5.085	5.085	5.085	Q8QH01	Dimethylaniline monooxygenase [N-oxide-forming] OS=Gallus gallus GN=FMO3 PE=2 SV=1	Gallus Gallus Domesticus (Chicken)	2
1372	2.07	2.09	4.167	1.597	0.6944	E1C268	Uncharacterized protein OS=Gallus gallus GN=GAPVD1 PE=4 SV=3	Gallus Gallus Domesticus (Chicken)	1
1373	2.07	2.08	10.37	4.013	4.013	Q9PVL6	Mitochondrial carrier homolog 2 OS=Gallus gallus GN=Mtch2 PE=2 SV=1	Gallus Gallus Domesticus (Chicken)	1
1374	2.07	2.08	19.86	15.07	15.07	Q5ZMR0	Uncharacterized protein OS=Gallus gallus GN=RCJMB04_1g12 PE=2 SV=1	Gallus Gallus Domesticus (Chicken)	2
1375	2.07	2.08	30.33	22.13	9.016	F1NT58	Uncharacterized protein OS=Gallus gallus GN=DIABLO PE=4 SV=3	Gallus Gallus Domesticus (Chicken)	1
1376	2.07	2.08	7.368	5.714	2.556	F1NPJ4	Succinate dehydrogenase [ubiquinone] flavoprotein subunit, mitochondrial OS=Gallus gallus GN=SDHA PE=3 SV=2	Gallus Gallus Domesticus (Chicken)	1
1377	2.06	2.12	9.141	5.73	1.364	F1NHD7	Uncharacterized protein OS=Gallus gallus GN=CHADL PE=4 SV=2	Gallus Gallus Domesticus (Chicken)	1
1378	2.06	2.08	7.13	3.03	1.604	F1NWF6	Asparagine synthetase [glutamine-hydrolyzing] OS=Gallus gallus GN=ASNS PE=4 SV=1	Gallus Gallus Domesticus (Chicken)	1
1379	2.06	2.07	16.73	9.964	4.27	E1BTV1	Uncharacterized protein OS=Gallus gallus GN=STOM PE=4 SV=3	Gallus Gallus Domesticus (Chicken)	1
1380	2.06	2.06	19.42	19.42	8.633	Q27J90	Leukocyte ribonuclease A-2 OS=Gallus gallus PE=2 SV=1	Gallus Gallus Domesticus (Chicken)	1
1381	2.05	2.06	2.856	0.6159	0.6159	F1NXK6	Uncharacterized protein OS=Gallus gallus GN=KIF1A PE=3 SV=3	Gallus Gallus Domesticus (Chicken)	1
1382	2.05	2.06	10.44	10.44	3.333	Q5ZKH7	Uncharacterized protein OS=Gallus gallus GN=RCJMB04_10l24 PE=2 SV=1	Gallus Gallus Domesticus (Chicken)	1
1383	2.05	2.06	51.39	19.44	19.44	A0A1L1RNU2	Uncharacterized protein OS=Gallus gallus GN=RPL31 PE=4 SV=1	Gallus Gallus Domesticus (Chicken)	1
1384	2.05	2.06	12	12	6.286	E1C6C9	Uncharacterized protein OS=Gallus gallus GN=NDUFB10 PE=4 SV=1	Gallus Gallus Domesticus (Chicken)	1
1385	2.05	2.06	2.344	2.344	1.293	A0A1D5PJ08	Uncharacterized protein OS=Gallus gallus GN=NID1 PE=4 SV=2	Gallus Gallus Domesticus (Chicken)	1
1386	2.05	2.05	5.809	5.167	2.567	E1BUP8	Uncharacterized protein OS=Gallus gallus PE=4 SV=3	Gallus Gallus Domesticus (Chicken)	1
1387	2.04	2.21	3.237	2.839	0.5679	A0A1D5PUC4	Uncharacterized protein OS=Gallus gallus GN=LOC425324 PE=4 SV=1	Gallus Gallus Domesticus (Chicken)	1
1388	2.04	2.05	11.63	4.783	1.522	F1NQ20	Collagen alpha-1(IX) chain OS=Gallus gallus GN=COL9A1 PE=4 SV=2	Gallus Gallus Domesticus (Chicken)	1
1389	2.04	2.05	12.1	2.268	2.268	E1C486	Uncharacterized protein OS=Gallus gallus GN=PLXDC2 PE=4 SV=2	Gallus Gallus Domesticus (Chicken)	1
1390	2.04	2.05	4.913	1.156	1.156	F1N8X8	Uncharacterized protein OS=Gallus gallus GN=TJP3 PE=4 SV=3	Gallus Gallus Domesticus (Chicken)	1
1391	2.04	2.05	4.267	2.954	1.094	H9L022	Uncharacterized protein OS=Gallus gallus GN=SAFB PE=4 SV=2	Gallus Gallus Domesticus (Chicken)	1
1392	2.04	2.05	9.051	1.766	1.766	F1NHL5	Uncharacterized protein OS=Gallus gallus GN=NPTX1 PE=4 SV=3	Gallus Gallus Domesticus (Chicken)	1
1393	2.04	2.05	14.63	14.63	3.484	A0A1L1RN11	Uncharacterized protein OS=Gallus gallus GN=LACTB2 PE=4 SV=1	Gallus Gallus Domesticus (Chicken)	1
1394	2.04	2.05	17.29	17.29	11.68	F1NHK3	Osteoclast-stimulating factor 1 OS=Gallus gallus GN=OSTF1 PE=4 SV=2	Gallus Gallus Domesticus (Chicken)	1
1395	2.04	2.05	19.05	19.05	8.73	A0A1D5P521	Uncharacterized protein OS=Gallus gallus GN=SUB1L2 PE=4 SV=1	Gallus Gallus Domesticus (Chicken)	1
1396	2.04	2.05	1.661	1.661	0.8303	Q5ZMU5	REVERSED Uncharacterized protein OS=Gallus gallus GN=RCJMB04_1c11 PE=2 SV=1	Gallus Gallus Domesticus (Chicken)	1
1397	2.04	2.04	6.641	1.693	1.693	E1BYQ3	Uncharacterized protein OS=Gallus gallus GN=CUL3 PE=3 SV=3	Gallus Gallus Domesticus (Chicken)	1
1398	2.03	2.17	8.187	8.187	8.187	Q5ZIT1	Uncharacterized protein OS=Gallus gallus GN=DCAF7 PE=2 SV=1	Gallus Gallus Domesticus (Chicken)	2
1399	2.03	2.06	5.422	1.004	1.004	R4GJ94	Dynamin-like 120 kDa protein, mitochondrial OS=Gallus gallus GN=OPA1 PE=3 SV=1	Gallus Gallus Domesticus (Chicken)	1
1400	2.03	2.05	3.684	1.083	0.5959	A0A1D5P6U6	Uncharacterized protein OS=Gallus gallus GN=ARFGEF1 PE=4 SV=1	Gallus Gallus Domesticus (Chicken)	1
1401	2.03	2.04	6.132	0.9841	0.9841	F1NTA4	Uncharacterized protein OS=Gallus gallus GN=ABCB5 PE=4 SV=2	Gallus Gallus Domesticus (Chicken)	1
1402	2.03	2.04	21.92	9.132	9.132	R4GI40	LDLR chaperone MESD OS=Gallus gallus GN=MESDC2 PE=4 SV=1	Gallus Gallus Domesticus (Chicken)	1
1403	2.03	2.04	6.401	1.903	1.903	Q5ZJZ9	Uncharacterized protein OS=Gallus gallus GN=RCJMB04_14b8 PE=2 SV=1	Gallus Gallus Domesticus (Chicken)	1
1404	2.03	2.04	14.39	10.42	6.452	Q5ZJZ2	Uncharacterized protein OS=Gallus gallus GN=RPL3 PE=2 SV=1	Gallus Gallus Domesticus (Chicken)	1
1405	2.03	2.04	7.492	3.094	3.094	A0A1D5PXU3	Ribosomal protein S6 kinase alpha-5 OS=Gallus gallus GN=RPS6KA5 PE=4 SV=1	Gallus Gallus Domesticus (Chicken)	1
1406	2.03	2.04	18.13	5	5	R4GKJ0	Uncharacterized protein OS=Gallus gallus GN=C8H1ORF123 PE=4 SV=1	Gallus Gallus Domesticus (Chicken)	1
1407	2.03	2.04	24.65	7.746	7.746	Q5ZJ22	Uncharacterized protein OS=Gallus gallus GN=RCJMB04_21j8 PE=2 SV=1	Gallus Gallus Domesticus (Chicken)	2
1408	2.03	2.04	10.14	10.14	6.757	F1P5U4	Uncharacterized protein OS=Gallus gallus GN=NAT PE=3 SV=3	Gallus Gallus Domesticus (Chicken)	1
1409	2.03	2.04	23.4	11.7	11.7	F1NIC5	Uncharacterized protein OS=Gallus gallus GN=TIMM8A PE=3 SV=3	Gallus Gallus Domesticus (Chicken)	1
1410	2.03	2.03	2.351	0.948	0.5309	A0A1D5P9R8	Uncharacterized protein OS=Gallus gallus GN=MYO9A PE=3 SV=1	Gallus Gallus Domesticus (Chicken)	1
1411	2.03	2.03	36.07	27.87	13.66	A0A1L1S045	Keratocan OS=Gallus gallus GN=KERA PE=4 SV=1	Gallus Gallus Domesticus (Chicken)	3
1412	2.03	2.03	27.61	10.45	10.45	R4GLS1	Uncharacterized protein OS=Gallus gallus GN=CISD2 PE=4 SV=1	Gallus Gallus Domesticus (Chicken)	1
1413	2.03	2.03	7.826	2.174	2.174	A0A1D5PD55	Uncharacterized protein OS=Gallus gallus PE=4 SV=1	Gallus Gallus Domesticus (Chicken)	1
1414	2.03	2.03	15.5	15.5	9	R4GH14	Charged multivesicular body protein 6 OS=Gallus gallus GN=CHMP6 PE=4 SV=2	Gallus Gallus Domesticus (Chicken)	1
1415	2.03	2.03	8.904	5.137	5.137	F1NS88	Uncharacterized protein OS=Gallus gallus GN=ISOC1 PE=4 SV=2	Gallus Gallus Domesticus (Chicken)	1
1416	2.02	2.16	3.714	2.52	1.592	Q5F496	Uncharacterized protein OS=Gallus gallus GN=RCJMB04_1o19 PE=2 SV=1	Gallus Gallus Domesticus (Chicken)	1
1417	2.02	2.04	10.65	1.183	1.183	F1NBI4	Uncharacterized protein OS=Gallus gallus GN=HECTD3 PE=4 SV=2	Gallus Gallus Domesticus (Chicken)	1
1418	2.02	2.03	6.524	2.7	1.462	E1C6A9	Uncharacterized protein OS=Gallus gallus GN=CDC5L PE=4 SV=3	Gallus Gallus Domesticus (Chicken)	1
1419	2.02	2.03	9.697	2.879	2.879	A0A1D5PGI0	Signal transducer and activator of transcription OS=Gallus gallus PE=3 SV=1	Gallus Gallus Domesticus (Chicken)	1
1420	2.02	2.03	18.06	6.944	6.944	Q5ZIE2	Uncharacterized protein OS=Gallus gallus GN=EIF1AY PE=2 SV=1	Gallus Gallus Domesticus (Chicken)	1
1421	2.02	2.03	10.08	2.997	2.997	F1P191	Poly(ADP-ribose) glycohydrolase ARH3 OS=Gallus gallus GN=ADPRHL2 PE=4 SV=2	Gallus Gallus Domesticus (Chicken)	1
1422	2.02	2.03	3.611	1.111	1.111	F1NP26	Histone deacetylase OS=Gallus gallus GN=HDAC4 PE=3 SV=3	Gallus Gallus Domesticus (Chicken)	1
1423	2.02	2.03	3.103	1.551	1.551	A0A1D5PZL3	Uncharacterized protein OS=Gallus gallus GN=VPS16 PE=4 SV=1	Gallus Gallus Domesticus (Chicken)	1
1424	2.02	2.03	38.52	11.48	11.48	A0A1D5NUM3	Uncharacterized protein OS=Gallus gallus GN=AAMDC PE=4 SV=1	Gallus Gallus Domesticus (Chicken)	1
1425	2.02	2.03	4.194	2.208	2.208	A0A1L1RPL4	Uncharacterized protein OS=Gallus gallus GN=SQSTM1 PE=4 SV=1	Gallus Gallus Domesticus (Chicken)	1
1426	2.02	2.03	3.196	1.465	1.465	A0A1D5NV21	Signal transducer and activator of transcription OS=Gallus gallus GN=STAT3 PE=3 SV=1	Gallus Gallus Domesticus (Chicken)	1
1427	2.02	2.02	3.771	1.257	1.257	Q5ZI64	Uncharacterized protein OS=Gallus gallus GN=RCJMB04_29p4 PE=2 SV=1	Gallus Gallus Domesticus (Chicken)	1
1428	2.02	2.02	10.64	3.546	3.546	F1NP29	Uncharacterized protein OS=Gallus gallus GN=NIT2 PE=4 SV=3	Gallus Gallus Domesticus (Chicken)	1
1429	2.02	2.02	17.88	7.947	7.947	R4GFV3	Uncharacterized protein OS=Gallus gallus PE=4 SV=3	Gallus Gallus Domesticus (Chicken)	1
1430	2.02	2.02	6.704	6.704	6.704	F1NSL7	Uncharacterized protein OS=Gallus gallus GN=CXADR PE=4 SV=2	Gallus Gallus Domesticus (Chicken)	2
1431	2.02	2.02	4.911	2.455	2.455	F1NNZ9	Protein kinase C and casein kinase substrate in neurons protein 2 OS=Gallus gallus GN=PACSIN2 PE=4 SV=2	Gallus Gallus Domesticus (Chicken)	1
1432	2.02	2.02	4.355	2.439	2.439	F1NFA8	Uncharacterized protein OS=Gallus gallus GN=NUP62 PE=4 SV=3	Gallus Gallus Domesticus (Chicken)	1
1433	2.02	2.02	4.857	2.649	2.649	E1C934	Uncharacterized protein OS=Gallus gallus GN=CCBL2 PE=4 SV=2	Gallus Gallus Domesticus (Chicken)	1
1434	2.01	53.66	63.69	55.6	55.6	Q4ADJ6	Ovotransferrin OS=Gallus gallus GN=TFEW PE=2 SV=1	Gallus Gallus Domesticus (Chicken)	39
1435	2.01	4.01	20.11	15.22	15.22	A0A1L1RXF0	Uncharacterized protein OS=Gallus gallus PE=4 SV=1	Gallus Gallus Domesticus (Chicken)	4
1436	2.01	2.68	12.72	8.58	8.58	A0A1D5P9Q6	Microtubule-associated protein RP/EB family member 2 OS=Gallus gallus GN=MAPRE2 PE=4 SV=1	Gallus Gallus Domesticus (Chicken)	2
1437	2.01	2.03	14.9	8.94	5.629	F1NLG8	Uncharacterized protein OS=Gallus gallus GN=EIF2B1 PE=3 SV=3	Gallus Gallus Domesticus (Chicken)	1
1438	2.01	2.03	7.353	3.529	3.529	E1C123	Uncharacterized protein OS=Gallus gallus GN=AHSA1 PE=4 SV=1	Gallus Gallus Domesticus (Chicken)	1
1439	2.01	2.03	30.69	25.74	25.74	A0MAR6	Somatostatin II OS=Gallus gallus GN=SS2 PE=2 SV=1	Gallus Gallus Domesticus (Chicken)	1
1440	2.01	2.02	3.738	0.4112	0.4112	F1N9Y1	Uncharacterized protein OS=Gallus gallus GN=ITPR3 PE=4 SV=3	Gallus Gallus Domesticus (Chicken)	1
1441	2.01	2.02	6.765	2.326	2.326	O73840	Heparin cofactor II (Fragment) OS=Gallus gallus PE=2 SV=1	Gallus Gallus Domesticus (Chicken)	1
1442	2.01	2.02	5.974	2.857	2.857	F1NF80	Uncharacterized protein OS=Gallus gallus PE=4 SV=3	Gallus Gallus Domesticus (Chicken)	1
1443	2.01	2.02	4.057	1.313	1.313	A0A1D5PZD9	Uncharacterized protein OS=Gallus gallus PE=4 SV=2	Gallus Gallus Domesticus (Chicken)	1
1444	2.01	2.02	26.57	11.19	11.19	Q9I9H1	Alpha-synuclein OS=Gallus gallus GN=SNCA PE=2 SV=1	Gallus Gallus Domesticus (Chicken)	1
1445	2.01	2.02	8.333	8.333	4.514	Q5ZM63	Uncharacterized protein OS=Gallus gallus GN=RCJMB04_2p21 PE=2 SV=1	Gallus Gallus Domesticus (Chicken)	1
1446	2.01	2.02	5.031	3.145	3.145	F1NSI7	Uncharacterized protein OS=Gallus gallus GN=TBC1D10A PE=4 SV=3	Gallus Gallus Domesticus (Chicken)	1
1447	2.01	2.02	2.313	2.313	1.157	F1NLB3	Neural cell adhesion molecule 1 OS=Gallus gallus GN=NCAM1 PE=4 SV=3	Gallus Gallus Domesticus (Chicken)	1
1448	2.01	2.02	11.11	5.778	5.778	E1BTS4	Uncharacterized protein OS=Gallus gallus GN=BCAS2 PE=4 SV=3	Gallus Gallus Domesticus (Chicken)	1
1449	2.01	2.01	8.587	1.789	1.789	Q5ZJL1	Polypeptide N-acetylgalactosaminyltransferase OS=Gallus gallus GN=GALNT1 PE=2 SV=1	Gallus Gallus Domesticus (Chicken)	1
1450	2.01	2.01	13.35	2.67	2.67	A0A1L1RNT5	Uncharacterized protein OS=Gallus gallus GN=NDUFS2 PE=3 SV=1	Gallus Gallus Domesticus (Chicken)	1
1451	2.01	2.01	6	2.6	2.6	Q9W6G0	GDF-5 protein OS=Gallus gallus GN=gdf5 PE=2 SV=1	Gallus Gallus Domesticus (Chicken)	2
1452	2.01	2.01	5.74	1.813	1.813	Q5ZM10	Acyl-coenzyme A oxidase OS=Gallus gallus GN=RCJMB04_3h19 PE=2 SV=1	Gallus Gallus Domesticus (Chicken)	1
1453	2.01	2.01	7.231	2.066	2.066	F1NHK2	Uncharacterized protein OS=Gallus gallus PE=4 SV=3	Gallus Gallus Domesticus (Chicken)	1
1454	2.01	2.01	8.501	2.685	2.685	E1BX68	Uncharacterized protein OS=Gallus gallus GN=SMAP1 PE=4 SV=3	Gallus Gallus Domesticus (Chicken)	1
1455	2.01	2.01	4.253	1.546	1.546	E1BSJ3	Uncharacterized protein OS=Gallus gallus GN=RBSN PE=4 SV=2	Gallus Gallus Domesticus (Chicken)	1
1456	2.01	2.01	17.11	9.868	9.868	A0A1D5PY21	Uncharacterized protein OS=Gallus gallus GN=FUNDC2 PE=4 SV=1	Gallus Gallus Domesticus (Chicken)	1
1457	2.01	2.01	10.48	6.984	6.984	A0A1D5PJC6	Uncharacterized protein OS=Gallus gallus GN=CPPED1 PE=4 SV=1	Gallus Gallus Domesticus (Chicken)	3
1458	2.01	2.01	8.163	5.102	5.102	R4GJZ6	Uncharacterized protein OS=Gallus gallus GN=GOLPH3 PE=4 SV=1	Gallus Gallus Domesticus (Chicken)	1
1459	2.01	2.01	3.699	2.219	2.219	Q6EI13	GammaA-like protocadherin OS=Gallus gallus PE=2 SV=1	Gallus Gallus Domesticus (Chicken)	1
1460	2.01	2.01	8.525	4.262	4.262	Q5ZIV0	Serine/threonine-protein phosphatase OS=Gallus gallus GN=PPP6C PE=2 SV=1	Gallus Gallus Domesticus (Chicken)	1
1461	2.01	2.01	10.36	4.955	4.955	Q5ZHV6	GrpE protein homolog OS=Gallus gallus GN=GRPEL1 PE=2 SV=1	Gallus Gallus Domesticus (Chicken)	1
1462	2.01	2.01	25.58	25.58	12.79	Q5ZHT7	Signal recognition particle 9 kDa protein OS=Gallus gallus GN=SRP9 PE=2 SV=1	Gallus Gallus Domesticus (Chicken)	1
1463	2.01	2.01	8.896	8.896	4.601	Q4FZ83	Reticulon OS=Gallus gallus GN=RTN4 PE=2 SV=1	Gallus Gallus Domesticus (Chicken)	1
1464	2.01	2.01	17.59	8.333	8.333	F1NVH2	Tubulin-specific chaperone A OS=Gallus gallus GN=TBCA PE=3 SV=1	Gallus Gallus Domesticus (Chicken)	1
1465	2.01	2.01	4.968	3.024	3.024	F1NUG2	Uncharacterized protein OS=Gallus gallus GN=CYP20A1 PE=4 SV=2	Gallus Gallus Domesticus (Chicken)	1
1466	2.01	2.01	12.95	4.145	4.145	F1NJU0	Uncharacterized protein OS=Gallus gallus GN=HPCA PE=4 SV=3	Gallus Gallus Domesticus (Chicken)	1
1467	2.01	2.01	8.367	4.781	4.781	E1BW27	Uncharacterized protein OS=Gallus gallus GN=TMEM33 PE=4 SV=1	Gallus Gallus Domesticus (Chicken)	1
1468	2.01	2.01	9.821	5.804	5.804	A1IMF0	Ubiquitin carboxyl-terminal hydrolase OS=Gallus gallus GN=UCH-L1 PE=2 SV=1	Gallus Gallus Domesticus (Chicken)	1
1469	2.01	2.01	9.302	4.651	4.651	A0A1L1S044	Uncharacterized protein OS=Gallus gallus GN=LOC420368 PE=4 SV=1	Gallus Gallus Domesticus (Chicken)	1
1470	2.01	2.01	6.965	5.473	5.473	A0A1L1RY74	Uncharacterized protein OS=Gallus gallus GN=PYM1 PE=4 SV=1	Gallus Gallus Domesticus (Chicken)	1
1471	2.01	2.01	5.286	2.863	2.863	A0A1D5P8M8	Uncharacterized protein OS=Gallus gallus GN=LRRFIP2 PE=4 SV=1	Gallus Gallus Domesticus (Chicken)	1
1472	2.01	2.01	22.11	12.63	12.63	A0A1D5P766	Uncharacterized protein OS=Gallus gallus PE=4 SV=1	Gallus Gallus Domesticus (Chicken)	1
1473	2.01	2.01	7.163	2.865	2.865	A0A1D5P6S2	Uncharacterized protein OS=Gallus gallus PE=4 SV=1	Gallus Gallus Domesticus (Chicken)	1
1474	2.01	2.01	5.556	1.792	1.792	A0A1D5P4Q4	Transcription factor p65 OS=Gallus gallus GN=RELA PE=4 SV=1	Gallus Gallus Domesticus (Chicken)	1
1475	2.01	2.01	28.57	15.48	15.48	A0A1D5NZ06	40S ribosomal protein S27 OS=Gallus gallus GN=RPS27 PE=3 SV=1	Gallus Gallus Domesticus (Chicken)	3
1476	2.01	2.01	13.18	8.108	8.108	A0A1D5NYK3	Uncharacterized protein OS=Gallus gallus PE=3 SV=1	Gallus Gallus Domesticus (Chicken)	1
1477	2	55.36	49.59	45.82	39.46	A0A1D5NXS9	Alpha-actinin-4 OS=Gallus gallus GN=ACTN4 PE=4 SV=1	Gallus Gallus Domesticus (Chicken)	37
1478	2	38.42	34.71	27.41	23.16	Q9IAU4	Alpha 1 (V) collagen OS=Gallus gallus PE=2 SV=1	Gallus Gallus Domesticus (Chicken)	111
1479	2	37.18	48.97	46.92	43.55	A0A1D5P7G7	Uncharacterized protein OS=Gallus gallus PE=4 SV=1	Gallus Gallus Domesticus (Chicken)	24
1480	2	30.96	20.04	15.19	12.77	Q90633	Complement C3 OS=Gallus gallus PE=2 SV=1	Gallus Gallus Domesticus (Chicken)	19
1481	2	17.02	19.41	15.72	11.5	A0A1D5P409	Uncharacterized protein OS=Gallus gallus PE=4 SV=1	Gallus Gallus Domesticus (Chicken)	9
1482	2	16.53	43.73	43.15	34.11	A0A1D5P0U5	Uncharacterized protein OS=Gallus gallus PE=3 SV=2	Gallus Gallus Domesticus (Chicken)	9
1483	2	15.25	53.3	53.3	48.58	A0A1D5PNE6	Uncharacterized protein OS=Gallus gallus PE=4 SV=1	Gallus Gallus Domesticus (Chicken)	11
1484	2	10.11	23.61	21.36	11.91	A0A1D5PZM0	Uncharacterized protein OS=Gallus gallus PE=4 SV=2	Gallus Gallus Domesticus (Chicken)	5
1485	2	10	29.13	28.74	28.74	A0A1D5PPP7	Uncharacterized protein OS=Gallus gallus GN=CASP6 PE=3 SV=1	Gallus Gallus Domesticus (Chicken)	5
1486	2	8.34	14.4	12.65	8.755	O13255	2',5'-oligo adenylate synthetase A (Fragment) OS=Gallus gallus GN=OAS*A PE=2 SV=1	Gallus Gallus Domesticus (Chicken)	4
1487	2	8	61.05	61.05	61.05	R4GH86	Uncharacterized protein OS=Gallus gallus PE=4 SV=2	Gallus Gallus Domesticus (Chicken)	4
1488	2	6	17	17	12.96	F1NMY1	14-3-3 protein gamma OS=Gallus gallus GN=YWHAG PE=3 SV=3	Gallus Gallus Domesticus (Chicken)	5
1489	2	6	9.892	9.892	9.892	Q90576	450 kDa protein (Fragment) OS=Gallus gallus PE=2 SV=1	Gallus Gallus Domesticus (Chicken)	3
1490	2	6	12.15	12.15	12.15	Q5ZKJ2	Uncharacterized protein OS=Gallus gallus GN=YWHAH PE=2 SV=1	Gallus Gallus Domesticus (Chicken)	5
1491	2	6	16.5	16.5	16.5	F1NMT5	Ras-related protein Rab-10 OS=Gallus gallus GN=RAB10 PE=4 SV=3	Gallus Gallus Domesticus (Chicken)	3
1492	2	4	50.96	50.96	50.96	Q91021	Ubiquitin (Fragment) OS=Gallus gallus PE=2 SV=1	Gallus Gallus Domesticus (Chicken)	4
1493	2	4	11.86	11.86	9.04	A0A1D5PY15	Coronin OS=Gallus gallus PE=3 SV=1	Gallus Gallus Domesticus (Chicken)	2
1494	2	4	19.25	19.25	19.25	R4GFR7	Protein-lysine 6-oxidase OS=Gallus gallus GN=LOX PE=4 SV=2	Gallus Gallus Domesticus (Chicken)	3
1495	2	4	14.96	14.96	14.96	A0A1D5PWM8	Histone H2A OS=Gallus gallus PE=3 SV=1	Gallus Gallus Domesticus (Chicken)	3
1496	2	4	3.369	3.369	3.369	A0A1D5PG30	Uncharacterized protein OS=Gallus gallus PE=4 SV=1	Gallus Gallus Domesticus (Chicken)	2
1497	2	4	8.8	8.8	8.8	A0A1D5P8F7	Uncharacterized protein OS=Gallus gallus GN=RAB12 PE=4 SV=1	Gallus Gallus Domesticus (Chicken)	2
1498	2	3.23	12.57	12.57	12.57	A0A1D5PD33	Cell division control protein 42 homolog OS=Gallus gallus GN=CDC42 PE=3 SV=1	Gallus Gallus Domesticus (Chicken)	2
1499	2	2.09	3.77	3.77	1.984	Q5F3P0	Uncharacterized protein OS=Gallus gallus GN=RCJMB04_11e7 PE=2 SV=1	Gallus Gallus Domesticus (Chicken)	1
1500	2	2.02	10.48	5.677	5.677	E1BVM7	Uncharacterized protein OS=Gallus gallus GN=CCDC134 PE=4 SV=2	Gallus Gallus Domesticus (Chicken)	1
1501	2	2.02	25.79	8.805	8.805	A0A1L1RYW7	High mobility group protein B3 OS=Gallus gallus GN=HMGB3 PE=4 SV=1	Gallus Gallus Domesticus (Chicken)	1
1502	2	2.01	6.701	2.062	2.062	Q60GF6	Protein Wnt OS=Gallus gallus GN=Wnt10a PE=2 SV=1	Gallus Gallus Domesticus (Chicken)	1
1503	2	2.01	8.303	4.332	4.332	Q7ZT63	Proteasome subunit beta type OS=Gallus gallus GN=cpsmb7 PE=2 SV=1	Gallus Gallus Domesticus (Chicken)	1
1504	2	2.01	8.621	3.879	3.879	Q5ZKX8	Uncharacterized protein OS=Gallus gallus GN=RCJMB04_8m5 PE=2 SV=1	Gallus Gallus Domesticus (Chicken)	1
1505	2	2.01	6.195	3.54	3.54	F1NKV0	Uncharacterized protein OS=Gallus gallus GN=DNAJB4 PE=4 SV=2	Gallus Gallus Domesticus (Chicken)	1
1506	2	2.01	15.97	10.08	10.08	F1NH93	Uncharacterized protein OS=Gallus gallus GN=RPS20 PE=3 SV=3	Gallus Gallus Domesticus (Chicken)	1
1507	2	2.01	13.25	8.434	8.434	A0A1L1RT61	Uncharacterized protein OS=Gallus gallus GN=GSTA PE=4 SV=1	Gallus Gallus Domesticus (Chicken)	1
1508	2	2.01	9.294	5.576	5.576	A0A1D5P7C9	Uncharacterized protein OS=Gallus gallus PE=4 SV=1	Gallus Gallus Domesticus (Chicken)	1
1509	2	2.01	1.891	0.9868	0.9868	A0A1D5NU19	Uncharacterized protein OS=Gallus gallus GN=WDR11 PE=4 SV=1	Gallus Gallus Domesticus (Chicken)	1
1510	2	2	10.67	10.67	4.296	Q90800	Collagen-alpha-3 type IX OS=Gallus gallus PE=2 SV=1	Gallus Gallus Domesticus (Chicken)	2
1511	2	2	12.83	7.487	7.487	R4GJK4	Uncharacterized protein OS=Gallus gallus GN=SSR3 PE=4 SV=1	Gallus Gallus Domesticus (Chicken)	1
1512	2	2	6.122	3.316	3.316	R4GFH1	Uncharacterized protein OS=Gallus gallus GN=SDPR PE=4 SV=1	Gallus Gallus Domesticus (Chicken)	1
1513	2	2	26.92	16.67	16.67	Q9PSS9	Gallus Gallus mRNA encoding a tropomyosin (probably non-muscle), homologous to a human heat stable cytoskeletal protein having an apparent molecular weight of 36000 Dalton (hscp 36) (Fragment) OS=Gallus gallus PE=2 SV=1	Gallus Gallus Domesticus (Chicken)	1
1514	2	2	17.72	11.39	11.39	Q98TH5	Ribosomal protein S11 OS=Gallus gallus GN=cRPS11 PE=3 SV=1	Gallus Gallus Domesticus (Chicken)	1
1515	2	2	52.38	52.38	52.38	Q92007	Aldolase A (Fragment) OS=Gallus gallus GN=aldolase C PE=2 SV=1	Gallus Gallus Domesticus (Chicken)	1
1516	2	2	4.918	2.459	2.459	Q67635	Glycoprotein E OS=Infectious laryngotracheitis virus GN=US8 PE=4 SV=1	Gallus Gallus Domesticus (Chicken)	1
1517	2	2	2.574	1.471	1.471	Q5ZL41	Uncharacterized protein (Fragment) OS=Gallus gallus GN=RCJMB04_7o17 PE=2 SV=1	Gallus Gallus Domesticus (Chicken)	1
1518	2	2	6.767	4.261	4.261	Q5F421	Uncharacterized protein OS=Gallus gallus GN=RCJMB04_3m18 PE=2 SV=1	Gallus Gallus Domesticus (Chicken)	1
1519	2	2	2.809	1.545	1.545	F1P5T8	Cadherin-13 OS=Gallus gallus GN=CDH13 PE=4 SV=3	Gallus Gallus Domesticus (Chicken)	1
1520	2	2	2.273	1.515	1.515	F1P1V9	Uncharacterized protein OS=Gallus gallus GN=BCAS3 PE=4 SV=3	Gallus Gallus Domesticus (Chicken)	1
1521	2	2	3.878	1.837	1.837	F1P077	Mannosyltransferase OS=Gallus gallus GN=ALG12 PE=3 SV=3	Gallus Gallus Domesticus (Chicken)	1
1522	2	2	4.821	2.321	2.321	F1NY41	Uncharacterized protein OS=Gallus gallus GN=BAG3 PE=4 SV=2	Gallus Gallus Domesticus (Chicken)	1
1523	2	2	6.54	2.725	2.725	F1NXN9	Uncharacterized protein OS=Gallus gallus GN=HM13 PE=4 SV=3	Gallus Gallus Domesticus (Chicken)	1
1524	2	2	10.65	5.093	5.093	F1NW83	Uncharacterized protein OS=Gallus gallus PE=4 SV=3	Gallus Gallus Domesticus (Chicken)	1
1525	2	2	6.731	2.885	2.885	F1NSQ1	Uncharacterized protein OS=Gallus gallus GN=AIMP2 PE=4 SV=3	Gallus Gallus Domesticus (Chicken)	1
1526	2	2	16.35	16.35	16.35	F1NSC8	Uncharacterized protein OS=Gallus gallus GN=IGLL1 PE=4 SV=4	Gallus Gallus Domesticus (Chicken)	1
1527	2	2	8.955	8.955	8.955	F1NP43	Prefoldin subunit 4 OS=Gallus gallus GN=PFDN4 PE=3 SV=3	Gallus Gallus Domesticus (Chicken)	1
1528	2	2	1.767	0.8449	0.8449	F1NL76	Uncharacterized protein OS=Gallus gallus PE=4 SV=4	Gallus Gallus Domesticus (Chicken)	1
1529	2	2	8.017	4.641	4.641	F1NG86	Uncharacterized protein OS=Gallus gallus GN=FGFBP1 PE=4 SV=2	Gallus Gallus Domesticus (Chicken)	1
1530	2	2	5.556	2.899	2.899	F1NBY1	TAR DNA-binding protein 43 OS=Gallus gallus GN=TARDBP PE=4 SV=1	Gallus Gallus Domesticus (Chicken)	1
1531	2	2	31.67	16.67	16.67	F1N9D3	Uncharacterized protein OS=Gallus gallus GN=PCP4 PE=4 SV=2	Gallus Gallus Domesticus (Chicken)	1
1532	2	2	5.314	2.899	2.899	F1N8X7	Uncharacterized protein OS=Gallus gallus GN=SCRN1 PE=4 SV=2	Gallus Gallus Domesticus (Chicken)	1
1533	2	2	4.851	2.612	2.612	E1C959	Uncharacterized protein OS=Gallus gallus GN=CWF19L1 PE=4 SV=2	Gallus Gallus Domesticus (Chicken)	1
1534	2	2	9.524	4.286	4.286	E1C818	H/ACA ribonucleoprotein complex subunit OS=Gallus gallus GN=GAR1 PE=3 SV=3	Gallus Gallus Domesticus (Chicken)	1
1535	2	2	3.035	1.118	1.118	E1C6I4	Uncharacterized protein OS=Gallus gallus GN=EFCC1 PE=4 SV=2	Gallus Gallus Domesticus (Chicken)	1
1536	2	2	2.703	1.514	1.514	E1C3B4	Uncharacterized protein OS=Gallus gallus GN=KCNQ2 PE=3 SV=2	Gallus Gallus Domesticus (Chicken)	1
1537	2	2	11.94	7.96	7.96	E1BT00	Uncharacterized protein OS=Gallus gallus GN=ATP6V1D PE=4 SV=2	Gallus Gallus Domesticus (Chicken)	1
1538	2	2	17.05	17.05	9.659	E1BRC1	Uncharacterized protein OS=Gallus gallus GN=CD99 PE=4 SV=1	Gallus Gallus Domesticus (Chicken)	1
1539	2	2	19.05	10.88	10.88	B8YK79	Lysozyme OS=Gallus gallus GN=LYZ PE=3 SV=1	Gallus Gallus Domesticus (Chicken)	1
1540	2	2	17.27	7.914	7.914	A0A1L1RZP6	Uncharacterized protein OS=Gallus gallus GN=TXNL4A PE=4 SV=1	Gallus Gallus Domesticus (Chicken)	1
1541	2	2	26.83	15.85	15.85	A0A1L1RVP8	Surfeit locus protein 4 OS=Gallus gallus GN=SURF4 PE=4 SV=1	Gallus Gallus Domesticus (Chicken)	1
1542	2	2	35.56	17.78	17.78	A0A1L1RQY9	60S acidic ribosomal protein P1 OS=Gallus gallus GN=RPLP1 PE=3 SV=1	Gallus Gallus Domesticus (Chicken)	1
1543	2	2	11.83	11.83	5.917	A0A1D5PX09	Uncharacterized protein OS=Gallus gallus GN=OPA3 PE=4 SV=1	Gallus Gallus Domesticus (Chicken)	1
1544	2	2	2.916	1.296	1.296	A0A1D5PIV4	Signal transducer and activator of transcription OS=Gallus gallus GN=STAT2 PE=3 SV=1	Gallus Gallus Domesticus (Chicken)	1
1545	2	2	7.91	3.955	3.955	A0A1D5PCY1	Uncharacterized protein OS=Gallus gallus PE=4 SV=1	Gallus Gallus Domesticus (Chicken)	1
1546	2	2	11.49	10.81	10.81	A0A1D5P1P9	Uncharacterized protein OS=Gallus gallus GN=NHP2 PE=4 SV=1	Gallus Gallus Domesticus (Chicken)	1
1547	2	2	2.011	2.011	2.011	R9PXN6	Cochlin OS=Gallus gallus GN=COCH PE=4 SV=2	Gallus Gallus Domesticus (Chicken)	1
1548	2	2	15.24	15.24	15.24	R4GJQ6	Protein S100 OS=Gallus gallus GN=S100A16 PE=3 SV=1	Gallus Gallus Domesticus (Chicken)	1
1549	2	2	7.937	7.937	7.937	R4GG77	SNARE-associated protein Snapin OS=Gallus gallus GN=SNAPIN PE=3 SV=3	Gallus Gallus Domesticus (Chicken)	1
1550	2	2	21.92	21.92	21.92	R4GFT9	Guanine nucleotide-binding protein subunit gamma OS=Gallus gallus GN=GNG12 PE=3 SV=1	Gallus Gallus Domesticus (Chicken)	1
1551	2	2	4.464	4.464	4.464	Q9IBC9	Tetraspanin OS=Gallus gallus GN=CD9 PE=2 SV=1	Gallus Gallus Domesticus (Chicken)	1
1552	2	2	13.59	13.59	13.59	Q9I890	Beta-2-microglobulin (Fragment) OS=Gallus gallus PE=2 SV=1	Gallus Gallus Domesticus (Chicken)	1
1553	2	2	2.062	2.062	2.062	Q9DEC7	DN p63 alpha OS=Gallus gallus GN=dNp63a PE=2 SV=1	Gallus Gallus Domesticus (Chicken)	1
1554	2	2	12.96	12.96	12.96	Q90ZG0	Peptidylprolyl isomerase OS=Gallus gallus GN=FKBP12 PE=2 SV=1	Gallus Gallus Domesticus (Chicken)	1
1555	2	2	45.71	45.71	45.71	Q7LZS1	12K serum protein, beta-2-m cross-reactive (Fragment) OS=Gallus gallus PE=1 SV=1	Gallus Gallus Domesticus (Chicken)	2
1556	2	2	5.882	5.882	5.882	Q6VN51	Protein phospatase 3 regulatory subunit B alpha isoform type 1 OS=Gallus gallus GN=HZGJ PE=2 SV=1	Gallus Gallus Domesticus (Chicken)	1
1557	2	2	2.148	2.148	2.148	Q6JG52	Alpha-amylase OS=Gallus gallus PE=3 SV=1	Gallus Gallus Domesticus (Chicken)	1
1558	2	2	4.412	4.412	4.412	Q5ZMJ0	Peptidyl-prolyl cis-trans isomerase OS=Gallus gallus GN=PPIF PE=2 SV=1	Gallus Gallus Domesticus (Chicken)	1
1559	2	2	5.687	5.687	5.687	Q5ZMG2	Claudin OS=Gallus gallus GN=CLDN1 PE=2 SV=1	Gallus Gallus Domesticus (Chicken)	2
1560	2	2	5.732	5.732	5.732	Q5ZKL8	Uncharacterized protein OS=Gallus gallus GN=RCJMB04_10b16 PE=2 SV=1	Gallus Gallus Domesticus (Chicken)	1
1561	2	2	4.058	4.058	4.058	Q5ZJG0	Uncharacterized protein OS=Gallus gallus GN=RCJMB04_18h19 PE=2 SV=1	Gallus Gallus Domesticus (Chicken)	1
1562	2	2	1.693	1.693	1.693	Q5ZIY0	Putative uncharacterized protein OS=Gallus gallus GN=RGL1 PE=2 SV=1	Gallus Gallus Domesticus (Chicken)	1
1563	2	2	2.744	2.744	2.744	Q5ZIQ8	Uncharacterized protein OS=Gallus gallus GN=NELFCD PE=2 SV=1	Gallus Gallus Domesticus (Chicken)	1
1564	2	2	3.571	3.571	3.571	Q5ZIC5	Uncharacterized protein OS=Gallus gallus GN=SEC22A PE=2 SV=1	Gallus Gallus Domesticus (Chicken)	1
1565	2	2	16.35	16.35	16.35	Q5ZI09	Enhancer of rudimentary homolog OS=Gallus gallus GN=RCJMB04_31j3 PE=2 SV=1	Gallus Gallus Domesticus (Chicken)	1
1566	2	2	14.48	14.48	14.48	Q5GAL6	Liver ribonuclease A OS=Gallus gallus GN=CL2 PE=2 SV=1	Gallus Gallus Domesticus (Chicken)	1
1567	2	2	5.024	5.024	5.024	Q5F4B6	Uncharacterized protein OS=Gallus gallus GN=POLDIP3 PE=2 SV=1	Gallus Gallus Domesticus (Chicken)	1
1568	2	2	7.407	7.407	7.407	Q2MCJ7	Aquaporin-1 OS=Gallus gallus GN=AQP1 PE=2 SV=1	Gallus Gallus Domesticus (Chicken)	3
1569	2	2	8.017	8.017	8.017	Q25QX5	BASH/BLNK N-terminal associated protein 1 OS=Gallus gallus GN=BNAS1 PE=2 SV=1	Gallus Gallus Domesticus (Chicken)	1
1570	2	2	19.57	19.57	19.57	F2Z4M7	60S ribosomal protein L37a OS=Gallus gallus GN=RPL37A PE=3 SV=2	Gallus Gallus Domesticus (Chicken)	1
1571	2	2	2.439	2.439	2.439	F1P4X3	Uncharacterized protein OS=Gallus gallus GN=FUCA1 PE=4 SV=2	Gallus Gallus Domesticus (Chicken)	1
1572	2	2	7.182	7.182	7.182	F1P4I1	Uncharacterized protein OS=Gallus gallus GN=EEF1E1 PE=4 SV=2	Gallus Gallus Domesticus (Chicken)	1
1573	2	2	2.57	2.57	2.57	F1P2G6	Uncharacterized protein OS=Gallus gallus GN=PIGT PE=4 SV=4	Gallus Gallus Domesticus (Chicken)	1
1574	2	2	9.292	9.292	9.292	F1P1R3	Uncharacterized protein OS=Gallus gallus GN=PSMD10 PE=4 SV=3	Gallus Gallus Domesticus (Chicken)	1
1575	2	2	2.192	2.192	2.192	F1P0V0	Uncharacterized protein OS=Gallus gallus GN=CCNYL1 PE=3 SV=3	Gallus Gallus Domesticus (Chicken)	1
1576	2	2	3.412	3.412	3.412	F1NZ30	Creatine kinase B-type OS=Gallus gallus GN=CKB PE=3 SV=3	Gallus Gallus Domesticus (Chicken)	1
1577	2	2	5.462	5.462	5.462	F1NYD4	Uncharacterized protein OS=Gallus gallus GN=CLNS1A PE=4 SV=3	Gallus Gallus Domesticus (Chicken)	1
1578	2	2	44.9	44.9	44.9	F1NY38	40S ribosomal protein S17 OS=Gallus gallus GN=RPS17 PE=4 SV=3	Gallus Gallus Domesticus (Chicken)	1
1579	2	2	1.225	1.225	1.225	F1NWY6	Uncharacterized protein OS=Gallus gallus GN=NELL2 PE=4 SV=3	Gallus Gallus Domesticus (Chicken)	1
1580	2	2	9.559	9.559	9.559	F1NVW7	Uncharacterized protein OS=Gallus gallus PE=4 SV=3	Gallus Gallus Domesticus (Chicken)	1
1581	2	2	5.291	5.291	5.291	F1NS21	Uncharacterized protein OS=Gallus gallus GN=TP53I11 PE=4 SV=2	Gallus Gallus Domesticus (Chicken)	1
1582	2	2	6.579	6.579	6.579	F1NQ90	Uncharacterized protein OS=Gallus gallus GN=C11H19ORF12 PE=4 SV=3	Gallus Gallus Domesticus (Chicken)	1
1583	2	2	8.182	8.182	8.182	F1NQ35	Uncharacterized protein OS=Gallus gallus GN=RPL35A PE=4 SV=3	Gallus Gallus Domesticus (Chicken)	2
1584	2	2	1.92	1.92	1.92	F1NPF7	Uncharacterized protein OS=Gallus gallus GN=FERMT1 PE=4 SV=2	Gallus Gallus Domesticus (Chicken)	1
1585	2	2	5.53	5.53	5.53	F1NNV7	MICOS complex subunit OS=Gallus gallus GN=KLHL15 PE=4 SV=3	Gallus Gallus Domesticus (Chicken)	1
1586	2	2	12.5	12.5	12.5	F1NNQ3	Vacuolar protein sorting-associated protein 29 OS=Gallus gallus GN=VPS29 PE=3 SV=1	Gallus Gallus Domesticus (Chicken)	1
1587	2	2	4.422	4.422	4.422	F1NMA2	Sulfotransferase OS=Gallus gallus GN=Gga.5859 PE=3 SV=3	Gallus Gallus Domesticus (Chicken)	1
1588	2	2	4.911	4.911	4.911	F1NI48	Uncharacterized protein OS=Gallus gallus GN=RS1 PE=4 SV=2	Gallus Gallus Domesticus (Chicken)	1
1589	2	2	7.975	7.975	7.975	F1NHL2	Uncharacterized protein OS=Gallus gallus PE=4 SV=3	Gallus Gallus Domesticus (Chicken)	1
1590	2	2	9.934	9.934	9.934	F1NHG6	Uncharacterized protein OS=Gallus gallus PE=4 SV=3	Gallus Gallus Domesticus (Chicken)	1
1591	2	2	3.067	3.067	3.067	F1NGR5	Uncharacterized protein OS=Gallus gallus GN=ADPGK PE=4 SV=3	Gallus Gallus Domesticus (Chicken)	2
1592	2	2	12.04	12.04	12.04	F1NG44	Uncharacterized protein OS=Gallus gallus GN=CISD1 PE=4 SV=2	Gallus Gallus Domesticus (Chicken)	1
1593	2	2	4.29	4.29	4.29	F1NDR9	NIF3-like protein 1 OS=Gallus gallus GN=NIF3L1 PE=3 SV=2	Gallus Gallus Domesticus (Chicken)	1
1594	2	2	7.692	7.692	7.692	F1NDC2	Uncharacterized protein OS=Gallus gallus GN=RPS23 PE=3 SV=2	Gallus Gallus Domesticus (Chicken)	1
1595	2	2	6.897	6.897	6.897	F1NCA4	RNA binding protein fox-1 homolog OS=Gallus gallus PE=4 SV=2	Gallus Gallus Domesticus (Chicken)	1
1596	2	2	27.42	27.42	27.42	F1NC51	Uncharacterized protein OS=Gallus gallus GN=UQCR10 PE=1 SV=2	Gallus Gallus Domesticus (Chicken)	1
1597	2	2	8.252	8.252	8.252	F1NB21	Uncharacterized protein OS=Gallus gallus GN=HDGFRP3 PE=4 SV=3	Gallus Gallus Domesticus (Chicken)	1
1598	2	2	2.386	2.386	2.386	F1NAR5	Uncharacterized protein OS=Gallus gallus PE=3 SV=2	Gallus Gallus Domesticus (Chicken)	1
1599	2	2	3.675	3.675	3.675	F1N9K3	Gap junction protein OS=Gallus gallus GN=GJA1 PE=3 SV=1	Gallus Gallus Domesticus (Chicken)	1
1600	2	2	4.4	4.4	4.4	E1C8I7	Uncharacterized protein OS=Gallus gallus PE=4 SV=3	Gallus Gallus Domesticus (Chicken)	1
1601	2	2	9.091	9.091	9.091	E1C6C4	Uncharacterized protein OS=Gallus gallus GN=DPY30 PE=4 SV=1	Gallus Gallus Domesticus (Chicken)	1
1602	2	2	1.749	1.749	1.749	E1C4U1	Uncharacterized protein OS=Gallus gallus GN=SPARCL1 PE=4 SV=3	Gallus Gallus Domesticus (Chicken)	1
1603	2	2	4.598	4.598	4.598	E1C489	Enolase-phosphatase E1 OS=Gallus gallus GN=ENOPH1 PE=3 SV=1	Gallus Gallus Domesticus (Chicken)	1
1604	2	2	14.29	14.29	14.29	E1C3G8	Uncharacterized protein OS=Gallus gallus GN=RPS29 PE=4 SV=3	Gallus Gallus Domesticus (Chicken)	1
1605	2	2	2.11	2.11	2.11	E1C0K5	Uncharacterized protein OS=Gallus gallus GN=MFGE8 PE=4 SV=3	Gallus Gallus Domesticus (Chicken)	1
1606	2	2	13.23	13.23	13.23	E1BYV2	Uncharacterized protein OS=Gallus gallus GN=C18H17ORF62 PE=4 SV=1	Gallus Gallus Domesticus (Chicken)	1
1607	2	2	6.322	6.322	6.322	E1BXT5	Uncharacterized protein OS=Gallus gallus GN=TPRKB PE=3 SV=1	Gallus Gallus Domesticus (Chicken)	1
1608	2	2	9.6	9.6	9.6	E1BW94	Uncharacterized protein OS=Gallus gallus GN=SF3B6 PE=4 SV=1	Gallus Gallus Domesticus (Chicken)	1
1609	2	2	8.054	8.054	8.054	E1BW57	Uncharacterized protein OS=Gallus gallus GN=NUDT5 PE=3 SV=3	Gallus Gallus Domesticus (Chicken)	1
1610	2	2	2.694	2.694	2.694	E1BV45	Uncharacterized protein OS=Gallus gallus GN=RNPS1 PE=4 SV=3	Gallus Gallus Domesticus (Chicken)	1
1611	2	2	5.172	5.172	5.172	E1BUX5	Uncharacterized protein OS=Gallus gallus GN=VTI1B PE=4 SV=1	Gallus Gallus Domesticus (Chicken)	1
1612	2	2	3.988	3.988	3.988	E1BTL3	Uncharacterized protein OS=Gallus gallus GN=RDH12 PE=3 SV=2	Gallus Gallus Domesticus (Chicken)	1
1613	2	2	3.679	3.679	3.679	E1BS37	Uncharacterized protein OS=Gallus gallus GN=HSD17B11 PE=3 SV=1	Gallus Gallus Domesticus (Chicken)	1
1614	2	2	2.731	2.731	2.731	E1BQI0	Uncharacterized protein OS=Gallus gallus GN=SPTLC1 PE=4 SV=2	Gallus Gallus Domesticus (Chicken)	1
1615	2	2	2.918	2.918	2.918	A1IIE6	General transcription facter IIA subunit 1 variant 1 OS=Gallus gallus GN=GTF2A1 PE=2 SV=1	Gallus Gallus Domesticus (Chicken)	1
1616	2	2	7.865	7.865	7.865	A0M8T8	Caveolin OS=Gallus gallus GN=CAV1 PE=3 SV=1	Gallus Gallus Domesticus (Chicken)	1
1617	2	2	7.805	7.805	7.805	A0A1L1RYP4	Uncharacterized protein OS=Gallus gallus PE=4 SV=1	Gallus Gallus Domesticus (Chicken)	1
1618	2	2	11.25	11.25	11.25	A0A1L1RW37	60S ribosomal protein L27 OS=Gallus gallus GN=RPL27 PE=3 SV=1	Gallus Gallus Domesticus (Chicken)	1
1619	2	2	17.59	17.59	17.59	A0A1L1RSG1	Cytochrome c oxidase subunit 6A, mitochondrial OS=Gallus gallus GN=COX6A1 PE=3 SV=1	Gallus Gallus Domesticus (Chicken)	1
1620	2	2	12.68	12.68	12.68	A0A1L1RQD1	Protein RER1 OS=Gallus gallus GN=RER1 PE=4 SV=1	Gallus Gallus Domesticus (Chicken)	1
1621	2	2	12.05	12.05	12.05	A0A1L1RPA0	Glycine cleavage system H protein, mitochondrial OS=Gallus gallus GN=GCSH PE=3 SV=1	Gallus Gallus Domesticus (Chicken)	1
1622	2	2	1.88	1.88	1.88	A0A1L1RNR4	Uncharacterized protein OS=Gallus gallus GN=KNG1 PE=4 SV=1	Gallus Gallus Domesticus (Chicken)	1
1623	2	2	5.396	5.396	5.396	A0A1L1RMC5	Uncharacterized protein OS=Gallus gallus PE=4 SV=1	Gallus Gallus Domesticus (Chicken)	1
1624	2	2	4.348	4.348	4.348	A0A1L1RL82	Cytoplasmic dynein 1 light intermediate chain 1 OS=Gallus gallus GN=DYNC1LI1 PE=4 SV=1	Gallus Gallus Domesticus (Chicken)	1
1625	2	2	9.524	9.524	9.524	A0A1L1RJW4	Peptidyl-prolyl cis-trans isomerase OS=Gallus gallus GN=PPIL1 PE=3 SV=1	Gallus Gallus Domesticus (Chicken)	1
1626	2	2	8.054	8.054	8.054	A0A1L1RJ21	Oligosaccharyltransferase complex subunit OSTC OS=Gallus gallus GN=OSTC PE=4 SV=1	Gallus Gallus Domesticus (Chicken)	1
1627	2	2	13.48	13.48	13.48	A0A1L1RIP2	Small nuclear ribonucleoprotein E OS=Gallus gallus GN=SNRPE PE=4 SV=1	Gallus Gallus Domesticus (Chicken)	1
1628	2	2	8.571	8.571	8.571	A0A1D5PZX9	Uncharacterized protein OS=Gallus gallus PE=4 SV=1	Gallus Gallus Domesticus (Chicken)	1
1629	2	2	5.521	5.521	5.521	A0A1D5PZX8	Uncharacterized protein OS=Gallus gallus GN=NDUFA13 PE=4 SV=1	Gallus Gallus Domesticus (Chicken)	1
1630	2	2	18.42	18.42	18.42	A0A1D5PVS3	Uncharacterized protein OS=Gallus gallus GN=TOMM6 PE=4 SV=1	Gallus Gallus Domesticus (Chicken)	1
1631	2	2	1.135	1.135	1.135	A0A1D5PUI1	Uncharacterized protein OS=Gallus gallus PE=3 SV=1	Gallus Gallus Domesticus (Chicken)	1
1632	2	2	6.704	6.704	6.704	A0A1D5PSS9	Uncharacterized protein OS=Gallus gallus PE=4 SV=1	Gallus Gallus Domesticus (Chicken)	1
1633	2	2	12.75	12.75	12.75	A0A1D5PR77	Uncharacterized protein OS=Gallus gallus PE=4 SV=1	Gallus Gallus Domesticus (Chicken)	1
1634	2	2	2.35	2.35	2.35	A0A1D5PPZ5	TLD domain-containing protein 1 OS=Gallus gallus GN=TLDC1 PE=4 SV=1	Gallus Gallus Domesticus (Chicken)	1
1635	2	2	16.85	16.85	16.85	A0A1D5PPG3	Uncharacterized protein OS=Gallus gallus PE=4 SV=1	Gallus Gallus Domesticus (Chicken)	1
1636	2	2	2.286	2.286	2.286	A0A1D5PNM2	Uncharacterized protein OS=Gallus gallus PE=4 SV=1	Gallus Gallus Domesticus (Chicken)	1
1637	2	2	15.58	15.58	15.58	A0A1D5PN05	Uncharacterized protein OS=Gallus gallus GN=COX6C PE=4 SV=1	Gallus Gallus Domesticus (Chicken)	1
1638	2	2	10	10	10	A0A1D5PMG1	Uncharacterized protein OS=Gallus gallus PE=4 SV=1	Gallus Gallus Domesticus (Chicken)	1
1639	2	2	8.108	8.108	8.108	A0A1D5PLH4	Uncharacterized protein OS=Gallus gallus GN=NPM3 PE=4 SV=1	Gallus Gallus Domesticus (Chicken)	1
1640	2	2	8.966	8.966	8.966	A0A1D5PL90	Uncharacterized protein OS=Gallus gallus PE=4 SV=2	Gallus Gallus Domesticus (Chicken)	1
1641	2	2	4.933	4.933	4.933	A0A1D5PKH6	Uncharacterized protein OS=Gallus gallus GN=NAT8B PE=4 SV=1	Gallus Gallus Domesticus (Chicken)	1
1642	2	2	12.12	12.12	12.12	A0A1D5PK81	Small ubiquitin-related modifier 2 OS=Gallus gallus GN=SUMO2 PE=4 SV=1	Gallus Gallus Domesticus (Chicken)	1
1643	2	2	15.19	15.19	15.19	A0A1D5PHF2	Uncharacterized protein OS=Gallus gallus GN=ATP5J2 PE=4 SV=1	Gallus Gallus Domesticus (Chicken)	1
1644	2	2	1.515	1.515	1.515	A0A1D5PD02	Uncharacterized protein OS=Gallus gallus GN=UBA7 PE=3 SV=1	Gallus Gallus Domesticus (Chicken)	1
1645	2	2	11.76	11.76	11.76	A0A1D5PC35	Uncharacterized protein OS=Gallus gallus GN=LSM3 PE=4 SV=1	Gallus Gallus Domesticus (Chicken)	1
1646	2	2	3.396	3.396	3.396	A0A1D5P9U9	Uncharacterized protein OS=Gallus gallus GN=AQP5 PE=3 SV=1	Gallus Gallus Domesticus (Chicken)	1
1647	2	2	1.984	1.984	1.984	A0A1D5P996	Uncharacterized protein OS=Gallus gallus PE=4 SV=1	Gallus Gallus Domesticus (Chicken)	1
1648	2	2	1.792	1.792	1.792	A0A1D5P6W8	Uncharacterized protein OS=Gallus gallus GN=KDM1A PE=4 SV=1	Gallus Gallus Domesticus (Chicken)	1
1649	2	2	11.28	11.28	11.28	A0A1D5P3H9	Ras-related protein Rap-1b OS=Gallus gallus GN=RAP1B PE=4 SV=1	Gallus Gallus Domesticus (Chicken)	1
1650	2	2	10.4	10.4	10.4	A0A1D5P384	Uncharacterized protein OS=Gallus gallus GN=NDUFB7 PE=4 SV=1	Gallus Gallus Domesticus (Chicken)	1
1651	2	2	5.155	5.155	5.155	A0A1D5P0B9	Uncharacterized protein OS=Gallus gallus GN=EXOSC7 PE=4 SV=1	Gallus Gallus Domesticus (Chicken)	1
1652	2	2	2.976	2.976	2.976	A0A1D5NZR9	Occludin OS=Gallus gallus GN=OCLN PE=4 SV=1	Gallus Gallus Domesticus (Chicken)	1
1653	2	2	1.193	1.193	1.193	A0A1D5NZ60	Uncharacterized protein OS=Gallus gallus GN=STAG1 PE=4 SV=1	Gallus Gallus Domesticus (Chicken)	1
1654	2	2	6.944	6.944	6.944	A0A1D5NWU0	Myelin basic protein OS=Gallus gallus GN=MBP PE=4 SV=1	Gallus Gallus Domesticus (Chicken)	1
1655	2	2	12.07	12.07	12.07	A0A1D5NWJ7	Uncharacterized protein OS=Gallus gallus GN=COX7A2L PE=4 SV=1	Gallus Gallus Domesticus (Chicken)	1
1656	2	2	10.48	10.48	10.48	A0A1D5NVS6	Uncharacterized protein OS=Gallus gallus PE=4 SV=1	Gallus Gallus Domesticus (Chicken)	1
1657	2	2	4.746	4.746	4.746	A0A1D5NVK7	Uncharacterized protein OS=Gallus gallus PE=4 SV=1	Gallus Gallus Domesticus (Chicken)	1
1658	2	2	3.234	3.234	3.234	A0A1D5NV15	Uncharacterized protein OS=Gallus gallus PE=4 SV=1	Gallus Gallus Domesticus (Chicken)	1
1659	2	2	3.943	3.943	3.943	A0A1D5NT33	Uncharacterized protein OS=Gallus gallus PE=4 SV=1	Gallus Gallus Domesticus (Chicken)	1
1660	2	2	2.778	2.778	2.778	A0A1D5PI77	REVERSED Uncharacterized protein OS=Gallus gallus GN=RGS3 PE=4 SV=1	Gallus Gallus Domesticus (Chicken)	1
1661	1.95	2.12	3.071	3.071	1.469	R4GFP1	Kinesin-like protein OS=Gallus gallus GN=KIF3C PE=3 SV=1	Gallus Gallus Domesticus (Chicken)	1
1662	1.93	2.14	4.865	4.865	3.423	F1NF19	Uncharacterized protein OS=Gallus gallus GN=FMR1 PE=4 SV=3	Gallus Gallus Domesticus (Chicken)	1
1663	1.93	2.01	11.11	6.944	6.944	E1C4H6	Uncharacterized protein OS=Gallus gallus GN=LSM4 PE=4 SV=3	Gallus Gallus Domesticus (Chicken)	1
1664	1.93	2.01	6.553	3.704	3.704	E1BVF8	Uncharacterized protein OS=Gallus gallus GN=ATP6V0D1 PE=4 SV=3	Gallus Gallus Domesticus (Chicken)	1
1665	1.92	4	11.16	11.16	11.16	F1P1G4	Uncharacterized protein OS=Gallus gallus GN=RAB43 PE=4 SV=2	Gallus Gallus Domesticus (Chicken)	2
1666	1.92	2.14	5.634	5.634	3.286	A0A1D5PWT7	Drebrin OS=Gallus gallus GN=DBN1 PE=4 SV=1	Gallus Gallus Domesticus (Chicken)	1
1667	1.92	2.02	20.35	14.16	14.16	R4GLE6	Eukaryotic translation initiation factor 1 OS=Gallus gallus GN=EIF1 PE=4 SV=2	Gallus Gallus Domesticus (Chicken)	1
1668	1.92	2	2.804	1.636	1.636	E1BT08	Uncharacterized protein OS=Gallus gallus GN=HSPH1 PE=3 SV=3	Gallus Gallus Domesticus (Chicken)	1
1669	1.92	2	3.093	3.093	3.093	Q68BG1	NAD-dependent deacetylase SIRT2 OS=Gallus gallus GN=sirt2 PE=2 SV=1	Gallus Gallus Domesticus (Chicken)	1
1670	1.92	2	2.262	2.262	2.262	Q5ZJT4	Peptidylprolyl isomerase OS=Gallus gallus GN=RCJMB04_15n8 PE=2 SV=1	Gallus Gallus Domesticus (Chicken)	1
1671	1.92	2	6.625	6.625	6.625	F1NCC0	Dipeptidase OS=Gallus gallus GN=DPEP1 PE=3 SV=3	Gallus Gallus Domesticus (Chicken)	1
1672	1.92	2	3.514	3.514	3.514	E1C944	Uncharacterized protein OS=Gallus gallus GN=PLPP3 PE=4 SV=2	Gallus Gallus Domesticus (Chicken)	1
1673	1.91	2.15	5.899	5.899	5.899	F1NJX8	Uncharacterized protein OS=Gallus gallus GN=FNTA PE=4 SV=2	Gallus Gallus Domesticus (Chicken)	2
1674	1.89	2.14	3.689	3.689	3.689	F1NF68	Solute carrier family 2, facilitated glucose transporter member 1 OS=Gallus gallus GN=SLC2A1 PE=3 SV=2	Gallus Gallus Domesticus (Chicken)	2
1675	1.89	2.01	5.895	5.895	5.895	E1BUB7	Uncharacterized protein OS=Gallus gallus GN=OLFM3 PE=4 SV=3	Gallus Gallus Domesticus (Chicken)	2
1676	1.88	5.51	43.56	42.57	42.57	R4GH93	Uncharacterized protein OS=Gallus gallus GN=Gga.29531 PE=4 SV=2	Gallus Gallus Domesticus (Chicken)	13
1677	1.88	2.25	1.684	0.8766	0.2999	A0A1D5PIW9	Uncharacterized protein OS=Gallus gallus GN=ANK3 PE=4 SV=1	Gallus Gallus Domesticus (Chicken)	1
1678	1.88	2.04	9.565	5.87	2.826	E1BQQ5	Uncharacterized protein OS=Gallus gallus GN=DCTN4 PE=4 SV=3	Gallus Gallus Domesticus (Chicken)	1
1679	1.87	2.03	4.835	1.978	1.978	A0A1D5PW97	Arsenical pump-driving ATPase OS=Gallus gallus PE=3 SV=1	Gallus Gallus Domesticus (Chicken)	1
1680	1.86	2.04	5.942	3.141	1.104	Q8JHF6	Pyruvate carboxylase OS=Gallus gallus GN=PYC PE=2 SV=1	Gallus Gallus Domesticus (Chicken)	1
1681	1.86	2.01	11.41	7.047	3.356	Q3YI10	5'-AMP-activated protein kinase gamma-1 non-catalytic subunit variant 1 OS=Gallus gallus GN=PRKAG1 PE=2 SV=1	Gallus Gallus Domesticus (Chicken)	1
1682	1.85	37.93	57.61	56.09	56.09	A0A1D5NY71	Uncharacterized protein OS=Gallus gallus GN=LOC776816 PE=3 SV=1	Gallus Gallus Domesticus (Chicken)	55
1683	1.85	2.07	2.034	1.453	0.4521	E1BZK0	Uncharacterized protein OS=Gallus gallus GN=HTT PE=4 SV=3	Gallus Gallus Domesticus (Chicken)	1
1684	1.85	2	2.689	0.918	0.918	E1BTW4	Uncharacterized protein OS=Gallus gallus GN=SYNJ2 PE=4 SV=4	Gallus Gallus Domesticus (Chicken)	1
1685	1.85	2	1.758	0.841	0.841	A0A1D5P671	Uncharacterized protein OS=Gallus gallus PE=4 SV=2	Gallus Gallus Domesticus (Chicken)	1
1686	1.85	2	8.333	8.333	8.333	F1NT24	Ribulose-phosphate 3-epimerase OS=Gallus gallus GN=RPE PE=3 SV=3	Gallus Gallus Domesticus (Chicken)	1
1687	1.84	6.22	18.38	11.42	7.45	A0A1D5PEJ0	Uncharacterized protein OS=Gallus gallus GN=IGF2BP2 PE=4 SV=1	Gallus Gallus Domesticus (Chicken)	3
1688	1.84	2.09	32.94	32.94	32.94	A0A1D5PRI6	Uncharacterized protein OS=Gallus gallus GN=NEDD8 PE=4 SV=1	Gallus Gallus Domesticus (Chicken)	2
1689	1.82	2.16	7.764	4.313	1.725	F1NK88	Rho-associated protein kinase OS=Gallus gallus GN=ROCK2 PE=3 SV=3	Gallus Gallus Domesticus (Chicken)	2
1690	1.82	1.96	2.417	2.417	2.417	A0A1L1RRF7	Uncharacterized protein OS=Gallus gallus GN=GSPT1 PE=4 SV=1	Gallus Gallus Domesticus (Chicken)	1
1691	1.82	1.96	5.761	5.761	5.761	A0A1D5PZQ4	Uncharacterized protein OS=Gallus gallus PE=4 SV=1	Gallus Gallus Domesticus (Chicken)	1
1692	1.81	2.01	6.138	4.79	2.246	Q5ZIV6	Uncharacterized protein OS=Gallus gallus GN=RCJMB04_23e15 PE=2 SV=1	Gallus Gallus Domesticus (Chicken)	1
1693	1.81	1.94	7.054	3.734	3.734	A0A1D5PXT0	Uncharacterized protein OS=Gallus gallus PE=3 SV=1	Gallus Gallus Domesticus (Chicken)	1
1694	1.8	2.07	12.19	4.508	4.508	Q5ZJX6	Uncharacterized protein OS=Gallus gallus GN=ABCE1 PE=2 SV=1	Gallus Gallus Domesticus (Chicken)	2
1695	1.8	1.96	4.639	4.639	4.639	F1NKT9	Uncharacterized protein OS=Gallus gallus GN=COMMD1 PE=4 SV=2	Gallus Gallus Domesticus (Chicken)	1
1696	1.8	1.92	20.14	3.081	3.081	A0A1D5PHL4	Uncharacterized protein OS=Gallus gallus GN=PAK2 PE=3 SV=1	Gallus Gallus Domesticus (Chicken)	1
1697	1.77	4.04	18	18	18	F1NZG0	Uncharacterized protein OS=Gallus gallus GN=MYL1 PE=4 SV=3	Gallus Gallus Domesticus (Chicken)	2
1698	1.77	2.93	13.39	13.39	13.39	E1C2F4	Uncharacterized protein OS=Gallus gallus GN=LOC422305 PE=4 SV=1	Gallus Gallus Domesticus (Chicken)	2
1699	1.77	1.93	11.38	2.203	2.203	E1BSR5	Uncharacterized protein OS=Gallus gallus GN=RBM25 PE=4 SV=2	Gallus Gallus Domesticus (Chicken)	1
1700	1.77	1.92	10.7	3.488	3.488	Q9IB15	PBX1A OS=Gallus gallus GN=PBX1A PE=2 SV=1	Gallus Gallus Domesticus (Chicken)	1
1701	1.76	2.01	2.118	2.118	2.118	A0A1D5PHD7	Uncharacterized protein OS=Gallus gallus GN=CASK PE=4 SV=1	Gallus Gallus Domesticus (Chicken)	2
1702	1.76	1.91	23.96	15.1	8.854	F1NJ25	Uncharacterized protein OS=Gallus gallus PE=4 SV=3	Gallus Gallus Domesticus (Chicken)	1
1703	1.75	1.97	2.707	1.221	0.5839	A0A1D5NWG7	Uncharacterized protein OS=Gallus gallus GN=DOCK1 PE=3 SV=1	Gallus Gallus Domesticus (Chicken)	1
1704	1.75	1.89	3.668	1.754	1.754	A0A1D5P6H9	Uncharacterized protein OS=Gallus gallus GN=COLGALT2 PE=4 SV=1	Gallus Gallus Domesticus (Chicken)	1
1705	1.74	1.98	19.13	19.13	19.13	A0A1D5PZ95	Uncharacterized protein OS=Gallus gallus GN=LOC424401 PE=4 SV=1	Gallus Gallus Domesticus (Chicken)	2
1706	1.74	1.95	5.1	3.769	1.996	A0A1D5NU82	Tubulin gamma chain OS=Gallus gallus GN=TUBG1 PE=3 SV=1	Gallus Gallus Domesticus (Chicken)	1
1707	1.74	1.89	5.249	5.249	5.249	F1NTP4	Very-long-chain (3R)-3-hydroxyacyl-CoA dehydratase OS=Gallus gallus GN=HACD3 PE=3 SV=3	Gallus Gallus Domesticus (Chicken)	1
1708	1.74	1.89	3.152	3.152	3.152	Q5F465	Uncharacterized protein OS=Gallus gallus GN=ARIH1 PE=2 SV=1	Gallus Gallus Domesticus (Chicken)	1
1709	1.74	1.89	4.688	4.688	4.688	A0A1L1RSE1	Uncharacterized protein OS=Gallus gallus GN=GPR89B PE=4 SV=1	Gallus Gallus Domesticus (Chicken)	1
1710	1.73	1.98	20	20	20	Q5W4S1	Reversion-induced LIM protein (Fragment) OS=Gallus gallus GN=RIL PE=4 SV=1	Gallus Gallus Domesticus (Chicken)	2
1711	1.73	1.86	5.962	3.523	3.523	Q5F422	Uncharacterized protein OS=Gallus gallus GN=DEK PE=2 SV=1	Gallus Gallus Domesticus (Chicken)	1
1712	1.72	1.86	3.851	1.859	1.859	Q98TG8	Centromere protein ZW10 OS=Gallus gallus GN=ZW10 PE=4 SV=1	Gallus Gallus Domesticus (Chicken)	1
1713	1.72	1.85	4.983	4.983	4.983	E1C4J8	Uncharacterized protein OS=Gallus gallus PE=4 SV=3	Gallus Gallus Domesticus (Chicken)	1
1714	1.72	1.85	10.31	10.31	10.31	A0A1L1RWQ5	40S ribosomal protein S30 OS=Gallus gallus GN=FAU PE=3 SV=1	Gallus Gallus Domesticus (Chicken)	1
1715	1.71	1.91	9.718	9.718	3.448	Q6YDP0	Tenomodulin OS=Gallus gallus PE=2 SV=1	Gallus Gallus Domesticus (Chicken)	1
1716	1.71	1.86	5.98	4.319	1.661	Q5ZJ33	Signal recognition particle subunit SRP68 OS=Gallus gallus GN=RCJMB04_21b8 PE=2 SV=1	Gallus Gallus Domesticus (Chicken)	1
1717	1.7	2.01	20.51	14.16	6.977	Q5ZIZ5	Uncharacterized protein OS=Gallus gallus GN=NONO PE=2 SV=1	Gallus Gallus Domesticus (Chicken)	3
1718	1.7	2	20	15.84	6.234	Q9I9P2	Mothers against decapentaplegic homolog (Fragment) OS=Gallus gallus PE=2 SV=1	Gallus Gallus Domesticus (Chicken)	2
1719	1.7	1.86	7.7	1.055	1.055	F1NIU3	Uncharacterized protein OS=Gallus gallus GN=ITIH2 PE=4 SV=3	Gallus Gallus Domesticus (Chicken)	1
1720	1.69	1.86	2.688	0.7331	0.7331	A0A1D5PJM6	Uncharacterized protein OS=Gallus gallus PE=4 SV=2	Gallus Gallus Domesticus (Chicken)	1
1721	1.69	1.84	4.991	1.089	1.089	G1JRK4	Interferon-induced helicase C domain-containing protein 1 OS=Gallus gallus GN=IFIH1 PE=2 SV=1	Gallus Gallus Domesticus (Chicken)	1
1722	1.68	1.93	6.495	4.871	4.871	K4Q293	Histidine-rich glycoprotein OS=Gallus gallus PE=2 SV=1	Gallus Gallus Domesticus (Chicken)	2
1723	1.68	1.83	12.84	5.058	5.058	Q5EFL0	Methyl-CpG-binding domain protein 2 OS=Gallus gallus GN=MBD2 PE=1 SV=1	Gallus Gallus Domesticus (Chicken)	1
1724	1.68	1.82	20.63	6.349	6.349	Q5ZHP2	Uncharacterized protein OS=Gallus gallus GN=OARD1 PE=2 SV=1	Gallus Gallus Domesticus (Chicken)	2
1725	1.67	1.97	4.88	1.877	0.3176	F1NI75	Uncharacterized protein OS=Gallus gallus GN=UTRN PE=4 SV=3	Gallus Gallus Domesticus (Chicken)	1
1726	1.67	1.91	26.03	15.7	4.545	E1C4N5	Uncharacterized protein OS=Gallus gallus GN=DPM1 PE=4 SV=2	Gallus Gallus Domesticus (Chicken)	1
1727	1.67	1.81	18.7	4.065	4.065	F1NBK8	Uncharacterized protein OS=Gallus gallus GN=DCXR PE=4 SV=3	Gallus Gallus Domesticus (Chicken)	1
1728	1.66	24.2	39.92	37.1	35.48	A0A1L1RVU7	Uncharacterized protein OS=Gallus gallus GN=TPM3 PE=3 SV=1	Gallus Gallus Domesticus (Chicken)	12
1729	1.66	1.91	9.263	3.687	0.8993	E1BR04	Uncharacterized protein OS=Gallus gallus PE=4 SV=3	Gallus Gallus Domesticus (Chicken)	1
1730	1.66	1.8	5.226	5.226	5.226	R4GGD2	Uncharacterized protein OS=Gallus gallus GN=TMEM38B PE=4 SV=1	Gallus Gallus Domesticus (Chicken)	1
1731	1.66	1.8	4.054	4.054	4.054	F1P3A9	Methylsterol monooxygenase 1 OS=Gallus gallus GN=MSMO1 PE=3 SV=1	Gallus Gallus Domesticus (Chicken)	1
1732	1.66	1.8	6.494	6.494	6.494	A0A1D5PMS2	Uncharacterized protein OS=Gallus gallus PE=4 SV=1	Gallus Gallus Domesticus (Chicken)	1
1733	1.65	1.82	6.551	1.404	1.404	A0A1D5PBR7	Uncharacterized protein OS=Gallus gallus GN=SLIT2 PE=4 SV=1	Gallus Gallus Domesticus (Chicken)	1
1734	1.64	1.86	1.789	1.789	0.9474	Q9PWC6	Ubiquitous nuclear protein OS=Gallus gallus GN=UNP PE=2 SV=1	Gallus Gallus Domesticus (Chicken)	1
1735	1.64	1.85	6.73	4.592	1.346	F1P3B8	Sister chromatid cohesion protein PDS5 homolog B OS=Gallus gallus GN=PDS5B PE=4 SV=3	Gallus Gallus Domesticus (Chicken)	1
1736	1.63	5.11	30.32	17.19	17.19	A0A1D5NT70	Uncharacterized protein OS=Gallus gallus GN=LOC395611 PE=4 SV=1	Gallus Gallus Domesticus (Chicken)	4
1737	1.63	1.79	6.048	3.235	1.828	A0A1I7Q439	Ubiquitin-like modifier-activating enzyme ATG7 OS=Gallus gallus GN=ATG7 PE=4 SV=1	Gallus Gallus Domesticus (Chicken)	1
1738	1.62	1.79	2.004	0.8909	0.8909	F1N9U1	Serine/threonine-protein kinase TAO3 OS=Gallus gallus GN=TAOK3 PE=4 SV=1	Gallus Gallus Domesticus (Chicken)	1
1739	1.62	1.77	11.36	4.029	4.029	E1BZ56	Proteasome assembly chaperone 2 OS=Gallus gallus GN=PSMG2 PE=3 SV=2	Gallus Gallus Domesticus (Chicken)	1
1740	1.6	2.63	9.677	9.677	9.677	A0A1D5PH18	Uncharacterized protein OS=Gallus gallus PE=4 SV=1	Gallus Gallus Domesticus (Chicken)	2
1741	1.6	1.91	15.44	15.44	12.42	Q8UWG7	60S ribosomal protein L6 OS=Gallus gallus GN=RPL6 PE=2 SV=1	Gallus Gallus Domesticus (Chicken)	2
1742	1.6	1.84	5.638	4.713	2.033	A0A1D5NX03	Anion exchange protein OS=Gallus gallus GN=SLC4A4 PE=3 SV=1	Gallus Gallus Domesticus (Chicken)	1
1743	1.6	1.76	7.819	7.819	4.938	F1NVR9	Uncharacterized protein OS=Gallus gallus GN=KCTD14 PE=4 SV=2	Gallus Gallus Domesticus (Chicken)	1
1744	1.6	1.74	2.806	2.806	2.806	A0A1D5NZU6	Uncharacterized protein OS=Gallus gallus PE=4 SV=1	Gallus Gallus Domesticus (Chicken)	1
1745	1.6	1.74	1.988	1.988	1.988	A0A1D5NYP5	Uncharacterized protein OS=Gallus gallus GN=CYP7B1 PE=3 SV=1	Gallus Gallus Domesticus (Chicken)	1
1746	1.59	1.82	10.25	10.25	6.25	E1BUH7	Uncharacterized protein OS=Gallus gallus GN=TMEM43 PE=4 SV=1	Gallus Gallus Domesticus (Chicken)	1
1747	1.59	1.72	13.11	13.11	13.11	A0A1D5P4B1	NADH dehydrogenase [ubiquinone] 1 alpha subcomplex subunit 6 OS=Gallus gallus GN=NDUFA6 PE=3 SV=1	Gallus Gallus Domesticus (Chicken)	1
1748	1.58	1.73	8.929	8.929	3.869	F1NPH4	Uncharacterized protein OS=Gallus gallus GN=VPS26B PE=4 SV=2	Gallus Gallus Domesticus (Chicken)	1
1749	1.57	1.7	6.25	6.25	6.25	E1BWN4	Uncharacterized protein OS=Gallus gallus PE=3 SV=3	Gallus Gallus Domesticus (Chicken)	1
1750	1.56	1.81	2.439	2.439	2.439	Q5ZKX0	Uncharacterized protein OS=Gallus gallus GN=STT3B PE=2 SV=1	Gallus Gallus Domesticus (Chicken)	2
1751	1.56	1.71	6.319	2.054	2.054	Q5ZLK3	Uncharacterized protein OS=Gallus gallus GN=RCJMB04_5m6 PE=2 SV=1	Gallus Gallus Domesticus (Chicken)	1
1752	1.56	1.7	2.259	1.531	0.7289	E1C388	ATP-dependent RNA helicase DHX29 OS=Gallus gallus GN=DHX29 PE=3 SV=1	Gallus Gallus Domesticus (Chicken)	1
1753	1.54	1.72	25.97	13.81	6.63	A0A1L1RZI3	Uncharacterized protein OS=Gallus gallus GN=MRPL12 PE=4 SV=1	Gallus Gallus Domesticus (Chicken)	1
1754	1.54	1.7	3.527	2.697	1.245	Q5ZKD8	Uncharacterized protein OS=Gallus gallus GN=RCJMB04_11i7 PE=2 SV=1	Gallus Gallus Domesticus (Chicken)	1
1755	1.54	1.68	0.86	0.86	0.86	F1NML1	Uncharacterized protein OS=Gallus gallus GN=CACHD1 PE=4 SV=3	Gallus Gallus Domesticus (Chicken)	1
1756	1.53	1.73	1.981	1.03	1.03	E1BSU3	Uncharacterized protein OS=Gallus gallus GN=STAG2 PE=4 SV=2	Gallus Gallus Domesticus (Chicken)	1
1757	1.52	1.67	18.97	4.023	4.023	F1NG68	Uncharacterized protein OS=Gallus gallus GN=DECR2 PE=4 SV=3	Gallus Gallus Domesticus (Chicken)	1
1758	1.52	1.66	5.988	5.988	5.988	R4GJA9	Uncharacterized protein OS=Gallus gallus GN=EMP2 PE=3 SV=1	Gallus Gallus Domesticus (Chicken)	1
1759	1.51	1.67	5.944	1.634	1.634	F1NRW5	Uncharacterized protein OS=Gallus gallus GN=NUP85 PE=4 SV=2	Gallus Gallus Domesticus (Chicken)	1
1760	1.51	1.66	13.27	2.913	2.913	A0A1D5P526	Uncharacterized protein OS=Gallus gallus PE=4 SV=1	Gallus Gallus Domesticus (Chicken)	1
1761	1.5	1.74	25.45	25.45	25.45	A0A1L1RN90	Hemoglobin subunit alpha-D OS=Gallus gallus GN=HBAD PE=3 SV=1	Gallus Gallus Domesticus (Chicken)	2
1762	1.5	1.65	15.56	8.889	8.889	F1NAB5	Uncharacterized protein OS=Gallus gallus GN=RBP5 PE=3 SV=2	Gallus Gallus Domesticus (Chicken)	1
1763	1.5	1.65	4.207	2.103	2.103	A0A1D5PM99	Uncharacterized protein OS=Gallus gallus PE=4 SV=1	Gallus Gallus Domesticus (Chicken)	1
1764	1.49	1.64	12.5	12.5	12.5	A0A1D5PRE3	Uncharacterized protein OS=Gallus gallus PE=4 SV=1	Gallus Gallus Domesticus (Chicken)	1
1765	1.48	1.72	6.494	6.494	6.494	A0A1D5NUI5	Uncharacterized protein OS=Gallus gallus PE=4 SV=1	Gallus Gallus Domesticus (Chicken)	2
1766	1.48	1.65	6.375	6.375	2.988	F1NYT7	Uncharacterized protein OS=Gallus gallus GN=PCYOX1 PE=3 SV=3	Gallus Gallus Domesticus (Chicken)	1
1767	1.48	1.62	8.824	8.824	4.202	E1BQK7	Uncharacterized protein OS=Gallus gallus GN=SMNDC1 PE=4 SV=3	Gallus Gallus Domesticus (Chicken)	1
1768	1.48	1.62	3.974	3.974	3.974	A0A1L1RQU1	Uncharacterized protein OS=Gallus gallus GN=TATDN1 PE=4 SV=1	Gallus Gallus Domesticus (Chicken)	1
1769	1.47	1.71	4.006	2.861	2.861	Q5ZKE2	Protein kinase C delta type OS=Gallus gallus GN=RCJMB04_11g12 PE=2 SV=1	Gallus Gallus Domesticus (Chicken)	2
1770	1.47	1.64	6.157	5.308	2.76	F1NFV9	Uncharacterized protein OS=Gallus gallus GN=UAP1 PE=4 SV=3	Gallus Gallus Domesticus (Chicken)	1
1771	1.47	1.6	6.964	5.292	5.292	F1NMM5	Uncharacterized protein OS=Gallus gallus GN=ABHD12B PE=4 SV=3	Gallus Gallus Domesticus (Chicken)	1
1772	1.47	1.6	2.329	2.329	2.329	Q6B0K7	Endoglin OS=Gallus gallus PE=2 SV=1	Gallus Gallus Domesticus (Chicken)	1
1773	1.46	1.71	2.395	2.395	2.395	A0A1D5P378	Uncharacterized protein OS=Gallus gallus GN=SART3 PE=4 SV=1	Gallus Gallus Domesticus (Chicken)	2
1774	1.46	1.64	4.485	3.053	1.908	F1NCH3	Uncharacterized protein OS=Gallus gallus GN=HERC4 PE=4 SV=1	Gallus Gallus Domesticus (Chicken)	1
1775	1.46	1.61	9.07	4.762	4.762	E7EDS8	Fatty acid desaturase 1 OS=Gallus gallus GN=FADS1 PE=2 SV=1	Gallus Gallus Domesticus (Chicken)	1
1776	1.45	1.7	21.61	11.82	3.458	A0A1D5P097	Uncharacterized protein OS=Gallus gallus GN=ACOT7 PE=4 SV=1	Gallus Gallus Domesticus (Chicken)	1
1777	1.45	1.69	11.34	11.34	11.34	Q5ZLB8	Uncharacterized protein OS=Gallus gallus GN=RAB22A PE=2 SV=1	Gallus Gallus Domesticus (Chicken)	2
1778	1.45	1.68	12.78	12.78	12.78	F1NLX7	Uncharacterized protein OS=Gallus gallus GN=SPCS3 PE=4 SV=2	Gallus Gallus Domesticus (Chicken)	3
1779	1.45	1.66	11.08	11.08	2.841	Q5ZLY3	Uncharacterized protein OS=Gallus gallus GN=TMOD3 PE=2 SV=1	Gallus Gallus Domesticus (Chicken)	1
1780	1.45	1.62	9.763	6.953	1.627	A0A1D5P062	Uncharacterized protein OS=Gallus gallus GN=STIM1 PE=4 SV=1	Gallus Gallus Domesticus (Chicken)	1
1781	1.45	1.62	8.71	4.839	3.871	A0A1L1RLJ7	Uncharacterized protein OS=Gallus gallus GN=RBM5 PE=4 SV=1	Gallus Gallus Domesticus (Chicken)	1
1782	1.44	1.68	39.71	26.47	26.47	A0A1D5PSW3	Guanine nucleotide-binding protein subunit gamma OS=Gallus gallus GN=GNG7 PE=3 SV=1	Gallus Gallus Domesticus (Chicken)	2
1783	1.43	1.66	26.83	26.83	26.83	R4GGZ2	Uncharacterized protein OS=Gallus gallus GN=NDUFA4 PE=4 SV=1	Gallus Gallus Domesticus (Chicken)	2
1784	1.43	1.57	3.854	2.312	2.312	Q5ZIM9	Uncharacterized protein OS=Gallus gallus GN=RCJMB04_24n6 PE=2 SV=1	Gallus Gallus Domesticus (Chicken)	1
1785	1.43	1.57	4.221	1.601	1.601	E1BW59	Uncharacterized protein OS=Gallus gallus GN=HBS1L PE=4 SV=2	Gallus Gallus Domesticus (Chicken)	1
1786	1.42	1.63	21.7	16.98	8.962	F1NUM3	Uncharacterized protein OS=Gallus gallus GN=GOSR2 PE=3 SV=2	Gallus Gallus Domesticus (Chicken)	1
1787	1.41	1.55	3.137	1.569	1.569	F1NG97	AMP deaminase OS=Gallus gallus GN=AMPD3 PE=3 SV=2	Gallus Gallus Domesticus (Chicken)	1
1788	1.41	1.54	11.76	7.843	7.843	A0A1L1RPS2	Casein kinase II subunit alpha OS=Gallus gallus GN=CSNK2A1 PE=4 SV=1	Gallus Gallus Domesticus (Chicken)	1
1789	1.41	1.54	0.9666	0.9666	0.9666	A0A1D5PMQ8	Uncharacterized protein OS=Gallus gallus GN=SLC12A4 PE=4 SV=1	Gallus Gallus Domesticus (Chicken)	1
1790	1.4	1.69	14.33	9.917	6.612	F1NLM0	Uncharacterized protein OS=Gallus gallus GN=NEIL1 PE=4 SV=3	Gallus Gallus Domesticus (Chicken)	2
1791	1.4	1.58	10.6	8.065	2.765	E1C7S1	Uncharacterized protein OS=Gallus gallus GN=NPTX2 PE=4 SV=3	Gallus Gallus Domesticus (Chicken)	1
1792	1.39	1.62	10.5	4.892	1.727	F1NTD7	Uncharacterized protein OS=Gallus gallus PE=4 SV=3	Gallus Gallus Domesticus (Chicken)	1
1793	1.39	1.59	20.93	20.93	12.79	A0A1D5PMH7	Cytochrome c oxidase subunit OS=Gallus gallus GN=LOC107050681 PE=3 SV=1	Gallus Gallus Domesticus (Chicken)	1
1794	1.39	1.54	3.666	3.666	2.346	A0A1D5PWN1	Uncharacterized protein OS=Gallus gallus GN=GTPBP1 PE=4 SV=1	Gallus Gallus Domesticus (Chicken)	1
1795	1.39	1.53	38.2	24.72	24.72	Q5F412	Uncharacterized protein OS=Gallus gallus GN=DYL1 PE=2 SV=1	Gallus Gallus Domesticus (Chicken)	1
1796	1.38	1.59	9.236	2.956	1.108	F1NFJ0	DNA helicase OS=Gallus gallus GN=MCM3 PE=3 SV=1	Gallus Gallus Domesticus (Chicken)	1
1797	1.38	1.51	7.024	2.403	2.403	F1P5B8	Uncharacterized protein OS=Gallus gallus PE=4 SV=3	Gallus Gallus Domesticus (Chicken)	1
1798	1.36	1.58	43.97	26.72	26.72	F1NZP4	Transmembrane protein 263 OS=Gallus gallus GN=TMEM263 PE=4 SV=1	Gallus Gallus Domesticus (Chicken)	2
1799	1.36	1.58	25	25	25	A0A1D5NVM2	NADH dehydrogenase [ubiquinone] 1 alpha subcomplex subunit 2 OS=Gallus gallus GN=NDUFA2 PE=4 SV=1	Gallus Gallus Domesticus (Chicken)	2
1800	1.35	1.62	3.671	3.671	1.836	F1NX56	Uncharacterized protein OS=Gallus gallus GN=OGT PE=4 SV=3	Gallus Gallus Domesticus (Chicken)	2
1801	1.35	1.49	6.491	1.391	1.391	E1BQG3	Uncharacterized protein OS=Gallus gallus GN=LARP7 PE=4 SV=4	Gallus Gallus Domesticus (Chicken)	1
1802	1.35	1.48	2.519	2.519	2.519	F1P0Q8	H/ACA ribonucleoprotein complex subunit 4 OS=Gallus gallus GN=DKC1 PE=4 SV=2	Gallus Gallus Domesticus (Chicken)	1
1803	1.34	1.64	15.54	12.32	8.798	F1NE97	Nuclear migration protein nudC OS=Gallus gallus GN=NUDC PE=4 SV=1	Gallus Gallus Domesticus (Chicken)	2
1804	1.34	1.6	11.07	5.375	1.629	Q5ZJ68	Uncharacterized protein OS=Gallus gallus GN=RCJMB04_20f2 PE=2 SV=1	Gallus Gallus Domesticus (Chicken)	1
1805	1.34	1.54	4.563	1.336	0.6121	A0A1D5PAB0	Unconventional myosin-Va OS=Gallus gallus GN=MYO5A PE=3 SV=1	Gallus Gallus Domesticus (Chicken)	1
1806	1.34	1.47	3.717	2.045	2.045	F1P572	Uncharacterized protein OS=Gallus gallus GN=TROVE2 PE=4 SV=3	Gallus Gallus Domesticus (Chicken)	1
1807	1.34	1.47	2.294	2.103	2.103	A0A1D5PY10	Uncharacterized protein OS=Gallus gallus PE=4 SV=1	Gallus Gallus Domesticus (Chicken)	1
1808	1.34	1.47	7.386	7.386	7.386	F1P573	Uncharacterized protein OS=Gallus gallus GN=VKORC1L1 PE=4 SV=2	Gallus Gallus Domesticus (Chicken)	1
1809	1.33	1.53	32	32	14.67	A0A1D5PJU4	Uncharacterized protein OS=Gallus gallus GN=BRK1 PE=4 SV=1	Gallus Gallus Domesticus (Chicken)	1
1810	1.33	1.48	17.76	17.76	10.53	A0A1D5PQL8	Uncharacterized protein OS=Gallus gallus GN=CARHSP1 PE=4 SV=1	Gallus Gallus Domesticus (Chicken)	1
1811	1.33	1.47	6.291	1.735	1.735	Q5ZL27	Uncharacterized protein OS=Gallus gallus GN=LSM14A PE=2 SV=1	Gallus Gallus Domesticus (Chicken)	1
1812	1.32	1.46	7.945	3.836	3.836	E1BSN3	Uncharacterized protein OS=Gallus gallus GN=L3HYPDH PE=4 SV=1	Gallus Gallus Domesticus (Chicken)	1
1813	1.32	1.46	10.7	10.7	10.7	A0A1D5PRJ1	Uncharacterized protein OS=Gallus gallus GN=LOC771758 PE=4 SV=1	Gallus Gallus Domesticus (Chicken)	1
1814	1.3	1.97	8.025	4.733	4.733	F1P4Y3	Serine/threonine-protein kinase 4 OS=Gallus gallus GN=STK4 PE=4 SV=2	Gallus Gallus Domesticus (Chicken)	2
1815	1.3	1.49	3.974	2.781	1.192	E1C0C3	Uncharacterized protein OS=Gallus gallus GN=SEC63 PE=4 SV=2	Gallus Gallus Domesticus (Chicken)	1
1816	1.3	1.47	13.13	13.13	13.13	Q5ZM94	Uncharacterized protein OS=Gallus gallus GN=RCJMB04_2m19 PE=2 SV=1	Gallus Gallus Domesticus (Chicken)	2
1817	1.3	1.46	18.44	18.44	6.704	F1P1S6	Actin-related protein 2/3 complex subunit 5 OS=Gallus gallus PE=3 SV=2	Gallus Gallus Domesticus (Chicken)	1
1818	1.3	1.43	19.73	12.24	12.24	Q5ZL59	Uncharacterized protein OS=Gallus gallus GN=UBE2D3 PE=2 SV=1	Gallus Gallus Domesticus (Chicken)	1
1819	1.29	1.43	4.167	4.167	4.167	Q5ZLA0	Glucosamine-6-phosphate isomerase OS=Gallus gallus GN=GNPDA1 PE=2 SV=1	Gallus Gallus Domesticus (Chicken)	1
1820	1.28	1.51	17.12	11.3	3.425	A0A1D5PHC3	Eukaryotic translation initiation factor 3 subunit H OS=Gallus gallus GN=EIF3H PE=3 SV=1	Gallus Gallus Domesticus (Chicken)	1
1821	1.28	1.48	5.255	2.308	0.5894	F1P0Y0	Uncharacterized protein OS=Gallus gallus GN=CKAP5 PE=4 SV=1	Gallus Gallus Domesticus (Chicken)	1
1822	1.28	1.48	9.759	6.464	1.521	A0A1I7Q3Z2	Phospholipase A2 OS=Gallus gallus GN=PLA2G4A PE=4 SV=1	Gallus Gallus Domesticus (Chicken)	1
1823	1.27	1.7	6.6	4.2	3.3	F1NL05	Poly [ADP-ribose] polymerase OS=Gallus gallus GN=PARP1 PE=4 SV=3	Gallus Gallus Domesticus (Chicken)	2
1824	1.27	1.48	10.12	10.12	2.686	A0A1D5P116	Uncharacterized protein OS=Gallus gallus GN=SMARCD2 PE=4 SV=1	Gallus Gallus Domesticus (Chicken)	1
1825	1.27	1.42	7.364	4.264	4.264	Q5ZL06	Uncharacterized protein OS=Gallus gallus GN=RCJMB04_8f10 PE=2 SV=1	Gallus Gallus Domesticus (Chicken)	1
1826	1.27	1.41	7.836	4.478	4.478	E1C483	Uncharacterized protein OS=Gallus gallus GN=ACBD6 PE=4 SV=3	Gallus Gallus Domesticus (Chicken)	1
1827	1.26	1.42	6.297	6.297	3.023	F1NIF0	Uncharacterized protein OS=Gallus gallus GN=CA9 PE=4 SV=3	Gallus Gallus Domesticus (Chicken)	1
1828	1.26	1.4	2.54	2.54	2.54	Q9W600	Flik protein OS=Gallus gallus GN=flik PE=2 SV=1	Gallus Gallus Domesticus (Chicken)	1
1829	1.25	1.42	18.5	18.5	3.965	E1C538	Uncharacterized protein OS=Gallus gallus GN=NUDT21 PE=4 SV=3	Gallus Gallus Domesticus (Chicken)	1
1830	1.25	1.42	11.73	8.211	3.812	E1C455	Uncharacterized protein OS=Gallus gallus GN=CZH9ORF64 PE=4 SV=2	Gallus Gallus Domesticus (Chicken)	1
1831	1.25	1.39	9.195	3.831	3.831	A0A1D5PBR3	Uncharacterized protein OS=Gallus gallus GN=COQ9 PE=4 SV=1	Gallus Gallus Domesticus (Chicken)	1
1832	1.24	1.38	1.856	0.8121	0.8121	E1BZH8	Uncharacterized protein OS=Gallus gallus GN=SULF2 PE=4 SV=3	Gallus Gallus Domesticus (Chicken)	1
1833	1.23	1.49	4.204	2.655	1.18	F1NIQ3	Sister chromatid cohesion protein PDS5 homolog A OS=Gallus gallus GN=PDS5A PE=4 SV=2	Gallus Gallus Domesticus (Chicken)	1
1834	1.23	1.42	4.163	1.402	0.5259	A0A1D5PYK1	Uncharacterized protein OS=Gallus gallus GN=GOLGA4 PE=4 SV=1	Gallus Gallus Domesticus (Chicken)	1
1835	1.23	1.38	6.695	2.376	2.376	E1C0W7	Uncharacterized protein OS=Gallus gallus GN=ERO1L PE=4 SV=2	Gallus Gallus Domesticus (Chicken)	1
1836	1.22	1.44	3.511	3.511	1.545	Q5ZHY4	Uncharacterized protein OS=Gallus gallus GN=RCJMB04_32c1 PE=2 SV=1	Gallus Gallus Domesticus (Chicken)	1
1837	1.22	1.39	9.162	9.162	2.88	F1NCJ8	Uncharacterized protein OS=Gallus gallus GN=AS3MT PE=4 SV=2	Gallus Gallus Domesticus (Chicken)	1
1838	1.22	1.36	52.78	27.78	27.78	F6JXX0	Extracellular fatty acid binding protein (Fragment) OS=Gallus gallus GN=Ex-FABP PE=4 SV=1	Gallus Gallus Domesticus (Chicken)	1
1839	1.22	1.36	3.427	1.411	1.411	Q5ZHM4_R	REVERSED Uncharacterized protein OS=Gallus gallus GN=RCJMB04_35g11 PE=2 SV=1	Gallus Gallus Domesticus (Chicken)	1
1840	1.2	3.67	7.713	1.912	1.384	E1BQH9	Uncharacterized protein OS=Gallus gallus GN=UGGT2 PE=4 SV=3	Gallus Gallus Domesticus (Chicken)	2
1841	1.2	1.45	12.76	6.754	2.627	Q5ZJZ0	Importin subunit alpha OS=Gallus gallus GN=RCJMB04_14f8 PE=2 SV=1	Gallus Gallus Domesticus (Chicken)	1
1842	1.2	1.38	8.63	3.189	1.501	A0A1I7Q3Z0	Tyrosine-protein kinase OS=Gallus gallus GN=SRC PE=3 SV=1	Gallus Gallus Domesticus (Chicken)	1
1843	1.2	1.34	7.087	2.835	2.835	F1P3I2	Uncharacterized protein OS=Gallus gallus GN=PTGS1 PE=4 SV=3	Gallus Gallus Domesticus (Chicken)	1
1844	1.2	1.34	10.48	10.48	10.48	A0A1D5PDJ8	Uncharacterized protein OS=Gallus gallus PE=4 SV=1	Gallus Gallus Domesticus (Chicken)	1
1845	1.19	1.34	4.762	4.762	4.762	E1C857	Tetraspanin OS=Gallus gallus GN=TSPAN6 PE=3 SV=3	Gallus Gallus Domesticus (Chicken)	1
1846	1.18	1.34	7.48	7.48	3.74	Q5ZM32	Dihydrolipoyl dehydrogenase OS=Gallus gallus GN=DLD PE=2 SV=1	Gallus Gallus Domesticus (Chicken)	1
1847	1.17	1.36	8.59	4.052	2.107	F1NF62	Coiled-coil domain-containing protein 93 OS=Gallus gallus GN=CCDC93 PE=4 SV=1	Gallus Gallus Domesticus (Chicken)	1
1848	1.17	1.33	10.6	10.6	4.147	F1NYM3	Uncharacterized protein OS=Gallus gallus GN=NDUFS7 PE=3 SV=3	Gallus Gallus Domesticus (Chicken)	1
1849	1.17	1.31	7.5	2.273	2.273	Q6B7Z6	Polymyositis/scleroderma autoantigen 1 OS=Gallus gallus PE=2 SV=1	Gallus Gallus Domesticus (Chicken)	1
1850	1.16	1.34	29.69	14.84	7.813	E1BT94	Uncharacterized protein OS=Gallus gallus GN=NDUFB6 PE=4 SV=1	Gallus Gallus Domesticus (Chicken)	1
1851	1.16	1.29	9.163	4.382	4.382	A0A1D5P1H8	Uncharacterized protein OS=Gallus gallus PE=4 SV=1	Gallus Gallus Domesticus (Chicken)	1
1852	1.15	1.45	7.704	7.704	2.516	F1NS13	Uncharacterized protein OS=Gallus gallus GN=RNPEP PE=4 SV=3	Gallus Gallus Domesticus (Chicken)	1
1853	1.15	1.32	3.113	1.887	1.038	F1NDV3	Uncharacterized protein OS=Gallus gallus GN=NUP133 PE=4 SV=3	Gallus Gallus Domesticus (Chicken)	1
1854	1.15	1.31	14.94	3.963	3.963	B7U494	Tapasin (Fragment) OS=Gallus gallus PE=4 SV=1	Gallus Gallus Domesticus (Chicken)	1
1855	1.15	1.29	20.16	4.743	4.743	A0A1D5PGW1	Eukaryotic translation initiation factor 3 subunit J OS=Gallus gallus GN=EIF3J PE=3 SV=1	Gallus Gallus Domesticus (Chicken)	1
1856	1.15	1.29	3.606	1.17	1.17	E1C296	Uncharacterized protein OS=Gallus gallus GN=LLGL2 PE=4 SV=3	Gallus Gallus Domesticus (Chicken)	1
1857	1.15	1.29	3.188	1.594	1.594	Q5F3N3	Uncharacterized protein OS=Gallus gallus GN=RCJMB04_11h6 PE=2 SV=1	Gallus Gallus Domesticus (Chicken)	1
1858	1.15	1.29	3.257	1.466	1.466	F1NED5	X-ray repair cross-complementing protein 5 OS=Gallus gallus GN=XRCC6 PE=4 SV=3	Gallus Gallus Domesticus (Chicken)	1
1859	1.15	1.29	4.895	4.895	4.895	Q5F3Y9	Uncharacterized protein OS=Gallus gallus GN=RCJMB04_4c7 PE=2 SV=1	Gallus Gallus Domesticus (Chicken)	1
1860	1.14	1.35	3.974	1.07	0.4075	A0A1L1RRF3	Uncharacterized protein OS=Gallus gallus GN=MYLK PE=4 SV=1	Gallus Gallus Domesticus (Chicken)	1
1861	1.14	1.34	20.89	15.19	6.329	E1C3X0	Uncharacterized protein OS=Gallus gallus GN=TRAPPC6B PE=4 SV=1	Gallus Gallus Domesticus (Chicken)	1
1862	1.14	1.29	3.305	0.5042	0.5042	E1BQZ3	Uncharacterized protein OS=Gallus gallus GN=SIPA1L1 PE=4 SV=2	Gallus Gallus Domesticus (Chicken)	1
1863	1.12	1.26	2.76	2.76	2.76	F1NWP1	Coagulation factor IX OS=Gallus gallus GN=F9 PE=3 SV=1	Gallus Gallus Domesticus (Chicken)	1
1864	1.11	3.38	1.883	1.413	1.413	A0T1J8	LIM domain only 7 OS=Mus musculus GN=Lmo7 PE=2 SV=1	Gallus Gallus Domesticus (Chicken)	2
1865	1.11	1.27	12.5	12.5	6.667	A0A1D5NXR2	Uncharacterized protein OS=Gallus gallus GN=BCAP31 PE=4 SV=1	Gallus Gallus Domesticus (Chicken)	1
1866	1.1	1.29	30.2	30.2	7.383	A0A1D5NYP3	Cofilin-2 OS=Gallus gallus GN=CFL2 PE=3 SV=1	Gallus Gallus Domesticus (Chicken)	1
1867	1.1	1.25	5.707	5.707	2.989	Q9PW79	REVERSED TvbS3 OS=Gallus gallus GN=tvb PE=2 SV=1	Gallus Gallus Domesticus (Chicken)	1
1868	1.09	5.41	10.22	8.741	4.889	A0A1D5PP62	Uncharacterized protein OS=Gallus gallus GN=SLC25A12 PE=3 SV=2	Gallus Gallus Domesticus (Chicken)	3
1869	1.09	1.25	7.579	5.623	2.445	F1NC49	Uncharacterized protein OS=Gallus gallus GN=AARSD1 PE=4 SV=4	Gallus Gallus Domesticus (Chicken)	1
1870	1.09	1.25	11.31	8.869	4.587	F1NAS0	Uncharacterized protein OS=Gallus gallus GN=SUGT1 PE=4 SV=3	Gallus Gallus Domesticus (Chicken)	1
1871	1.08	1.31	12.46	7.541	7.541	Q9DG03	Ubiquitin fusion degradation 1-like protein (Fragment) OS=Xenopus laevis PE=2 SV=1	Gallus Gallus Domesticus (Chicken)	2
1872	1.08	1.31	14.29	9.302	9.302	E1BZ22	Uncharacterized protein OS=Gallus gallus GN=HSD11B1b PE=4 SV=1	Gallus Gallus Domesticus (Chicken)	2
1873	1.08	1.23	9.076	2.64	2.64	Q5ZLR8	Uncharacterized protein OS=Gallus gallus GN=RCJMB04_5b12 PE=2 SV=1	Gallus Gallus Domesticus (Chicken)	1
1874	1.08	1.22	8.901	2.88	2.88	A0A1D5NXQ0	Uncharacterized protein OS=Gallus gallus GN=KHDRBS3 PE=4 SV=1	Gallus Gallus Domesticus (Chicken)	1
1875	1.08	1.22	14.6	6.569	6.569	F1NC48	Uncharacterized protein OS=Gallus gallus GN=C26H6ORF125 PE=4 SV=3	Gallus Gallus Domesticus (Chicken)	1
1876	1.08	1.21	6.897	6.897	6.897	Q5ZL52	Uncharacterized protein OS=Gallus gallus GN=RCJMB04_7l22 PE=2 SV=1	Gallus Gallus Domesticus (Chicken)	1
1877	1.05	7.58	17.51	17.51	17.51	A0A1D5PDS3	Uncharacterized protein OS=Gallus gallus GN=HNRNPH1 PE=4 SV=1	Gallus Gallus Domesticus (Chicken)	6
1878	1.05	1.31	18.53	12.78	4.153	Q5ZHW6	Uncharacterized protein OS=Gallus gallus GN=RCJMB04_32j5 PE=2 SV=1	Gallus Gallus Domesticus (Chicken)	1
1879	1.05	1.28	2.439	2.439	2.439	Q5ZLW6	DNA ligase OS=Gallus gallus GN=RCJMB04_4j11 PE=2 SV=1	Gallus Gallus Domesticus (Chicken)	2
1880	1.05	1.19	7.187	1.437	1.437	A0A1D5NU36	Protein phosphatase 1 regulatory subunit OS=Gallus gallus GN=PPP1R12A PE=4 SV=1	Gallus Gallus Domesticus (Chicken)	1
1881	1.05	1.18	1.442	1.442	1.442	E1C2A9	Uncharacterized protein OS=Gallus gallus GN=MTMR3 PE=3 SV=2	Gallus Gallus Domesticus (Chicken)	1
1882	1.04	1.26	10.55	10.55	10.55	E1BV97	Uncharacterized protein OS=Gallus gallus GN=POLR2C PE=4 SV=1	Gallus Gallus Domesticus (Chicken)	2
1883	1.04	1.18	4.496	0.8772	0.8772	F1P275	DNA ligase OS=Gallus gallus GN=LIG4 PE=3 SV=1	Gallus Gallus Domesticus (Chicken)	1
1884	1.04	1.18	2.914	1.589	1.589	E1BSH7	Uncharacterized protein OS=Gallus gallus GN=MFN2 PE=3 SV=1	Gallus Gallus Domesticus (Chicken)	1
1885	1.04	1.17	2.217	2.217	2.217	F1P4I9	Uncharacterized protein OS=Gallus gallus PE=4 SV=2	Gallus Gallus Domesticus (Chicken)	1
1886	1.04	1.17	1.476	1.476	1.476	F1NYS8	Uncharacterized protein OS=Gallus gallus PE=4 SV=4	Gallus Gallus Domesticus (Chicken)	1
1887	1.02	1.26	13.14	10.95	2.007	F1NCE1	Eukaryotic translation initiation factor 3 subunit D OS=Gallus gallus GN=EIF3D PE=3 SV=3	Gallus Gallus Domesticus (Chicken)	1
1888	1.01	1.27	6.24	4.871	1.37	Q5ZIA4	Uncharacterized protein OS=Gallus gallus GN=RCJMB04_28l23 PE=2 SV=1	Gallus Gallus Domesticus (Chicken)	1
1889	1.01	1.16	5.234	0.8411	0.8411	F1NH09	Uncharacterized protein OS=Gallus gallus GN=DAAM1 PE=4 SV=3	Gallus Gallus Domesticus (Chicken)	1
1890	1.01	1.15	16.26	15.45	15.45	A2NR64	Dolichyl-diphosphooligosaccharide--protein glycosyltransferase subunit DAD1 OS=Gallus gallus GN=DAD1 PE=3 SV=1	Gallus Gallus Domesticus (Chicken)	1
1891	1.01	1.15	59.72	59.72	59.72	A0A1L1RP18	60S acidic ribosomal protein P1 OS=Gallus gallus GN=RPLP1 PE=4 SV=1	Gallus Gallus Domesticus (Chicken)	1
1892	1	1.13	4.848	4.848	4.848	Q5ZLJ0	Mitogen-activated protein kinase (Fragment) OS=Gallus gallus GN=RCJMB04_5p8 PE=2 SV=1	Gallus Gallus Domesticus (Chicken)	1
1893	0.99	1.12	4.58	4.58	4.58	F1NKJ7	Uncharacterized protein OS=Gallus gallus PE=4 SV=3	Gallus Gallus Domesticus (Chicken)	1
1894	0.98	38	68.83	59.64	59.42	G1K338	Tubulin beta chain OS=Gallus gallus GN=TUBB2B PE=3 SV=2	Gallus Gallus Domesticus (Chicken)	34
1895	0.98	1.19	7.219	5.749	1.471	E1BY22	Uncharacterized protein OS=Gallus gallus GN=MUT PE=4 SV=1	Gallus Gallus Domesticus (Chicken)	1
1896	0.98	1.12	68.89	68.89	68.89	Q0GFE9	Thymosin beta 15 OS=Gallus gallus GN=TMSB15B PE=2 SV=1	Gallus Gallus Domesticus (Chicken)	5
1897	0.98	1.12	15.24	6.707	6.707	F1P524	Uncharacterized protein OS=Gallus gallus GN=NENF PE=3 SV=2	Gallus Gallus Domesticus (Chicken)	1
1898	0.97	1.11	1.354	0.4836	0.4836	F1N9K4	Uncharacterized protein OS=Gallus gallus GN=DOCK11 PE=3 SV=3	Gallus Gallus Domesticus (Chicken)	1
1899	0.97	1.1	12.1	12.1	12.1	H9L166	Transcription factor BTF3 OS=Gallus gallus GN=BTF3 PE=3 SV=2	Gallus Gallus Domesticus (Chicken)	1
1900	0.95	1.67	6.054	4.26	4.26	A0A1D5PTT7	Uncharacterized protein OS=Gallus gallus GN=VPS4A PE=3 SV=1	Gallus Gallus Domesticus (Chicken)	2
1901	0.95	1.09	3.495	3.495	3.495	A0A1D5NZ00	Uncharacterized protein OS=Gallus gallus PE=4 SV=1	Gallus Gallus Domesticus (Chicken)	1
1902	0.94	1.14	3.699	1.467	1.467	Q90755	BRM protein OS=Gallus gallus GN=brm PE=2 SV=1	Gallus Gallus Domesticus (Chicken)	2
1903	0.94	1.1	3.292	3.292	1.249	E1C6S7	Uncharacterized protein OS=Gallus gallus GN=CC2D1B PE=4 SV=2	Gallus Gallus Domesticus (Chicken)	1
1904	0.94	1.07	29.17	10.42	10.42	F1NWX7	Protein transport protein Sec61 subunit beta OS=Gallus gallus GN=SEC61B PE=3 SV=2	Gallus Gallus Domesticus (Chicken)	1
1905	0.94	1.07	6.024	6.024	6.024	F1NZA2	Uncharacterized protein OS=Gallus gallus GN=TSPO PE=4 SV=2	Gallus Gallus Domesticus (Chicken)	1
1906	0.94	1.07	3.693	3.693	3.693	F1NVN5	Neuronal growth regulator 1 OS=Gallus gallus GN=NEGR1 PE=4 SV=2	Gallus Gallus Domesticus (Chicken)	1
1907	0.93	5.37	21.48	15.44	15.44	Q5ZMJ6	Uncharacterized protein OS=Gallus gallus GN=SLC25A4 PE=2 SV=1	Gallus Gallus Domesticus (Chicken)	4
1908	0.93	1.16	5.719	5.719	3.986	Q5ZLK9	Uncharacterized protein OS=Gallus gallus GN=NELFB PE=2 SV=1	Gallus Gallus Domesticus (Chicken)	2
1909	0.93	1.08	17.11	3.947	3.947	Q5ZHQ8	Uncharacterized protein OS=Gallus gallus GN=TCEA1 PE=2 SV=1	Gallus Gallus Domesticus (Chicken)	1
1910	0.93	1.07	3.907	2.315	2.315	E1C2F2	Uncharacterized protein OS=Gallus gallus GN=PNN PE=4 SV=3	Gallus Gallus Domesticus (Chicken)	1
1911	0.93	1.07	4.418	4.418	4.418	F1NUH7	Tetraspanin OS=Gallus gallus GN=TSPAN7 PE=3 SV=3	Gallus Gallus Domesticus (Chicken)	1
1912	0.93	1.06	15.38	10.65	10.65	F1N8I3	Uncharacterized protein OS=Gallus gallus PE=4 SV=3	Gallus Gallus Domesticus (Chicken)	2
1913	0.93	1.06	13.98	13.98	13.98	A0A1L1RWM3	SH3 domain-binding glutamic acid-rich-like protein OS=Gallus gallus GN=SH3BGRL3 PE=3 SV=1	Gallus Gallus Domesticus (Chicken)	1
1914	0.92	1.11	22.67	14	6	A0A1D5PVZ9	REVERSED Uncharacterized protein OS=Gallus gallus PE=4 SV=1	Gallus Gallus Domesticus (Chicken)	1
1915	0.92	1.06	4.207	3.25	1.338	F1NQF6	Alpha-mannosidase OS=Gallus gallus GN=MAN2B2 PE=3 SV=3	Gallus Gallus Domesticus (Chicken)	1
1916	0.91	3.45	28.49	20.97	11.83	F1NSI8	ADP-ribosylation factor-like protein 8A OS=Gallus gallus GN=ARL8A PE=3 SV=3	Gallus Gallus Domesticus (Chicken)	2
1917	0.91	3.12	6.25	4.234	4.234	Q5ZHM4	Uncharacterized protein OS=Gallus gallus GN=RCJMB04_35g11 PE=2 SV=1	Gallus Gallus Domesticus (Chicken)	2
1918	0.91	1.05	4.274	1.21	1.21	E1BTM6	Uncharacterized protein OS=Gallus gallus GN=SLC38A10 PE=4 SV=3	Gallus Gallus Domesticus (Chicken)	1
1919	0.91	1.05	20.91	11.82	11.82	D0VX30	Cytochrome b-c1 complex subunit 7 OS=Gallus gallus PE=1 SV=1	Gallus Gallus Domesticus (Chicken)	1
1920	0.91	1.05	2.632	2.632	2.632	E1BS94	Uncharacterized protein OS=Gallus gallus GN=FUCA2 PE=4 SV=3	Gallus Gallus Domesticus (Chicken)	1
1921	0.9	1.11	14.35	14.35	9.569	F1NSL3	Uncharacterized protein OS=Gallus gallus PE=4 SV=3	Gallus Gallus Domesticus (Chicken)	1
1922	0.9	1.03	0.6116	0.1529	0.1529	F1P172	Uncharacterized protein OS=Gallus gallus GN=SACS PE=4 SV=4	Gallus Gallus Domesticus (Chicken)	1
1923	0.9	1.03	5.352	2.254	2.254	A3F963	Muscleblind-like 2 isoform 4 OS=Gallus gallus GN=MBNL2 PE=2 SV=1	Gallus Gallus Domesticus (Chicken)	1
1924	0.9	1.03	3.759	3.759	3.759	Q5ZMR7	Uncharacterized protein OS=Gallus gallus GN=RCJMB04_1f22 PE=2 SV=1	Gallus Gallus Domesticus (Chicken)	1
1925	0.88	1.01	9.859	2.582	2.582	Q8AWE3	Serine/threonine-protein phosphatase 2A 55 kDa regulatory subunit B (Fragment) OS=Gallus gallus PE=2 SV=1	Gallus Gallus Domesticus (Chicken)	1
1926	0.88	1.01	6.971	3.217	3.217	A0A1L1RSF0	Uncharacterized protein OS=Gallus gallus GN=GORASP1 PE=4 SV=1	Gallus Gallus Domesticus (Chicken)	1
1927	0.88	1.01	13.97	7.353	7.353	A0A1D5NYW5	Peptidylprolyl isomerase OS=Gallus gallus PE=4 SV=1	Gallus Gallus Domesticus (Chicken)	1
1928	0.88	1.01	7.759	7.759	7.759	A0A1D5PYC4	Uncharacterized protein OS=Gallus gallus PE=4 SV=1	Gallus Gallus Domesticus (Chicken)	1
1929	0.87	1.01	16.71	12.81	5.014	Q5ZMH8	Uncharacterized protein OS=Gallus gallus GN=NANS PE=2 SV=1	Gallus Gallus Domesticus (Chicken)	1
1930	0.87	1	3.521	3.521	1.585	F1NUU7	Uncharacterized protein OS=Gallus gallus PE=4 SV=3	Gallus Gallus Domesticus (Chicken)	1
1931	0.86	3.15	13	3.75	3.75	E1C837	Uncharacterized protein OS=Gallus gallus GN=STRN PE=4 SV=2	Gallus Gallus Domesticus (Chicken)	2
1932	0.86	2.84	23.56	13.29	7.553	E1BSX2	Calponin OS=Gallus gallus GN=ALG14 PE=3 SV=3	Gallus Gallus Domesticus (Chicken)	2
1933	0.86	1.09	4.752	4.752	1.584	E1BTH9	Uncharacterized protein OS=Gallus gallus GN=WASL PE=4 SV=3	Gallus Gallus Domesticus (Chicken)	1
1934	0.86	1.01	5.303	3.788	2.273	A0A1D5NWV6	Uncharacterized protein OS=Gallus gallus GN=SNX27 PE=4 SV=1	Gallus Gallus Domesticus (Chicken)	1
1935	0.86	1	6.132	1.887	1.887	F1P5J7	Alkylglycerone-phosphate synthase OS=Gallus gallus GN=AGPS PE=3 SV=2	Gallus Gallus Domesticus (Chicken)	1
1936	0.86	0.99	7.087	7.087	7.087	Q788U9	Band 17 protein (Fragment) OS=Gallus gallus GN=Band 17 PE=3 SV=1	Gallus Gallus Domesticus (Chicken)	1
1937	0.86	0.99	2.802	2.802	2.802	F1P4R1	Epoxide hydrolase OS=Gallus gallus GN=EPHX1 PE=3 SV=2	Gallus Gallus Domesticus (Chicken)	1
1938	0.86	0.99	2.227	2.227	2.227	A0A1D5P2H8	Uncharacterized protein OS=Gallus gallus GN=PCYOX1L PE=3 SV=1	Gallus Gallus Domesticus (Chicken)	1
1939	0.85	0.98	15.63	15.63	15.63	A0A1D5PZK2	Uncharacterized protein OS=Gallus gallus PE=4 SV=2	Gallus Gallus Domesticus (Chicken)	1
1940	0.85	0.98	2.027	2.027	2.027	A0A1D5PEP2	Uncharacterized protein OS=Gallus gallus PE=4 SV=1	Gallus Gallus Domesticus (Chicken)	1
1941	0.84	32.33	54.8	54.8	54.8	F1NXR6	Tubulin alpha chain OS=Gallus gallus GN=TUBA4A PE=3 SV=4	Gallus Gallus Domesticus (Chicken)	28
1942	0.84	1.04	6.047	2.442	1.512	F1P3Z0	Protein argonaute-3 OS=Gallus gallus GN=AGO3 PE=2 SV=1	Gallus Gallus Domesticus (Chicken)	1
1943	0.84	1.02	8.964	6.723	2.801	F1NI13	Uncharacterized protein OS=Gallus gallus GN=SYAP1 PE=4 SV=2	Gallus Gallus Domesticus (Chicken)	1
1944	0.84	1	2.089	0.9399	0.5222	F1NH79	Uncharacterized protein OS=Gallus gallus GN=CHD4 PE=4 SV=3	Gallus Gallus Domesticus (Chicken)	1
1945	0.84	0.97	4.082	4.082	4.082	A0A1L1RNW7	Protein-L-isoaspartate O-methyltransferase OS=Gallus gallus GN=PCMT1L PE=3 SV=1	Gallus Gallus Domesticus (Chicken)	1
1946	0.83	0.95	1.948	1.948	1.948	R4GKV3	Uncharacterized protein OS=Gallus gallus GN=LOC100859849 PE=4 SV=1	Gallus Gallus Domesticus (Chicken)	1
1947	0.82	1.02	2.98	2.98	2.98	E1C6Q9	Uncharacterized protein OS=Gallus gallus GN=KRT10 PE=3 SV=3	Gallus Gallus Domesticus (Chicken)	2
1948	0.82	0.94	0.9378	0.9378	0.9378	R4GHH2	Uncharacterized protein OS=Gallus gallus GN=KIAA1033 PE=4 SV=2	Gallus Gallus Domesticus (Chicken)	1
1949	0.82	0.94	5.285	5.285	5.285	Q5ZJA8	Uncharacterized protein OS=Gallus gallus GN=RCJMB04_19j3 PE=2 SV=1	Gallus Gallus Domesticus (Chicken)	1
1950	0.82	0.94	2.353	2.353	2.353	E1C7T1	Uncharacterized protein OS=Gallus gallus GN=SERPINA1 PE=3 SV=1	Gallus Gallus Domesticus (Chicken)	1
1951	0.82	0.94	5.263	5.263	5.263	A0A1D5P5J0	Uncharacterized protein OS=Gallus gallus GN=CHTOP PE=4 SV=1	Gallus Gallus Domesticus (Chicken)	1
1952	0.8	1.23	12.36	10.39	4.494	A0A1D5PLW1	Uncharacterized protein OS=Gallus gallus GN=LOC107050926 PE=4 SV=1	Gallus Gallus Domesticus (Chicken)	1
1953	0.8	0.95	6.357	6.357	2.689	E1C6R4	Peptidylprolyl isomerase OS=Gallus gallus GN=FKBP8 PE=4 SV=2	Gallus Gallus Domesticus (Chicken)	1
1954	0.8	0.94	10.44	6.789	3.133	E1BYN9	Uncharacterized protein OS=Gallus gallus GN=PRPSAP1 PE=4 SV=1	Gallus Gallus Domesticus (Chicken)	1
1955	0.8	0.92	3.291	3.291	3.291	F1NCY7	Uncharacterized protein OS=Gallus gallus GN=MAPKAPK2 PE=3 SV=3	Gallus Gallus Domesticus (Chicken)	1
1956	0.8	0.92	3.39	3.39	3.39	A1E345	Junctional adhesion protein A OS=Gallus gallus GN=F11R PE=2 SV=1	Gallus Gallus Domesticus (Chicken)	1
1957	0.79	3.68	26.61	25	19.35	Q9PSQ5	p60=60 kDa stress-related protein (Fragments) OS=Gallus gallus PE=4 SV=1	Gallus Gallus Domesticus (Chicken)	3
1958	0.79	3.12	16.94	16.94	9.772	R4GKJ2	Uncharacterized protein OS=Gallus gallus GN=LOC100858849 PE=4 SV=2	Gallus Gallus Domesticus (Chicken)	3
1959	0.79	1	21.57	9.329	2.624	Q5ZKQ0	Uncharacterized protein OS=Gallus gallus GN=RCJMB04_9l13 PE=2 SV=1	Gallus Gallus Domesticus (Chicken)	1
1960	0.79	0.93	8.257	8.257	4.128	E1C230	Uncharacterized protein OS=Gallus gallus GN=CHMP3 PE=4 SV=3	Gallus Gallus Domesticus (Chicken)	1
1961	0.79	0.92	3.452	1.055	1.055	E1BSC0	Uncharacterized protein OS=Gallus gallus GN=DDX46 PE=4 SV=3	Gallus Gallus Domesticus (Chicken)	1
1962	0.79	0.91	8.779	8.779	3.817	A0A182C609	W-linked spindlin 1 OS=Gallus gallus gallus PE=4 SV=1	Gallus Gallus Domesticus (Chicken)	1
1963	0.79	0.91	12.03	12.03	12.03	E1C962	Uncharacterized protein OS=Gallus gallus PE=4 SV=2	Gallus Gallus Domesticus (Chicken)	1
1964	0.78	0.94	5.357	5.357	2.296	Q5F3Z2	Uncharacterized protein OS=Gallus gallus GN=POGLUT1 PE=2 SV=1	Gallus Gallus Domesticus (Chicken)	1
1965	0.78	0.91	3.418	0.8789	0.8789	F1NNE7	Uncharacterized protein OS=Gallus gallus GN=LNPEP PE=4 SV=2	Gallus Gallus Domesticus (Chicken)	1
1966	0.78	0.91	6.218	6.218	6.218	R4GGX2	TSC22 domain family protein 1 OS=Gallus gallus GN=TSC22D1 PE=4 SV=2	Gallus Gallus Domesticus (Chicken)	1
1967	0.78	0.9	4.36	1.017	1.017	E1BXP3	Uncharacterized protein OS=Gallus gallus GN=NOL10 PE=4 SV=1	Gallus Gallus Domesticus (Chicken)	1
1968	0.78	0.9	25.64	25.64	25.64	A0A1L1RY86	Uncharacterized protein OS=Gallus gallus GN=CNIH4 PE=4 SV=1	Gallus Gallus Domesticus (Chicken)	1
1969	0.77	0.9	7.416	2.392	2.392	Q5ZKW1	Uncharacterized protein OS=Gallus gallus GN=RCJMB04_8p18 PE=2 SV=1	Gallus Gallus Domesticus (Chicken)	1
1970	0.76	0.95	10.1	5.537	2.932	E1BRP3	Uncharacterized protein OS=Gallus gallus GN=VTA1 PE=4 SV=1	Gallus Gallus Domesticus (Chicken)	1
1971	0.75	0.88	1.696	0.2047	0.2047	F1NG02	Uncharacterized protein OS=Gallus gallus PE=4 SV=3	Gallus Gallus Domesticus (Chicken)	1
1972	0.75	0.88	4.449	2.119	2.119	Q5ZL48	Uncharacterized protein OS=Gallus gallus GN=RCJMB04_7n10 PE=2 SV=1	Gallus Gallus Domesticus (Chicken)	1
1973	0.75	0.87	4.4	4.4	4.4	R4GJL1	Uncharacterized protein OS=Gallus gallus GN=NIPSNAP3A PE=4 SV=1	Gallus Gallus Domesticus (Chicken)	1
1974	0.74	0.91	13.71	8.274	2.364	Q5ZMG7	Uncharacterized protein OS=Gallus gallus GN=AP1M1 PE=2 SV=1	Gallus Gallus Domesticus (Chicken)	1
1975	0.74	0.86	3.937	3.937	3.937	R4GMA8	Uncharacterized protein OS=Gallus gallus GN=NANOS1 PE=3 SV=3	Gallus Gallus Domesticus (Chicken)	1
1976	0.74	0.86	6.849	6.849	6.849	E2IPN6	Prostaglandin E synthase OS=Gallus gallus GN=PTGES PE=2 SV=1	Gallus Gallus Domesticus (Chicken)	1
1977	0.73	0.93	8.516	4.039	0.878	F1NZK8	Uncharacterized protein OS=Gallus gallus GN=EFL1 PE=4 SV=2	Gallus Gallus Domesticus (Chicken)	1
1978	0.72	0.84	5.276	2.158	2.158	E1C351	Uncharacterized protein OS=Gallus gallus GN=ACTR10L PE=3 SV=3	Gallus Gallus Domesticus (Chicken)	1
1979	0.71	0.82	6.03	6.03	6.03	A0A1L1RSP3	WD repeat-containing protein 82 OS=Gallus gallus GN=WDR82 PE=4 SV=1	Gallus Gallus Domesticus (Chicken)	1
1980	0.7	0.87	15.93	12.2	6.102	A0A1D5P3Y8	Uncharacterized protein OS=Gallus gallus PE=4 SV=1	Gallus Gallus Domesticus (Chicken)	2
1981	0.7	0.84	8.53	4.9	2.359	H9L023	Nicalin OS=Gallus gallus GN=NCLN PE=3 SV=3	Gallus Gallus Domesticus (Chicken)	1
1982	0.7	0.82	8.824	6.209	6.209	E1BRY9	Uncharacterized protein OS=Gallus gallus GN=AIDA PE=4 SV=2	Gallus Gallus Domesticus (Chicken)	1
1983	0.7	0.82	2.355	2.355	2.355	F1NSL8	Uncharacterized protein OS=Gallus gallus GN=PIGS PE=4 SV=3	Gallus Gallus Domesticus (Chicken)	1
1984	0.7	0.82	7.143	7.143	7.143	Q5ZI75	REVERSED Uncharacterized protein OS=Gallus gallus GN=ARL6 PE=2 SV=1	Gallus Gallus Domesticus (Chicken)	1
1985	0.69	0.8	2.796	2.796	2.796	E1C275	Uncharacterized protein OS=Gallus gallus GN=ZNF207 PE=4 SV=3	Gallus Gallus Domesticus (Chicken)	1
1986	0.68	0.86	12.64	9.195	0	O57378	Receptor-associated protein OS=Gallus gallus GN=rap PE=2 SV=1	Gallus Gallus Domesticus (Chicken)	0
1987	0.68	0.83	14.58	4.476	1.151	A0A1D5PNT8	Sortilin OS=Gallus gallus GN=SORT1 PE=4 SV=1	Gallus Gallus Domesticus (Chicken)	1
1988	0.68	0.8	10.04	3.089	3.089	A0A1D5P856	Uncharacterized protein OS=Gallus gallus GN=HDHD2 PE=4 SV=1	Gallus Gallus Domesticus (Chicken)	1
1989	0.67	9.12	15.98	15.98	15.98	A0A1D5PF07	Uncharacterized protein OS=Gallus gallus GN=PPM1B PE=3 SV=1	Gallus Gallus Domesticus (Chicken)	5
1990	0.67	0.83	3.766	3.766	1.695	F1NQ46	Uncharacterized protein OS=Gallus gallus GN=LOC418339 PE=4 SV=3	Gallus Gallus Domesticus (Chicken)	1
1991	0.67	0.79	5.618	5.618	5.618	E1C652	Uncharacterized protein OS=Gallus gallus GN=PENK PE=4 SV=2	Gallus Gallus Domesticus (Chicken)	1
1992	0.67	0.78	4.134	2.326	2.326	A0A1L1RVR1	REVERSED Uncharacterized protein OS=Gallus gallus GN=IL1R2 PE=4 SV=1	Gallus Gallus Domesticus (Chicken)	1
1993	0.66	0.81	4.831	4.831	2.657	F1NLQ2	Uncharacterized protein OS=Gallus gallus GN=CMAS PE=4 SV=2	Gallus Gallus Domesticus (Chicken)	1
1994	0.66	0.78	7.473	4.982	4.982	Q5F3H4	Proteasome assembly chaperone 1 OS=Gallus gallus GN=PSMG1 PE=2 SV=1	Gallus Gallus Domesticus (Chicken)	1
1995	0.66	0.76	3.333	3.333	3.333	A0A1L1RV86	Uncharacterized protein OS=Gallus gallus PE=4 SV=1	Gallus Gallus Domesticus (Chicken)	1
1996	0.65	0.86	15.89	9.034	3.427	E1C2Z5	Uncharacterized protein OS=Gallus gallus GN=WARS PE=3 SV=2	Gallus Gallus Domesticus (Chicken)	1
1997	0.65	0.85	3.992	3.992	1.901	Q5ZI46	Beta-hexosaminidase OS=Gallus gallus GN=RCJMB04_30g17 PE=2 SV=1	Gallus Gallus Domesticus (Chicken)	1
1998	0.65	0.81	13.05	8.644	3.22	F1NRG5	Transmembrane 9 superfamily member OS=Gallus gallus GN=TM9SF3 PE=3 SV=3	Gallus Gallus Domesticus (Chicken)	3
[truncated: 18 more rows]
