# Supplementary material for: Data on corneal proteome and differentially expressed corneal proteins in highly myopic chicks using a data independent quantification approach
Source: Data Brief. 2019 Sep 4;26:104478. doi: 10.1016/j.dib.2019.104478 (PMC6811982; doi:10.1016/j.dib.2019.104478)
Supplement: Multimedia component 3 [file mmc3.xlsx]

## Sheet: Sheet1
STable 4. Protein IDs from Unfractionated Control Library
N	Unused	Total	%Cov	%Cov(50)	%Cov(95)	Accession	Name	Species	Peptides(95%)
1	205.38	205.38	50.53	47.94	44.05	F1P2F0	Collagen alpha-3(VI) chain OS=Gallus gallus GN=COL6A3 PE=4 SV=1	Gallus Gallus Domesticus (Chicken)	198
2	170.6	170.6	41.61	38.69	36.29	A0A1L1RPW4	Collagen alpha-1(XII) chain OS=Gallus gallus GN=COL12A1 PE=4 SV=1	Gallus Gallus Domesticus (Chicken)	98
3	169.83	170.07	45.99	42.25	35.8	E1BWI0	Uncharacterized protein OS=Gallus gallus GN=DSP PE=4 SV=4	Gallus Gallus Domesticus (Chicken)	98
4	135.3	135.3	50.31	45.26	43.88	A0A1D5PM19	Myosin-9 OS=Gallus gallus GN=MYH9 PE=3 SV=1	Gallus Gallus Domesticus (Chicken)	75
5	128.78	128.78	44.92	42.25	39.39	F1P070	Uncharacterized protein OS=Gallus gallus GN=EVPL PE=4 SV=3	Gallus Gallus Domesticus (Chicken)	72
6	125.84	125.84	48.5	41.8	37.44	F1NV96	Uncharacterized protein OS=Gallus gallus GN=PPL PE=4 SV=3	Gallus Gallus Domesticus (Chicken)	71
7	112.13	112.1	44.23	38.83	29.54	A0A1D5PVG1	Spectrin alpha chain, non-erythrocytic 1 OS=Gallus gallus GN=SPTAN1 PE=4 SV=1	Gallus Gallus Domesticus (Chicken)	56
8	98.48	99.05	43.89	42.54	42.11	A0A1D5PGN2	Collagen alpha-1(XIV) chain OS=Gallus gallus GN=COL14A1 PE=4 SV=1	Gallus Gallus Domesticus (Chicken)	82
9	85.9	85.9	51.16	46.65	42.92	A0A1D5PCD2	Uncharacterized protein OS=Gallus gallus PE=4 SV=2	Gallus Gallus Domesticus (Chicken)	57
10	83.6	83.6	64.03	61.78	61.78	A0A1D5NTU8	Uncharacterized protein OS=Gallus gallus GN=KRT75L4 PE=3 SV=1	Gallus Gallus Domesticus (Chicken)	145
11	78.58	78.57	23.75	15.99	9.652	F1NKL4	Uncharacterized protein OS=Gallus gallus GN=DYNC1H1 PE=4 SV=3	Gallus Gallus Domesticus (Chicken)	35
12	73.63	73.63	20.9	17.06	11.3	A0A1L1RJ69	Uncharacterized protein OS=Gallus gallus GN=Gga.7471 PE=4 SV=1	Gallus Gallus Domesticus (Chicken)	33
13	68.99	68.99	81.44	77.7	75.42	F1P0H9	Collagen alpha-2(I) chain OS=Gallus gallus GN=COL1A2 PE=4 SV=2	Gallus Gallus Domesticus (Chicken)	473
14	65.05	65.05	37.13	27.35	19.94	A0A1D5PJY1	Spectrin beta chain OS=Gallus gallus GN=SPTBN1 PE=3 SV=1	Gallus Gallus Domesticus (Chicken)	32
15	64.66	64.96	40.37	34.74	31.61	F1NK40	Uncharacterized protein OS=Gallus gallus GN=A2ML4 PE=4 SV=4	Gallus Gallus Domesticus (Chicken)	37
16	63.33	63.37	56.92	55.46	48.14	A0A1D5PIX0	Alpha-actinin-4 OS=Gallus gallus GN=ACTN4 PE=4 SV=1	Gallus Gallus Domesticus (Chicken)	37
17	63.07	63.6	71.13	67.17	66.98	F1NW43	Pyruvate kinase OS=Gallus gallus GN=PKM PE=3 SV=2	Gallus Gallus Domesticus (Chicken)	60
18	61.54	61.54	69.59	67.64	64.72	A0A1D5NW68	Serum albumin OS=Gallus gallus GN=ALB PE=3 SV=1	Gallus Gallus Domesticus (Chicken)	45
19	60.14	60.14	56.09	54.75	54.62	E1C1V3	Plakoglobin OS=Gallus gallus GN=JUP PE=2 SV=2	Gallus Gallus Domesticus (Chicken)	34
20	58.66	67.37	65.78	59.27	56.09	Q6PVZ5	Type II alpha-keratin IIA OS=Gallus gallus GN=KRT5 PE=2 SV=1	Gallus Gallus Domesticus (Chicken)	67
21	57.58	57.58	80.87	80.87	78.42	O93601	Apolipoprotein AIV OS=Gallus gallus GN=apoAIV PE=2 SV=1	Gallus Gallus Domesticus (Chicken)	47
22	57.33	57.45	30.93	25.61	19.94	F1NW23	Clathrin heavy chain OS=Gallus gallus GN=CLTC PE=3 SV=2	Gallus Gallus Domesticus (Chicken)	34
23	54.98	54.98	50.47	50.32	49.53	Q7SX63	Heat shock protein 70 OS=Gallus gallus GN=HSP70 PE=3 SV=1	Gallus Gallus Domesticus (Chicken)	37
24	54.88	54.91	33.53	25.75	18.21	A0A1D5PIZ8	Uncharacterized protein OS=Gallus gallus GN=IQGAP1 PE=4 SV=1	Gallus Gallus Domesticus (Chicken)	26
25	54.17	54.18	45.85	43.21	39.69	F1NFE0	Collagen alpha-1(VI) chain OS=Gallus gallus GN=COL6A1 PE=4 SV=3	Gallus Gallus Domesticus (Chicken)	81
26	54	54.06	59.53	59.33	55.8	F1NDN6	Uncharacterized protein OS=Gallus gallus PE=3 SV=3	Gallus Gallus Domesticus (Chicken)	98
27	53.22	53.27	57.16	53.62	51.06	A0A1D5P4L7	Ovotransferrin OS=Gallus gallus GN=TF PE=3 SV=1	Gallus Gallus Domesticus (Chicken)	36
28	52.3	52.31	53.94	42.86	32.75	A0A1D5PQR2	Uncharacterized protein OS=Gallus gallus PE=4 SV=1	Gallus Gallus Domesticus (Chicken)	47
29	52.11	52.11	46.05	46.05	35.06	A0A1D5PLK4	Collagen alpha-2(VI) chain OS=Gallus gallus GN=COL6A2 PE=4 SV=1	Gallus Gallus Domesticus (Chicken)	49
30	50.84	50.85	68.58	68.42	64.27	F1P1A5	Uncharacterized protein OS=Gallus gallus GN=TKT PE=4 SV=2	Gallus Gallus Domesticus (Chicken)	42
31	50.77	50.77	65.49	65.49	65.49	A0A1C9KD18	Annexin OS=Gallus gallus GN=ANXA2 PE=2 SV=1	Gallus Gallus Domesticus (Chicken)	33
32	50.68	50.75	45.04	42.71	39.67	Q7ZZK3	Alpha-1,4 glucan phosphorylase OS=Gallus gallus PE=2 SV=1	Gallus Gallus Domesticus (Chicken)	28
33	49.18	49.18	74.82	73.36	66.06	A0A1L1RJF5	Apolipoprotein A-I OS=Gallus gallus GN=APOA1 PE=3 SV=1	Gallus Gallus Domesticus (Chicken)	63
34	47.86	47.91	41.62	41.48	38.05	A0A1D5PUL6	Heat shock protein HSP 90-alpha OS=Gallus gallus GN=HSP90AA1 PE=3 SV=1	Gallus Gallus Domesticus (Chicken)	29
35	47.63	47.63	75	73.9	70.33	R4GM10	Fructose-bisphosphate aldolase OS=Gallus gallus GN=ALDOC PE=3 SV=1	Gallus Gallus Domesticus (Chicken)	50
36	46.64	46.65	67.51	66.82	65.9	F1NZ78	Alpha-enolase OS=Gallus gallus GN=ENO1 PE=3 SV=3	Gallus Gallus Domesticus (Chicken)	48
37	46.48	46.51	50.74	41.69	38.46	Q5ZMU9	Valosin containing protein OS=Gallus gallus GN=vcp PE=2 SV=1	Gallus Gallus Domesticus (Chicken)	24
38	46.34	46.39	68.99	68.99	68.76	F1NYB1	Tubulin beta chain OS=Gallus gallus GN=TUBB PE=3 SV=3	Gallus Gallus Domesticus (Chicken)	37
39	46.13	46.14	48.96	48.96	48.96	Q71SG2	Collapsin response mediator protein-2A OS=Gallus gallus GN=CRMP2A PE=2 SV=1	Gallus Gallus Domesticus (Chicken)	28
40	44.27	44.27	37.1	36.96	33.87	A0A1D5PH32	Gelsolin OS=Gallus gallus GN=GSN PE=4 SV=1	Gallus Gallus Domesticus (Chicken)	32
41	44.16	44.19	61.09	57.61	56.09	F1NJ08	Vimentin OS=Gallus gallus GN=VIM PE=3 SV=1	Gallus Gallus Domesticus (Chicken)	30
42	43.75	43.84	69.87	65.18	60.04	F1NCZ2	Rab GDP dissociation inhibitor OS=Gallus gallus GN=GDI2 PE=3 SV=2	Gallus Gallus Domesticus (Chicken)	23
43	43.58	43.65	33.99	27.25	19.67	A0A1D5PQ85	Uncharacterized protein OS=Gallus gallus PE=4 SV=1	Gallus Gallus Domesticus (Chicken)	22
44	42.54	42.54	55.34	52.71	48.51	A0A1D5P6A7	Uncharacterized protein OS=Gallus gallus GN=TRIM29 PE=4 SV=1	Gallus Gallus Domesticus (Chicken)	21
45	42.28	42.29	31.17	29.1	27.52	A0A1D5PE74	Uncharacterized protein OS=Gallus gallus GN=COL5A1 PE=4 SV=1	Gallus Gallus Domesticus (Chicken)	145
46	41.78	41.84	40.44	35.9	29.49	A0A1D5PS29	Elongation factor 2 OS=Gallus gallus GN=EEF2 PE=4 SV=1	Gallus Gallus Domesticus (Chicken)	25
47	41.71	41.74	54.51	51.9	49.5	F1P360	Uncharacterized protein OS=Gallus gallus PE=4 SV=4	Gallus Gallus Domesticus (Chicken)	23
48	41.32	41.37	44.18	39.62	33.29	B5AAV6	Heat shock protein 108 OS=Gallus gallus PE=2 SV=1	Gallus Gallus Domesticus (Chicken)	22
49	40.9	65.3	42.13	41.32	39.89	A0A1D5PSQ1	Uncharacterized protein OS=Gallus gallus PE=4 SV=1	Gallus Gallus Domesticus (Chicken)	43
50	40.72	40.82	44.71	41.97	38.76	F1P4N9	Uncharacterized protein OS=Gallus gallus GN=POSTN PE=4 SV=1	Gallus Gallus Domesticus (Chicken)	24
51	40.32	40.35	57.59	51.93	36.46	Q6B344	Annexin OS=Gallus gallus GN=ANXA6 PE=2 SV=1	Gallus Gallus Domesticus (Chicken)	20
52	39.32	48.26	56.51	45.4	45.4	A0A146F047	Type II alpha-keratin IIC OS=Gallus gallus GN=KRT6A PE=2 SV=1	Gallus Gallus Domesticus (Chicken)	39
53	38.99	39	69.75	61.62	60.78	E1BRE9	Decorin OS=Gallus gallus GN=DCN PE=4 SV=2	Gallus Gallus Domesticus (Chicken)	78
54	38.67	38.76	52.18	46.59	36.24	E1C1N1	Uncharacterized protein OS=Gallus gallus GN=PKP1 PE=4 SV=1	Gallus Gallus Domesticus (Chicken)	19
55	38.3	38.31	44.25	44.11	39.04	A0A1I7Q413	Adseverin OS=Gallus gallus GN=SCIN PE=4 SV=1	Gallus Gallus Domesticus (Chicken)	25
56	38.12	38.13	62.13	57.37	56.69	A0A1L1RK76	Tubulin alpha chain OS=Gallus gallus GN=TUBA1C PE=3 SV=1	Gallus Gallus Domesticus (Chicken)	29
57	37.97	38.05	58.36	53.45	47.82	A0A1D5P921	Uncharacterized protein OS=Gallus gallus PE=4 SV=1	Gallus Gallus Domesticus (Chicken)	27
58	37.76	37.89	51.6	49.92	49.92	Q5XKY5	Aminoimidazole-4-carboxamide ribonucleotidetransformylase/IMP cyclohydrolase OS=Gallus gallus GN=PURH PE=2 SV=1	Gallus Gallus Domesticus (Chicken)	24
59	37.49	37.55	50.88	43.7	36.51	A0A1D5PKF0	Major vault protein OS=Gallus gallus GN=MVP PE=4 SV=1	Gallus Gallus Domesticus (Chicken)	21
60	36.6	36.6	54.25	50.99	45.21	F1NIJ6	Glucose-6-phosphate isomerase OS=Gallus gallus GN=GPI PE=3 SV=1	Gallus Gallus Domesticus (Chicken)	40
61	36.5	36.54	45.86	45.86	40.13	Q5ZI39	Uncharacterized protein OS=Gallus gallus GN=RCJMB04_30j1 PE=2 SV=1	Gallus Gallus Domesticus (Chicken)	21
62	36.5	36.51	60.53	57.89	51.17	Q6QAZ9	Annexin OS=Gallus gallus PE=2 SV=1	Gallus Gallus Domesticus (Chicken)	19
63	35.91	35.95	66.56	66.56	58.68	Q90W83	Aldo-keto reductase OS=Gallus gallus GN=akr PE=2 SV=1	Gallus Gallus Domesticus (Chicken)	42
64	35.35	35.4	58.05	57.78	57.78	A0A1D5P630	Actin, cytoplasmic 2 OS=Gallus gallus GN=ACTG1 PE=3 SV=1	Gallus Gallus Domesticus (Chicken)	43
65	35.16	35.41	18.54	13.73	9.681	E1C2S1	Talin-1 OS=Gallus gallus GN=TLN1 PE=4 SV=2	Gallus Gallus Domesticus (Chicken)	19
66	34.37	54.62	52.67	52.34	43.32	A0A1D5PF13	Alpha-actinin-1 OS=Gallus gallus GN=ACTN1 PE=4 SV=1	Gallus Gallus Domesticus (Chicken)	31
67	34.35	34.38	68.47	54.65	50.15	F1NH87	Glyceraldehyde-3-phosphate dehydrogenase OS=Gallus gallus GN=GAPDH PE=3 SV=2	Gallus Gallus Domesticus (Chicken)	51
68	34.14	34.21	54.24	52.59	47	Q5ZIZ0	6-phosphogluconate dehydrogenase, decarboxylating OS=Gallus gallus GN=PGD PE=2 SV=1	Gallus Gallus Domesticus (Chicken)	20
69	33.93	33.93	48.03	48.03	45.94	Q6PVZ2	Type I alpha-keratin 15 OS=Gallus gallus PE=2 SV=1	Gallus Gallus Domesticus (Chicken)	26
70	33.6	33.69	30.48	26.61	19.12	F1NYY0	Vinculin OS=Gallus gallus GN=VCL PE=4 SV=3	Gallus Gallus Domesticus (Chicken)	17
71	32.91	32.92	37.35	35.7	29	F1NYP8	Uncharacterized protein OS=Gallus gallus GN=CPXM2 PE=4 SV=4	Gallus Gallus Domesticus (Chicken)	16
72	32.84	32.86	58.54	57.04	50.28	A0A1D5PU77	ATP synthase subunit beta OS=Gallus gallus GN=ATP5B PE=3 SV=1	Gallus Gallus Domesticus (Chicken)	20
73	32.78	32.84	43.65	39.01	33.26	A0A1D5P7X0	Uncharacterized protein OS=Gallus gallus GN=CTNNA1 PE=4 SV=1	Gallus Gallus Domesticus (Chicken)	27
74	32.4	54.45	62.07	53.87	48.14	F1NWP3	Heat shock cognate 71 kDa protein OS=Gallus gallus GN=HSPA8 PE=3 SV=1	Gallus Gallus Domesticus (Chicken)	36
75	32.09	32.09	58.17	58.17	52.88	E1C7H6	Uncharacterized protein OS=Gallus gallus GN=SERPINF1 PE=3 SV=2	Gallus Gallus Domesticus (Chicken)	21
76	32	32.07	32.76	27.94	16.75	H9L3L2	Coatomer subunit alpha OS=Gallus gallus GN=COPA PE=4 SV=2	Gallus Gallus Domesticus (Chicken)	15
77	31.92	31.94	42.27	35.84	28.73	E1BVL8	Ovotransferrin OS=Gallus gallus GN=LOC416959 PE=3 SV=2	Gallus Gallus Domesticus (Chicken)	19
78	31.08	31.11	62.43	61.9	58.2	Q5G8Y9	Apolipoprotein D OS=Gallus gallus GN=ApoD PE=2 SV=1	Gallus Gallus Domesticus (Chicken)	75
79	30.84	35.12	42.5	41.17	36.12	A0A1D5PZ51	Uncharacterized protein OS=Gallus gallus GN=DPYSL3 PE=4 SV=1	Gallus Gallus Domesticus (Chicken)	25
80	30.61	30.73	26.36	21.15	19.81	E1C3A9	Vigilin OS=Gallus gallus GN=HDLBP PE=4 SV=1	Gallus Gallus Domesticus (Chicken)	17
81	30.44	30.53	28.01	25.37	20.96	A0A1D5PU80	Sodium/potassium-transporting ATPase subunit alpha OS=Gallus gallus GN=ATP1A1 PE=3 SV=1	Gallus Gallus Domesticus (Chicken)	17
82	29.94	29.99	32.04	31.12	26.2	Q5F402	Coatomer subunit gamma OS=Gallus gallus GN=RCJMB04_3p13 PE=2 SV=1	Gallus Gallus Domesticus (Chicken)	17
83	29.91	29.97	34.88	28.94	23.49	Q5F3J8	Uncharacterized protein OS=Gallus gallus GN=RCJMB04_15d24 PE=2 SV=1	Gallus Gallus Domesticus (Chicken)	17
84	29.89	29.92	46.49	46.49	46.49	A0A1D5PPI5	NmrA-like family domain-containing protein 1 OS=Gallus gallus GN=NMRAL1 PE=4 SV=1	Gallus Gallus Domesticus (Chicken)	16
85	29.65	29.81	18.2	14.58	9.959	A0A1D5PU94	Uncharacterized protein OS=Gallus gallus GN=LOC418892 PE=4 SV=1	Gallus Gallus Domesticus (Chicken)	15
86	29.06	29.11	28.96	27.53	27.53	Q8AYP9	ATP-dependent 6-phosphofructokinase OS=Gallus gallus GN=pfk PE=2 SV=1	Gallus Gallus Domesticus (Chicken)	15
87	28.99	29.01	51.52	48.74	46.72	A0A1L1RUX2	Eukaryotic initiation factor 4A-II OS=Gallus gallus GN=EIF4A2 PE=3 SV=1	Gallus Gallus Domesticus (Chicken)	17
88	28.9	28.94	64.3	54.1	43.46	A0A1D5P380	Uncharacterized protein OS=Gallus gallus GN=EFEMP1 PE=4 SV=2	Gallus Gallus Domesticus (Chicken)	21
89	28.8	28.81	67.17	67.17	63.55	E1BTT8	L-lactate dehydrogenase OS=Gallus gallus GN=LDHA PE=3 SV=2	Gallus Gallus Domesticus (Chicken)	26
90	28.64	28.65	41.79	41.36	38.17	A0A1L1RKM2	Protein disulfide-isomerase OS=Gallus gallus GN=P4HB PE=3 SV=1	Gallus Gallus Domesticus (Chicken)	21
91	28.15	28.18	31.09	26.97	23.89	F1NJD7	Uncharacterized protein OS=Gallus gallus GN=DSC2 PE=4 SV=3	Gallus Gallus Domesticus (Chicken)	15
92	28.08	28.11	50.99	42.31	30.74	A0A1D5PN54	ATP synthase subunit alpha OS=Gallus gallus GN=ATP5A1 PE=3 SV=1	Gallus Gallus Domesticus (Chicken)	14
93	28	28.02	33.16	26.23	25.29	F1NBP0	Uncharacterized protein OS=Gallus gallus GN=THBS4 PE=4 SV=1	Gallus Gallus Domesticus (Chicken)	29
94	27.65	27.72	35.39	32.77	30.01	F1NTQ4	Uncharacterized protein OS=Gallus gallus PE=4 SV=3	Gallus Gallus Domesticus (Chicken)	17
95	27.46	27.55	42.7	35.48	25.12	Q5ZL53	Polyadenylate-binding protein OS=Gallus gallus GN=RCJMB04_7l20 PE=2 SV=1	Gallus Gallus Domesticus (Chicken)	14
96	27.37	27.47	7.597	5.753	4.02	A0A1D5PUA3	Low-density lipoprotein receptor-related protein 1 OS=Gallus gallus GN=LRP1 PE=4 SV=1	Gallus Gallus Domesticus (Chicken)	13
97	27.2	27.23	60.19	55.88	46.52	F1NU17	Phosphoglycerate kinase OS=Gallus gallus GN=PGK1 PE=3 SV=1	Gallus Gallus Domesticus (Chicken)	24
98	27.12	27.15	53.7	48.41	40.21	E1BTH1	Uncharacterized protein OS=Gallus gallus GN=SERPINB1 PE=3 SV=2	Gallus Gallus Domesticus (Chicken)	14
99	26.74	26.78	77.92	55.52	55.52	E6N1V8	Guanine nucleotide-binding protein beta subunit2-like 1 OS=Gallus gallus GN=GNB2L1 PE=4 SV=1	Gallus Gallus Domesticus (Chicken)	16
100	26.71	28.65	61.42	49.38	47.84	F1NJI0	Annexin OS=Gallus gallus GN=ANXA5 PE=3 SV=2	Gallus Gallus Domesticus (Chicken)	16
101	26.67	26.73	45.7	41.86	36.56	A0A1D5P2D9	T-complex protein 1 subunit gamma OS=Gallus gallus GN=CCT3 PE=3 SV=1	Gallus Gallus Domesticus (Chicken)	15
102	26.39	26.44	39.78	38.1	29.03	Q5F491	Uncharacterized protein OS=Gallus gallus GN=DDX3X PE=2 SV=1	Gallus Gallus Domesticus (Chicken)	13
103	26.37	26.37	54.57	51.03	51.03	F6QGI8	Uncharacterized protein OS=Gallus gallus GN=FBP1 PE=3 SV=2	Gallus Gallus Domesticus (Chicken)	17
104	26.3	26.45	16.11	11.86	8.548	A0A1L1RKS2	Fatty acid synthase OS=Gallus gallus GN=FASN PE=4 SV=1	Gallus Gallus Domesticus (Chicken)	18
105	26.22	26.23	69.65	69.65	68.16	Q9DDD4	Tetranectin OS=Gallus gallus GN=CLEC3B PE=2 SV=1	Gallus Gallus Domesticus (Chicken)	21
106	26.19	26.24	39.6	36.5	31.39	F1NEF2	T-complex protein 1 subunit theta OS=Gallus gallus GN=CCT8 PE=3 SV=3	Gallus Gallus Domesticus (Chicken)	14
107	26	26.09	42.8	38.32	30.65	Q5F424	Uncharacterized protein OS=Gallus gallus GN=CCT2 PE=2 SV=1	Gallus Gallus Domesticus (Chicken)	14
108	25.51	25.55	48.6	40.64	35.63	A0A1D5P6W1	Uncharacterized protein OS=Gallus gallus GN=COL5A2 PE=4 SV=1	Gallus Gallus Domesticus (Chicken)	130
109	25.18	25.21	25.52	23.44	20.1	Q5ZK20	Protein disulfide-isomerase A4 OS=Gallus gallus GN=RCJMB04_13l7 PE=2 SV=1	Gallus Gallus Domesticus (Chicken)	12
110	25.09	25.14	31.5	31.33	26.5	F1NP51	Lamin-B2 OS=Gallus gallus GN=LMNB2 PE=3 SV=2	Gallus Gallus Domesticus (Chicken)	13
111	24.67	24.73	55.36	49.44	44.74	A0A1D5P3W5	Uncharacterized protein OS=Gallus gallus PE=4 SV=1	Gallus Gallus Domesticus (Chicken)	15
112	24.67	24.68	26.57	24.09	22.48	A0A1D5P434	Uncharacterized protein OS=Gallus gallus PE=4 SV=1	Gallus Gallus Domesticus (Chicken)	12
113	24.42	24.48	49.6	43.15	43.15	Q5ZLJ7	Uncharacterized protein OS=Gallus gallus GN=TPM3 PE=2 SV=1	Gallus Gallus Domesticus (Chicken)	16
114	24.41	24.48	25.86	24.55	17.37	A0A1D5PYJ9	Uncharacterized protein OS=Gallus gallus PE=4 SV=1	Gallus Gallus Domesticus (Chicken)	12
115	24.32	24.38	65.6	65.25	54.96	A0A1L1RWE5	40S ribosomal protein SA OS=Gallus gallus GN=RPSA PE=3 SV=1	Gallus Gallus Domesticus (Chicken)	12
116	24.19	24.25	48.81	48.01	42.44	E1BTE2	Uncharacterized protein OS=Gallus gallus GN=SERPINB5 PE=3 SV=2	Gallus Gallus Domesticus (Chicken)	13
117	24.06	24.07	27.94	26.1	24.68	A4ZZ65	Calpain OS=Gallus gallus PE=2 SV=1	Gallus Gallus Domesticus (Chicken)	13
118	23.83	23.84	55.27	49.57	43.87	E1BVT3	Malate dehydrogenase OS=Gallus gallus GN=MDH2 PE=3 SV=2	Gallus Gallus Domesticus (Chicken)	11
119	23.74	23.77	27.08	24.82	22.43	Q5ZL80	Uncharacterized protein OS=Gallus gallus GN=RCJMB04_7e17 PE=2 SV=1	Gallus Gallus Domesticus (Chicken)	12
120	23.56	23.64	18.96	17.09	13.59	A0A1D5P9Q7	Protein transport protein Sec31A OS=Gallus gallus GN=SEC31A PE=4 SV=1	Gallus Gallus Domesticus (Chicken)	14
121	23.16	23.2	41.44	41.44	41.44	A0A1D5PAN0	Uncharacterized protein OS=Gallus gallus GN=PRELP PE=4 SV=1	Gallus Gallus Domesticus (Chicken)	19
122	23.16	23.18	30.55	22.74	19.04	F1NMF6	Procollagen-lysine,2-oxoglutarate 5-dioxygenase 1 OS=Gallus gallus GN=PLOD1 PE=4 SV=1	Gallus Gallus Domesticus (Chicken)	11
123	23.06	23.3	27.11	24.15	21.93	F1NZ86	Stress-70 protein, mitochondrial OS=Gallus gallus GN=HSPA9 PE=3 SV=1	Gallus Gallus Domesticus (Chicken)	13
124	22.98	23.01	39.96	33.45	28.39	A0A1D5NT61	Glutamate dehydrogenase 1, mitochondrial OS=Gallus gallus GN=GLUD1 PE=3 SV=1	Gallus Gallus Domesticus (Chicken)	15
125	22.97	22.98	40.84	40.59	40.59	A0A1D5PTE2	Dynactin subunit 2 OS=Gallus gallus GN=DCTN2 PE=4 SV=1	Gallus Gallus Domesticus (Chicken)	12
126	22.83	22.85	43.1	35.45	35.45	Q9I8D6	T-complex protein 1 subunit delta OS=Gallus gallus GN=tcp-1 delta PE=2 SV=1	Gallus Gallus Domesticus (Chicken)	12
127	22.63	22.71	17.7	14.48	7.28	Q90WF1	Filamin OS=Gallus gallus PE=2 SV=1	Gallus Gallus Domesticus (Chicken)	12
128	22.51	22.55	43.54	37.08	35.21	F1NUL9	Fibrinogen beta chain OS=Gallus gallus GN=FGB PE=4 SV=2	Gallus Gallus Domesticus (Chicken)	15
129	22.4	22.44	25.06	19.84	15.76	Q5ZJ70	Uncharacterized protein OS=Gallus gallus GN=PDCD6IP PE=2 SV=1	Gallus Gallus Domesticus (Chicken)	11
130	22.38	22.42	63.53	51.37	48.24	F1P2P9	14-3-3 protein epsilon OS=Gallus gallus GN=YWHAE PE=3 SV=2	Gallus Gallus Domesticus (Chicken)	14
131	22.38	22.38	66.84	66.84	66.84	A0A1D5PI46	Triosephosphate isomerase OS=Gallus gallus GN=TPI1 PE=3 SV=1	Gallus Gallus Domesticus (Chicken)	16
132	22.23	22.26	58.36	57.73	55.52	E1C8K3	Annexin OS=Gallus gallus PE=3 SV=2	Gallus Gallus Domesticus (Chicken)	13
133	22.05	22.05	58.3	58.3	55.48	Q9I9D1	Voltage-dependent anion channel OS=Gallus gallus GN=VDAC2 PE=2 SV=1	Gallus Gallus Domesticus (Chicken)	15
134	21.75	21.77	61.32	61.32	51.44	F1NPA9	Uncharacterized protein OS=Gallus gallus GN=RPS3 PE=3 SV=2	Gallus Gallus Domesticus (Chicken)	11
135	21.69	21.79	27.08	20.68	12.58	E1C866	Uncharacterized protein OS=Gallus gallus GN=AP2A2 PE=4 SV=3	Gallus Gallus Domesticus (Chicken)	10
136	21.68	21.76	16.04	12.7	6.738	E1BRS7	Uncharacterized protein OS=Gallus gallus GN=C5 PE=4 SV=2	Gallus Gallus Domesticus (Chicken)	10
137	21.5	21.51	66.07	66.07	65.63	F1NBV0	Peroxiredoxin-6 OS=Gallus gallus GN=PRDX6 PE=4 SV=1	Gallus Gallus Domesticus (Chicken)	12
138	21.44	21.49	24.57	19.42	14.13	Q9YHD2	Nuclear calmodulin-binding protein (Fragment) OS=Gallus gallus GN=URP PE=2 SV=1	Gallus Gallus Domesticus (Chicken)	13
139	21.31	21.38	25.52	21.14	17.2	E1C016	Coatomer subunit beta' OS=Gallus gallus GN=COPB2 PE=3 SV=1	Gallus Gallus Domesticus (Chicken)	12
140	21.29	21.4	17.91	14.87	11.89	F1NX21	Uncharacterized protein OS=Gallus gallus GN=CD109 PE=4 SV=2	Gallus Gallus Domesticus (Chicken)	12
141	21.15	21.16	63	54.95	54.95	Q8AYG9	Ferritin OS=Gallus gallus GN=FTD PE=2 SV=1	Gallus Gallus Domesticus (Chicken)	27
142	21.12	21.23	21.99	16.64	11.51	E1C2P9	Kinectin OS=Gallus gallus GN=KTN1 PE=4 SV=3	Gallus Gallus Domesticus (Chicken)	11
143	20.96	22.49	44.27	36.38	24.73	Q5ZMG9	Uncharacterized protein OS=Gallus gallus GN=TCP1 PE=2 SV=1	Gallus Gallus Domesticus (Chicken)	12
144	20.96	20.98	56.62	55.71	46.12	A0A1D5PDF1	Glutathione S-transferase OS=Gallus gallus PE=3 SV=1	Gallus Gallus Domesticus (Chicken)	12
145	20.76	22.91	33.08	23.16	20.36	A0A1D5P0Z0	ATP-dependent 6-phosphofructokinase OS=Gallus gallus GN=PFKP PE=3 SV=1	Gallus Gallus Domesticus (Chicken)	12
146	20.74	20.77	39.58	35.13	33.02	E1C453	Heterogeneous nuclear ribonucleoprotein K OS=Gallus gallus GN=HNRNPK PE=4 SV=2	Gallus Gallus Domesticus (Chicken)	11
147	20.71	21.11	57.4	50.76	47.43	F1NT57	Uncharacterized protein OS=Gallus gallus GN=AKR1B1 PE=4 SV=2	Gallus Gallus Domesticus (Chicken)	16
148	20.67	20.78	19.57	16.87	11.13	F1NR57	Uncharacterized protein OS=Gallus gallus GN=SLC12A2 PE=4 SV=2	Gallus Gallus Domesticus (Chicken)	10
149	20.47	20.52	31.6	31.02	31.02	Q6WNG8	Heterogeneous nuclear ribonucleoprotein H1-like protein OS=Gallus gallus PE=2 SV=1	Gallus Gallus Domesticus (Chicken)	12
150	20.31	20.34	27.84	21.96	19.8	R9PXM7	Coatomer subunit delta OS=Gallus gallus GN=ARCN1 PE=3 SV=2	Gallus Gallus Domesticus (Chicken)	10
151	20.25	20.38	17.55	11.18	8.182	Q5ZJ86	Uncharacterized protein OS=Gallus gallus GN=RCJMB04_20b9 PE=2 SV=1	Gallus Gallus Domesticus (Chicken)	10
152	20.24	22.25	32.71	30.83	30.56	A0A1D5PG73	Uncharacterized protein OS=Gallus gallus PE=3 SV=2	Gallus Gallus Domesticus (Chicken)	11
153	20.15	20.31	43.01	34.25	27.32	A0A1D5PL09	Uncharacterized protein OS=Gallus gallus GN=CAST PE=4 SV=1	Gallus Gallus Domesticus (Chicken)	12
154	20.01	22.16	31.6	26.11	21.22	A0A1D5PD32	Uncharacterized protein OS=Gallus gallus GN=DDX17 PE=3 SV=1	Gallus Gallus Domesticus (Chicken)	11
155	19.95	19.96	66.67	66.67	66.67	D0EKR3	Peptidyl-prolyl cis-trans isomerase OS=Gallus gallus GN=PPIA PE=2 SV=1	Gallus Gallus Domesticus (Chicken)	23
156	19.86	19.95	27.88	15.95	13.34	F1P0K1	Uncharacterized protein OS=Gallus gallus GN=RRBP1 PE=4 SV=2	Gallus Gallus Domesticus (Chicken)	11
157	19.85	19.93	50	50	34.85	Q5ZKM2	Elongation factor 1-alpha OS=Gallus gallus GN=RCJMB04_10b5 PE=2 SV=1	Gallus Gallus Domesticus (Chicken)	18
158	19.81	19.9	41.57	33.97	33.97	Q5ZII1	Uncharacterized protein OS=Gallus gallus GN=RPL4 PE=2 SV=1	Gallus Gallus Domesticus (Chicken)	13
159	19.78	19.92	15.03	15.03	12.91	E1C784	Calcium-transporting ATPase OS=Gallus gallus GN=ATP2B4 PE=3 SV=3	Gallus Gallus Domesticus (Chicken)	11
160	19.7	21.84	23.64	22.1	22.1	O42133	Mu-calpain large subunit OS=Gallus gallus PE=2 SV=1	Gallus Gallus Domesticus (Chicken)	12
161	19.67	19.72	48.07	44.81	44.21	A0A1D5PC23	Transaldolase OS=Gallus gallus GN=TALDO1 PE=3 SV=1	Gallus Gallus Domesticus (Chicken)	16
162	19.63	22	12.93	11.39	5.241	A0A1D5NYG3	Uncharacterized protein OS=Gallus gallus GN=FLNB PE=4 SV=1	Gallus Gallus Domesticus (Chicken)	10
163	19.62	19.78	21.81	18.23	13.67	F1NBA6	Uncharacterized protein OS=Gallus gallus PE=4 SV=3	Gallus Gallus Domesticus (Chicken)	10
164	19.51	19.61	73.55	69.2	59.06	F1N8Y3	Uncharacterized protein OS=Gallus gallus GN=CBR1 PE=3 SV=1	Gallus Gallus Domesticus (Chicken)	12
165	19.49	19.52	57.31	49	33.81	Q5ZME1	Uncharacterized protein OS=Gallus gallus GN=HNRNPA2B1 PE=2 SV=1	Gallus Gallus Domesticus (Chicken)	9
166	19.36	19.39	24.36	21.64	16.52	A0A1D5PX24	Uncharacterized protein OS=Gallus gallus GN=MSN PE=4 SV=1	Gallus Gallus Domesticus (Chicken)	10
167	19.34	19.51	28.27	23.28	16.15	F1NUS2	Uncharacterized protein OS=Gallus gallus PE=4 SV=2	Gallus Gallus Domesticus (Chicken)	11
168	19.32	19.47	30.51	19.67	16.21	A0A1D5PGY9	Eukaryotic translation initiation factor 3 subunit A OS=Gallus gallus GN=EIF3A PE=3 SV=2	Gallus Gallus Domesticus (Chicken)	13
169	19.26	36.93	25	19.03	11.18	Q789A6	Nonmuscle myosin heavy chain OS=Gallus gallus GN=MYH10 PE=2 SV=1	Gallus Gallus Domesticus (Chicken)	18
170	19.11	19.2	37.31	30.22	28.54	E1BY52	Prolyl 4-hydroxylase subunit alpha-1 OS=Gallus gallus GN=P4HA1 PE=4 SV=2	Gallus Gallus Domesticus (Chicken)	12
171	19.06	19.12	35.14	35.14	35.14	E1C1G8	Uncharacterized protein OS=Gallus gallus GN=FBLN5 PE=4 SV=1	Gallus Gallus Domesticus (Chicken)	15
172	19.02	19.1	23.97	18.97	15.77	Q5F3C0	Uncharacterized protein OS=Gallus gallus GN=RCJMB04_22h1 PE=2 SV=1	Gallus Gallus Domesticus (Chicken)	10
173	18.95	19.05	23.55	21.71	16.51	F6SG96	Uncharacterized protein OS=Gallus gallus GN=HNRNPR PE=4 SV=1	Gallus Gallus Domesticus (Chicken)	10
174	18.92	18.94	45.89	45.89	45.89	F1NB66	60S acidic ribosomal protein P0 OS=Gallus gallus GN=RPLP0 PE=3 SV=3	Gallus Gallus Domesticus (Chicken)	10
175	18.82	19.01	32.16	23.38	16.62	E1BQU4	Uncharacterized protein OS=Gallus gallus GN=NSF PE=4 SV=2	Gallus Gallus Domesticus (Chicken)	10
176	18.73	18.75	80.75	80.75	79.14	E1C6C1	Uncharacterized protein OS=Gallus gallus GN=PEBP1 PE=4 SV=1	Gallus Gallus Domesticus (Chicken)	11
177	18.68	18.71	33.07	32.8	31.48	E1BZE6	Uncharacterized protein OS=Gallus gallus GN=HNRNPA3 PE=4 SV=3	Gallus Gallus Domesticus (Chicken)	11
178	18.59	18.65	32.56	32.56	25.4	A0A1D5PPA8	Adenosylhomocysteinase OS=Gallus gallus GN=AHCY PE=3 SV=1	Gallus Gallus Domesticus (Chicken)	11
179	18.34	18.4	56.49	46.44	45.19	E1BX85	Uncharacterized protein OS=Gallus gallus GN=GSTO1 PE=4 SV=1	Gallus Gallus Domesticus (Chicken)	10
180	18.08	18.14	36.87	36.87	27.88	R9PXP8	Uncharacterized protein OS=Gallus gallus GN=PAICS PE=3 SV=1	Gallus Gallus Domesticus (Chicken)	9
181	18.04	18.08	41.54	32.35	19.12	F1NK38	T-complex protein 1 subunit eta OS=Gallus gallus GN=CCT7 PE=3 SV=3	Gallus Gallus Domesticus (Chicken)	10
182	18.01	22.01	64.23	60.57	54.07	R4GF89	Uncharacterized protein OS=Gallus gallus GN=SFN PE=3 SV=1	Gallus Gallus Domesticus (Chicken)	16
183	17.95	18.02	28.9	22.33	19.21	Q5ZHU2	Uncharacterized protein OS=Gallus gallus GN=PGM2 PE=2 SV=1	Gallus Gallus Domesticus (Chicken)	9
184	17.93	17.96	26.38	26.38	22.59	E1C4H4	Uncharacterized protein OS=Gallus gallus GN=PODN PE=4 SV=2	Gallus Gallus Domesticus (Chicken)	10
185	17.82	17.87	36.78	34.78	31.16	A0A1D5Q032	Adenylyl cyclase-associated protein OS=Gallus gallus PE=3 SV=1	Gallus Gallus Domesticus (Chicken)	11
186	17.8	20.15	31.42	28.65	28.65	Q5F411	Putative uncharacterized protein OS=Gallus gallus GN=CCT5 PE=2 SV=1	Gallus Gallus Domesticus (Chicken)	14
187	17.72	17.75	14.68	11.31	9.557	F1N9I4	Uncharacterized protein OS=Gallus gallus GN=LTBP1 PE=4 SV=3	Gallus Gallus Domesticus (Chicken)	11
188	17.62	17.77	50.12	43.55	36.25	F1NU79	Uncharacterized protein OS=Gallus gallus GN=PSMC5 PE=3 SV=2	Gallus Gallus Domesticus (Chicken)	10
189	17.53	17.59	35.36	33.78	30.41	F1NVD4	Adenylosuccinate synthetase isozyme 1 OS=Gallus gallus GN=ADSSL1 PE=3 SV=3	Gallus Gallus Domesticus (Chicken)	10
190	17.48	17.63	36.42	30.94	21.89	F1NWH9	Uncharacterized protein OS=Gallus gallus GN=CCT6A PE=3 SV=3	Gallus Gallus Domesticus (Chicken)	9
191	17.46	17.56	46.13	43.17	42.07	A0A1D5P5L5	Uncharacterized protein OS=Gallus gallus GN=LOC107048987 PE=4 SV=1	Gallus Gallus Domesticus (Chicken)	9
192	17.42	17.6	26.55	21.02	16.5	E1BRA8	Uncharacterized protein OS=Gallus gallus PE=4 SV=3	Gallus Gallus Domesticus (Chicken)	9
193	17.18	17.21	35.88	32.56	32.56	A0A1D5P9N7	L-lactate dehydrogenase OS=Gallus gallus GN=LDHB PE=3 SV=1	Gallus Gallus Domesticus (Chicken)	14
194	17.17	19.41	54.35	47.76	42.22	Q5ZLB6	Uncharacterized protein OS=Gallus gallus GN=RCJMB04_6n9 PE=2 SV=1	Gallus Gallus Domesticus (Chicken)	12
195	17.14	17.16	59.79	59.79	39.69	F1NV93	Peptidyl-prolyl cis-trans isomerase OS=Gallus gallus GN=PPIB PE=3 SV=3	Gallus Gallus Domesticus (Chicken)	9
196	16.92	16.95	48.02	47.11	40.43	F1NCM5	Uncharacterized protein OS=Gallus gallus GN=PTGR1 PE=4 SV=1	Gallus Gallus Domesticus (Chicken)	10
197	16.91	16.95	32.49	32.49	29.66	R4GMB6	Farnesyl pyrophosphate synthase OS=Gallus gallus GN=FDPS PE=3 SV=2	Gallus Gallus Domesticus (Chicken)	9
198	16.84	16.92	39.01	24.11	24.11	F1P180	Aspartate aminotransferase OS=Gallus gallus GN=GOT2 PE=4 SV=3	Gallus Gallus Domesticus (Chicken)	9
199	16.81	16.84	28.32	28.32	20.73	F1NMN7	Uncharacterized protein OS=Gallus gallus GN=ALDH9A1 PE=3 SV=3	Gallus Gallus Domesticus (Chicken)	9
200	16.8	16.9	37.7	33.79	33.79	O93568	Fibrinogen gamma chain OS=Gallus gallus PE=1 SV=1	Gallus Gallus Domesticus (Chicken)	10
201	16.71	16.8	29.68	26.11	16.18	Q8AYI3	Aconitate hydratase, mitochondrial OS=Gallus gallus GN=ACO2 PE=2 SV=1	Gallus Gallus Domesticus (Chicken)	9
202	16.55	16.56	38.49	33.99	22.12	A0A1L1S0D8	Uncharacterized protein OS=Gallus gallus GN=PTBP1 PE=4 SV=1	Gallus Gallus Domesticus (Chicken)	10
203	16.54	16.6	29.5	25.42	21.07	F1P4V1	Fibrinogen alpha chain OS=Gallus gallus GN=FGA PE=4 SV=2	Gallus Gallus Domesticus (Chicken)	13
204	16.52	16.57	23.57	20.14	18.43	A0A1D5P8A6	Calpain-2 catalytic subunit OS=Gallus gallus GN=CAPN2 PE=3 SV=1	Gallus Gallus Domesticus (Chicken)	9
205	16.45	16.45	36.01	36.01	36.01	E1BV75	Uncharacterized protein OS=Gallus gallus GN=DHRS7 PE=3 SV=1	Gallus Gallus Domesticus (Chicken)	11
206	16.24	16.29	24.07	23.9	16.27	Q5ZKP8	Lysine--tRNA ligase OS=Gallus gallus GN=RCJMB04_9m1 PE=2 SV=1	Gallus Gallus Domesticus (Chicken)	9
207	16.15	16.54	25.36	20.61	11.76	A0A1D5PDR0	Terpene cyclase/mutase family member OS=Gallus gallus GN=LSS PE=3 SV=1	Gallus Gallus Domesticus (Chicken)	8
208	16.14	16.26	20.81	19.08	14.6	E1C0F1	Dolichyl-diphosphooligosaccharide--protein glycosyltransferase subunit 1 OS=Gallus gallus GN=RPN1 PE=3 SV=3	Gallus Gallus Domesticus (Chicken)	9
209	16.14	16.18	46.98	42.62	30.54	Q5ZLG7	Uncharacterized protein OS=Gallus gallus GN=SLC25A6 PE=2 SV=1	Gallus Gallus Domesticus (Chicken)	10
210	16.04	16.05	26.92	24.73	17.95	A0A1D5PJ38	Uncharacterized protein OS=Gallus gallus PE=4 SV=1	Gallus Gallus Domesticus (Chicken)	12
211	16.02	16.02	31.9	31.61	31.61	E1BRK7	Uncharacterized protein OS=Gallus gallus GN=ANGPTL7 PE=4 SV=1	Gallus Gallus Domesticus (Chicken)	17
212	15.98	16.04	38.03	34.45	28.86	F1NK96	Uncharacterized protein OS=Gallus gallus GN=PDIA6 PE=3 SV=1	Gallus Gallus Domesticus (Chicken)	9
213	15.9	15.98	40.69	40.4	28.94	F1NFY2	Glycerol-3-phosphate dehydrogenase [NAD(+)] OS=Gallus gallus GN=GPD1L2 PE=3 SV=2	Gallus Gallus Domesticus (Chicken)	8
214	15.86	15.92	76.47	71.9	66.01	A0A1I7Q438	Nucleoside diphosphate kinase OS=Gallus gallus GN=NME2 PE=3 SV=1	Gallus Gallus Domesticus (Chicken)	10
215	15.72	15.76	63.77	51.21	45.89	E1C0F3	Uncharacterized protein OS=Gallus gallus GN=RAB7A PE=4 SV=1	Gallus Gallus Domesticus (Chicken)	8
216	15.68	15.7	81.82	81.82	64.65	A0A1D5NTE3	Uncharacterized protein OS=Gallus gallus GN=S100A4 PE=4 SV=1	Gallus Gallus Domesticus (Chicken)	40
217	15.63	15.66	29.92	26.32	26.32	F1NAT8	Uncharacterized protein OS=Gallus gallus GN=CHAD PE=4 SV=2	Gallus Gallus Domesticus (Chicken)	13
218	15.51	15.56	19.83	14.01	13.06	F1NSP8	Uncharacterized protein OS=Gallus gallus GN=HNRNPU PE=4 SV=3	Gallus Gallus Domesticus (Chicken)	8
219	15.49	15.62	33.68	29.26	22.53	Q5ZLV5	Uncharacterized protein OS=Gallus gallus GN=RCJMB04_4l9 PE=2 SV=1	Gallus Gallus Domesticus (Chicken)	9
220	15.46	15.57	12.19	8.971	7.303	A0A1D5PRD6	Uncharacterized protein OS=Gallus gallus PE=4 SV=1	Gallus Gallus Domesticus (Chicken)	10
221	15.43	15.6	16.65	13.5	11.06	E2RUH0	Ectonucleotide pyrophosphatase/phosphodiesterase 2, long form OS=Gallus gallus GN=Enpp2 PE=2 SV=1	Gallus Gallus Domesticus (Chicken)	9
222	15.34	15.49	42.48	32.87	21.24	A0A1D5P1Z4	UDP-glucose 6-dehydrogenase OS=Gallus gallus GN=UGDH PE=3 SV=1	Gallus Gallus Domesticus (Chicken)	9
223	15.3	15.36	43.7	42.91	42.52	F1NHM9	Phosphoglycerate mutase OS=Gallus gallus GN=PGAM1 PE=3 SV=3	Gallus Gallus Domesticus (Chicken)	8
224	15.26	15.33	25.04	23.21	22.2	Q5ZMF5	Putative uncharacterized protein OS=Gallus gallus GN=RCJMB04_2d15 PE=2 SV=1	Gallus Gallus Domesticus (Chicken)	9
225	15.19	15.23	37.31	37.31	31.34	A0A1D5PE17	Malate dehydrogenase OS=Gallus gallus GN=MDH1 PE=3 SV=1	Gallus Gallus Domesticus (Chicken)	8
226	15.11	15.3	8.912	5.069	3.455	F1NM47	Uncharacterized protein OS=Gallus gallus GN=LAMA1 PE=4 SV=3	Gallus Gallus Domesticus (Chicken)	9
227	15.07	15.21	24.4	20.38	12.7	Q5F374	Uncharacterized protein OS=Gallus gallus GN=RCJMB04_30e16 PE=2 SV=1	Gallus Gallus Domesticus (Chicken)	7
228	15.05	15.21	24.39	21.95	12.93	A0A1D5NXV3	Uncharacterized protein OS=Gallus gallus GN=ASPH PE=4 SV=1	Gallus Gallus Domesticus (Chicken)	8
229	14.99	15.09	38.5	29.42	20.58	Q5ZL82	Isocitrate dehydrogenase [NADP] OS=Gallus gallus GN=RCJMB04_7e11 PE=2 SV=1	Gallus Gallus Domesticus (Chicken)	9
230	14.95	15.02	36.26	26.3	21.09	F1NPA2	Uncharacterized protein OS=Gallus gallus GN=PSMD11 PE=4 SV=3	Gallus Gallus Domesticus (Chicken)	8
231	14.91	14.99	51.89	47.73	35.23	A0A1D5PY92	40S ribosomal protein S3a OS=Gallus gallus GN=RPS3A PE=3 SV=1	Gallus Gallus Domesticus (Chicken)	7
232	14.89	14.96	58.74	50	43.01	A0M8U0	Capping protein (Actin filament) muscle Z-line, alpha 2 OS=Gallus gallus GN=CAPZA2 PE=3 SV=1	Gallus Gallus Domesticus (Chicken)	11
233	14.78	14.8	40.21	33.62	26.17	Q98TD1	PIT 54 OS=Gallus gallus GN=PIT 54 PE=2 SV=1	Gallus Gallus Domesticus (Chicken)	10
234	14.66	14.75	22.57	19.41	17.43	F1NYI3	tRNA-splicing ligase RtcB homolog OS=Gallus gallus GN=RTCB PE=3 SV=2	Gallus Gallus Domesticus (Chicken)	9
235	14.66	14.72	50.46	47.4	30.89	F1N9F8	Alcohol dehydrogenase [NADP(+)] OS=Gallus gallus GN=AKR1A1 PE=4 SV=1	Gallus Gallus Domesticus (Chicken)	7
236	14.65	14.68	28.6	24.95	19.85	A0A1D5PYG0	Uncharacterized protein OS=Gallus gallus PE=4 SV=1	Gallus Gallus Domesticus (Chicken)	8
237	14.62	14.72	51.82	47.27	46.82	A0A1D5P833	Glutathione S-transferase OS=Gallus gallus GN=GSTM2 PE=3 SV=1	Gallus Gallus Domesticus (Chicken)	8
238	14.51	14.56	42.34	42.34	34.27	A0A1L1RIZ2	Uncharacterized protein OS=Gallus gallus GN=CAPNS2 PE=4 SV=1	Gallus Gallus Domesticus (Chicken)	7
239	14.37	14.42	71.43	59.4	59.4	F1NUQ3	Heart fatty acid binding protein OS=Gallus gallus GN=FABP3 PE=2 SV=2	Gallus Gallus Domesticus (Chicken)	16
240	14.36	14.38	24.92	23.97	22.71	A0A1D5PUC8	Uncharacterized protein OS=Gallus gallus PE=4 SV=1	Gallus Gallus Domesticus (Chicken)	7
241	14.27	14.28	35.66	35.31	30.07	E1C4M0	Uncharacterized protein OS=Gallus gallus GN=RPS2 PE=3 SV=1	Gallus Gallus Domesticus (Chicken)	7
242	14.26	14.32	38.61	30.94	30.94	Q6EE32	Calreticulin (Fragment) OS=Gallus gallus PE=2 SV=1	Gallus Gallus Domesticus (Chicken)	9
243	14.18	18.43	43.64	43.64	43.64	A0A1D5PIL5	14-3-3 protein theta OS=Gallus gallus GN=YWHAQ PE=3 SV=1	Gallus Gallus Domesticus (Chicken)	13
244	14.17	14.3	13.13	9.677	4.32	E1C9G7	Integrin beta OS=Gallus gallus PE=3 SV=2	Gallus Gallus Domesticus (Chicken)	6
245	14.17	14.19	46.19	45.29	45.29	Q9W6J2	Glutathione S-transferase class-alpha OS=Gallus gallus GN=GSTA4 PE=2 SV=1	Gallus Gallus Domesticus (Chicken)	11
246	14.12	23.07	54.43	49.68	35.76	E1C1I6	Uncharacterized protein OS=Gallus gallus GN=AKR1B1L PE=4 SV=2	Gallus Gallus Domesticus (Chicken)	17
247	14.12	14.13	60.64	60.64	60.64	B4Z858	Fructose-bisphosphate aldolase (Fragment) OS=Gallus gallus GN=ALDOB PE=3 SV=1	Gallus Gallus Domesticus (Chicken)	25
248	14.09	14.14	73.51	70.2	52.32	A0A1D5PEM4	Myosin light polypeptide 6 OS=Gallus gallus GN=MYL6 PE=4 SV=2	Gallus Gallus Domesticus (Chicken)	9
249	14.06	14.13	39.57	35.55	24.64	Q5ZIT7	Uncharacterized protein OS=Gallus gallus GN=PSMC3 PE=2 SV=1	Gallus Gallus Domesticus (Chicken)	7
250	14.03	14.14	27.84	27.84	16.13	R4GH26	Peptidylprolyl isomerase OS=Gallus gallus GN=FKBP10 PE=4 SV=1	Gallus Gallus Domesticus (Chicken)	8
251	13.96	14.15	17.43	15.19	8.235	Q5ZI76	Uncharacterized protein OS=Gallus gallus GN=RCJMB04_29j22 PE=2 SV=1	Gallus Gallus Domesticus (Chicken)	7
252	13.93	14.15	22.54	19.5	15.08	A0A1D5NWV2	Uncharacterized protein OS=Gallus gallus PE=4 SV=2	Gallus Gallus Domesticus (Chicken)	8
253	13.84	13.98	12.04	12.04	8.821	E1C3P2	Thrombospondin-2 OS=Gallus gallus GN=THBS2 PE=4 SV=2	Gallus Gallus Domesticus (Chicken)	8
254	13.78	13.85	43.09	43.09	35.36	Q5ZMA0	Uncharacterized protein OS=Gallus gallus GN=RCJMB04_2m6 PE=2 SV=1	Gallus Gallus Domesticus (Chicken)	7
255	13.77	13.8	37.31	37.31	37.31	O93467	GTP-binding protein OS=Gallus gallus GN=cRhoA PE=2 SV=1	Gallus Gallus Domesticus (Chicken)	7
256	13.7	20.13	31.26	31.05	26.77	A0A1D5PZ89	Keratin, type I cytoskeletal 14 OS=Gallus gallus GN=KRT14 PE=3 SV=1	Gallus Gallus Domesticus (Chicken)	11
257	13.64	13.68	51.16	50.58	50.58	A0A1D5PNS5	Uncharacterized protein OS=Gallus gallus GN=LOC770011 PE=4 SV=1	Gallus Gallus Domesticus (Chicken)	8
258	13.59	13.87	10.61	8.232	5.854	E1BSG5	Uncharacterized protein OS=Gallus gallus GN=EIF4G1 PE=4 SV=3	Gallus Gallus Domesticus (Chicken)	9
259	13.52	13.82	22.36	16.87	8.433	F1P269	ATP-citrate synthase OS=Gallus gallus GN=ACLY PE=3 SV=2	Gallus Gallus Domesticus (Chicken)	7
260	13.52	13.57	25.68	25.68	20.72	A0A1D5P7X3	Uncharacterized protein OS=Gallus gallus PE=4 SV=1	Gallus Gallus Domesticus (Chicken)	8
261	13.49	13.69	22.54	17.55	12.41	A0A1D5PJR5	Arginine--tRNA ligase, cytoplasmic OS=Gallus gallus GN=RARS PE=3 SV=1	Gallus Gallus Domesticus (Chicken)	7
262	13.48	13.56	72.73	72.73	58.79	Z4YJB8	Destrin OS=Gallus gallus GN=DSTN PE=3 SV=2	Gallus Gallus Domesticus (Chicken)	11
263	13.47	13.61	31.39	31.39	23.77	F1NZS9	Uncharacterized protein OS=Gallus gallus GN=TMPO PE=4 SV=1	Gallus Gallus Domesticus (Chicken)	8
264	13.45	21.92	23.94	22.79	20.1	O42486	Beta catenin OS=Gallus gallus GN=Bcat PE=1 SV=1	Gallus Gallus Domesticus (Chicken)	11
265	13.41	13.51	23.28	21.61	15.08	Q5ZJ21	Uncharacterized protein OS=Gallus gallus GN=Gga.38983 PE=2 SV=1	Gallus Gallus Domesticus (Chicken)	7
266	13.38	13.43	62.25	62.25	62.25	F1P3P3	Uncharacterized protein OS=Gallus gallus GN=ARHGDIA PE=4 SV=1	Gallus Gallus Domesticus (Chicken)	9
267	13.35	13.46	35.52	35.52	28.21	Q5ZLW8	Uncharacterized protein OS=Gallus gallus GN=RCJMB04_4j7 PE=2 SV=1	Gallus Gallus Domesticus (Chicken)	8
268	13.34	13.49	40.87	30.33	23.91	Q5ZKX2	Uncharacterized protein OS=Gallus gallus GN=PSMC6 PE=2 SV=1	Gallus Gallus Domesticus (Chicken)	8
269	13.29	13.36	32.74	29.44	23.1	F1NRM5	Actin-related protein 2 OS=Gallus gallus GN=ACTR2 PE=3 SV=2	Gallus Gallus Domesticus (Chicken)	7
270	13.25	15.07	28.43	25.78	21.69	F1NPG2	Isocitrate dehydrogenase [NADP] OS=Gallus gallus GN=IDH1 PE=3 SV=2	Gallus Gallus Domesticus (Chicken)	8
271	13.19	13.55	10.69	6.976	3.024	F1NJT4	Fibronectin OS=Gallus gallus GN=FN1 PE=4 SV=3	Gallus Gallus Domesticus (Chicken)	6
272	13.14	13.25	13.14	11.33	8.425	A0A1L1RRK7	Calcium-transporting ATPase OS=Gallus gallus GN=ATP2A2 PE=3 SV=1	Gallus Gallus Domesticus (Chicken)	7
273	13.12	13.29	44.04	34.11	24.83	Q90602	Single stranded D box binding factor OS=Gallus gallus GN=HNRNPAB PE=2 SV=1	Gallus Gallus Domesticus (Chicken)	8
274	13.05	13.12	20.26	18.01	18.01	F1NKY6	Uncharacterized protein OS=Gallus gallus GN=CPNE1 PE=4 SV=2	Gallus Gallus Domesticus (Chicken)	7
275	13.04	13.14	24.2	22.35	11.43	F1NTC8	Uncharacterized protein OS=Gallus gallus GN=PDLIM5 PE=4 SV=1	Gallus Gallus Domesticus (Chicken)	6
276	13.03	13.12	61.08	44.32	43.24	Q8QFM7	Chondrogenesis associated lipocalin OS=Gallus gallus GN=L-PGDS PE=2 SV=1	Gallus Gallus Domesticus (Chicken)	13
277	12.99	13.12	39.29	32.47	27.92	A0A1D5PU43	Uncharacterized protein OS=Gallus gallus GN=ECI1 PE=3 SV=1	Gallus Gallus Domesticus (Chicken)	7
278	12.99	13.08	36.36	32.66	32.32	F2Z4K4	Uncharacterized protein OS=Gallus gallus GN=LOC107053956 PE=3 SV=2	Gallus Gallus Domesticus (Chicken)	7
279	12.98	13.08	34.31	34.31	34.31	F1NNS8	Uncharacterized protein OS=Gallus gallus GN=PRDX4 PE=4 SV=2	Gallus Gallus Domesticus (Chicken)	7
280	12.89	13.26	17.56	8.914	8.473	A0A1D5PUM9	Uncharacterized protein OS=Gallus gallus GN=LOC101750205 PE=4 SV=2	Gallus Gallus Domesticus (Chicken)	9
281	12.86	12.99	24.31	15.59	12.22	F1NWX6	Plasminogen OS=Gallus gallus GN=PLG PE=3 SV=2	Gallus Gallus Domesticus (Chicken)	7
282	12.85	12.96	44.62	44.62	44.62	A0A1L1RUV8	Lumican OS=Gallus gallus GN=LUM PE=4 SV=1	Gallus Gallus Domesticus (Chicken)	21
283	12.83	12.98	25.4	21.51	21.51	Q9DEQ5	p37NB protein (Fragment) OS=Gallus gallus GN=P37NB PE=2 SV=1	Gallus Gallus Domesticus (Chicken)	9
284	12.77	12.85	20.06	15.23	9.034	F1NJ69	Uncharacterized protein OS=Gallus gallus GN=USO1 PE=4 SV=2	Gallus Gallus Domesticus (Chicken)	6
285	12.7	12.82	47.72	45.23	45.23	Q5ZJX9	Proteasome subunit alpha type OS=Gallus gallus GN=PSMA5 PE=2 SV=1	Gallus Gallus Domesticus (Chicken)	7
286	12.67	12.97	18.64	15.92	7.958	A0A1D5PXH0	AP complex subunit beta OS=Gallus gallus GN=AP1B1 PE=3 SV=1	Gallus Gallus Domesticus (Chicken)	6
287	12.62	12.71	65.21	59.55	57.12	A0A1D5PVC5	Uncharacterized protein OS=Gallus gallus PE=4 SV=1	Gallus Gallus Domesticus (Chicken)	326
288	12.51	12.57	57.07	56.59	40.98	A0A1D5PE33	Uncharacterized protein OS=Gallus gallus GN=RAB1A PE=4 SV=1	Gallus Gallus Domesticus (Chicken)	6
289	12.49	12.65	39.73	39.73	39.29	F1NYA9	Uncharacterized protein OS=Gallus gallus GN=EEF1B2 PE=3 SV=1	Gallus Gallus Domesticus (Chicken)	10
290	12.35	12.74	8.478	7.852	4.624	A0A1L1RLW7	Agrin OS=Gallus gallus GN=AGRN PE=4 SV=1	Gallus Gallus Domesticus (Chicken)	9
291	12.35	12.4	20.48	14.81	14.6	E1C1D1	Annexin OS=Gallus gallus GN=ANXA7 PE=3 SV=2	Gallus Gallus Domesticus (Chicken)	6
292	12.33	12.57	23.35	15.91	7.748	F1P5J5	Uncharacterized protein OS=Gallus gallus GN=AARS PE=3 SV=3	Gallus Gallus Domesticus (Chicken)	7
293	12.29	12.44	32.2	32.2	23.11	F1NFC6	40S ribosomal protein S4 OS=Gallus gallus PE=3 SV=3	Gallus Gallus Domesticus (Chicken)	7
294	12.27	12.59	19.77	14.7	8.592	E1C3A1	Kinesin-like protein OS=Gallus gallus GN=KIF5B PE=3 SV=1	Gallus Gallus Domesticus (Chicken)	7
295	12.25	12.73	29.56	25.29	21.67	F1NRI3	WD repeat-containing protein 1 OS=Gallus gallus GN=WDR1 PE=4 SV=2	Gallus Gallus Domesticus (Chicken)	8
296	12.24	15.09	20.6	16.43	16.43	A0A1D5PPF8	Uncharacterized protein OS=Gallus gallus GN=HSPA4 PE=3 SV=1	Gallus Gallus Domesticus (Chicken)	10
297	12.23	12.37	24.93	24.93	21.04	A0A1D5PVT6	Uncharacterized protein OS=Gallus gallus GN=Gga.54047 PE=4 SV=1	Gallus Gallus Domesticus (Chicken)	39
298	12.23	12.26	77.39	77.39	77.39	A0A1D5PMT8	Uncharacterized protein OS=Gallus gallus GN=RPLP2 PE=3 SV=1	Gallus Gallus Domesticus (Chicken)	9
299	12.2	16.26	47.32	42.41	41.96	A0A1L1RRT9	14-3-3 protein zeta OS=Gallus gallus GN=YWHAZ PE=3 SV=1	Gallus Gallus Domesticus (Chicken)	12
300	12.19	12.37	28.67	28.44	23.62	Q6EE30	Eukaryotic translation elongation factor 1 OS=Gallus gallus PE=2 SV=1	Gallus Gallus Domesticus (Chicken)	8
301	12.17	12.5	23.44	14.33	9.841	A0A1D5NZ30	Nucleolin OS=Gallus gallus GN=NCL PE=4 SV=1	Gallus Gallus Domesticus (Chicken)	7
302	12.16	12.39	17.41	13.64	6.43	Q8UWC5	Nuclear protein matrin 3 OS=Gallus gallus GN=MATR3 PE=2 SV=1	Gallus Gallus Domesticus (Chicken)	5
303	12.14	12.65	21.26	15.38	9.16	Q8AYP8	Hexokinase1 OS=Gallus gallus GN=HK1 PE=2 SV=1	Gallus Gallus Domesticus (Chicken)	6
304	12.13	12.61	8.394	5.909	3.708	E1BYQ6	Uncharacterized protein OS=Gallus gallus GN=TPR PE=4 SV=3	Gallus Gallus Domesticus (Chicken)	7
305	12.12	12.28	41.3	37.68	26.09	A0A1D5PDV6	Uncharacterized protein OS=Gallus gallus GN=RPS19 PE=4 SV=1	Gallus Gallus Domesticus (Chicken)	6
306	12.11	12.61	20.46	13.7	4.565	A0A1D5PBI5	DNA damage-binding protein 1 OS=Gallus gallus GN=DDB1 PE=4 SV=1	Gallus Gallus Domesticus (Chicken)	5
307	12.1	12.46	17.57	14.43	9.41	A0A1L1RR71	Uncharacterized protein OS=Gallus gallus GN=ALDH18A1 PE=3 SV=1	Gallus Gallus Domesticus (Chicken)	7
308	12.1	12.45	26.12	22.99	21.43	A0A1D5PN61	Clusterin OS=Gallus gallus GN=CLU PE=3 SV=1	Gallus Gallus Domesticus (Chicken)	9
309	12.06	12.29	41.77	41.37	30.92	A0A1D5PDK5	Uncharacterized protein OS=Gallus gallus PE=4 SV=2	Gallus Gallus Domesticus (Chicken)	9
310	12.06	12.07	58.18	54.55	54.55	E1BTG1	Uncharacterized protein OS=Gallus gallus GN=RPL12 PE=3 SV=2	Gallus Gallus Domesticus (Chicken)	7
311	12.03	12.16	39.37	39.37	39.37	A0A0A0MQ61	Uncharacterized protein OS=Gallus gallus GN=LOC100859645 PE=4 SV=1	Gallus Gallus Domesticus (Chicken)	7
312	11.97	12.42	30.48	27.85	19.3	Q5ZIY8	Uncharacterized protein OS=Gallus gallus GN=RNH1 PE=1 SV=1	Gallus Gallus Domesticus (Chicken)	6
313	11.95	12.19	30.45	30.45	30.45	F1N833	Prohibitin-2 OS=Gallus gallus GN=PHB2 PE=4 SV=3	Gallus Gallus Domesticus (Chicken)	7
314	11.91	12.21	30.17	24.05	15.19	F1NLE4	Glutathione synthetase OS=Gallus gallus GN=GSS PE=3 SV=2	Gallus Gallus Domesticus (Chicken)	8
315	11.86	11.96	22.99	22.73	20.32	E1C836	Uncharacterized protein OS=Gallus gallus GN=PDGFRL PE=4 SV=2	Gallus Gallus Domesticus (Chicken)	6
316	11.85	11.97	42.47	41.1	40.41	R4GGJ0	Uncharacterized protein OS=Gallus gallus GN=RPS16 PE=3 SV=1	Gallus Gallus Domesticus (Chicken)	6
317	11.74	11.82	37.96	37.96	37.96	B0FLN8	Cellular retinoic acid binding protein I OS=Gallus gallus GN=CRABP-I PE=2 SV=1	Gallus Gallus Domesticus (Chicken)	6
318	11.73	11.88	49.78	43.72	40.26	A0A1L1S0K9	Proteasome subunit alpha type OS=Gallus gallus GN=PSMA7 PE=3 SV=1	Gallus Gallus Domesticus (Chicken)	6
319	11.69	12.15	35.1	27.48	17.78	Q5ZMB8	Uncharacterized protein OS=Gallus gallus GN=PSMC2 PE=2 SV=1	Gallus Gallus Domesticus (Chicken)	7
320	11.65	21.77	32.77	26.39	20.17	Q9W744	DEAD-box RNA helicase OS=Gallus gallus GN=DDX5 PE=2 SV=1	Gallus Gallus Domesticus (Chicken)	12
321	11.64	11.96	21.23	15.7	10.43	Q5ZL51	Uncharacterized protein OS=Gallus gallus GN=RCJMB04_7m14 PE=2 SV=1	Gallus Gallus Domesticus (Chicken)	7
322	11.63	13.84	38.89	35.09	29.24	Q5F3D2	Uncharacterized protein OS=Gallus gallus GN=HNRNPH3 PE=2 SV=1	Gallus Gallus Domesticus (Chicken)	9
323	11.58	12.01	34.01	31.7	20.17	Q5ZLG6	Annexin OS=Gallus gallus GN=RCJMB04_6f1 PE=2 SV=1	Gallus Gallus Domesticus (Chicken)	6
324	11.58	11.83	27.69	22.56	16.67	R4GG61	Uncharacterized protein OS=Gallus gallus GN=SCEL PE=4 SV=3	Gallus Gallus Domesticus (Chicken)	6
325	11.51	11.77	22.85	18.64	15.88	F1NBW2	V-type proton ATPase catalytic subunit A OS=Gallus gallus GN=ATP6V1A PE=3 SV=1	Gallus Gallus Domesticus (Chicken)	7
326	11.49	12.5	10.25	6.929	3.043	A0A1D5NUU1	Uncharacterized protein OS=Gallus gallus GN=SNRNP200 PE=4 SV=2	Gallus Gallus Domesticus (Chicken)	6
327	11.31	11.39	50.26	39.49	39.49	A0A1L1RP67	Prohibitin OS=Gallus gallus GN=PHB PE=4 SV=1	Gallus Gallus Domesticus (Chicken)	6
328	11.3	11.53	29.35	29.35	21.74	Q8UWG6	Mitogen-activated protein kinase OS=Gallus gallus GN=MAPK1 PE=2 SV=1	Gallus Gallus Domesticus (Chicken)	7
329	11.27	11.43	25.21	22.16	22.16	F1NH21	Hsc70-interacting protein OS=Gallus gallus GN=ST13 PE=4 SV=1	Gallus Gallus Domesticus (Chicken)	7
330	11.23	11.42	18.39	15.33	10.95	Q5ZHR4	Uncharacterized protein OS=Gallus gallus GN=GARS PE=2 SV=1	Gallus Gallus Domesticus (Chicken)	7
331	11.19	11.39	36.29	36	28.29	A0A1L1RTQ4	Uncharacterized protein OS=Gallus gallus GN=APOH PE=4 SV=1	Gallus Gallus Domesticus (Chicken)	8
332	11.04	11.12	43.19	31.88	24.93	A0A1L1RJY6	Olfactomedin-like protein 3 OS=Gallus gallus GN=OLFML3 PE=4 SV=1	Gallus Gallus Domesticus (Chicken)	8
333	10.93	11.06	24.66	21.3	17.71	F1NI02	Argininosuccinate lyase OS=Gallus gallus GN=ASL2 PE=3 SV=2	Gallus Gallus Domesticus (Chicken)	7
334	10.93	11.01	20.32	13.63	13.63	F1NNS1	Dolichyl-diphosphooligosaccharide--protein glycosyltransferase 48 kDa subunit OS=Gallus gallus GN=DDOST PE=3 SV=3	Gallus Gallus Domesticus (Chicken)	8
335	10.87	11.01	35.94	30.31	20.62	A0A1L1RIX9	Uncharacterized protein OS=Gallus gallus GN=NUDT16L1 PE=4 SV=1	Gallus Gallus Domesticus (Chicken)	7
336	10.82	42.06	68.83	68.83	65.25	G1K338	Tubulin beta chain OS=Gallus gallus GN=TUBB2B PE=3 SV=2	Gallus Gallus Domesticus (Chicken)	32
337	10.79	10.99	9.482	7.985	4.117	F1NI05	Uncharacterized protein OS=Gallus gallus GN=LAMC1 PE=4 SV=3	Gallus Gallus Domesticus (Chicken)	5
338	10.64	10.74	14.67	10.96	5.797	E1C846	Uncharacterized protein OS=Gallus gallus GN=CILP PE=4 SV=3	Gallus Gallus Domesticus (Chicken)	5
339	10.64	10.7	10.77	7.263	4.549	E1BW56	Uncharacterized protein OS=Gallus gallus GN=CYFIP1 PE=4 SV=2	Gallus Gallus Domesticus (Chicken)	5
340	10.56	10.64	17.79	11.41	6.828	A0A1D5P409	Uncharacterized protein OS=Gallus gallus PE=4 SV=1	Gallus Gallus Domesticus (Chicken)	6
341	10.52	14.09	32.07	31.79	26.36	Q5ZLB3	Uncharacterized protein OS=Gallus gallus GN=HNRNPA1 PE=2 SV=1	Gallus Gallus Domesticus (Chicken)	8
342	10.47	15.92	41.08	36.62	26.11	E1BVD1	Uncharacterized protein OS=Gallus gallus GN=LOC418170 PE=4 SV=1	Gallus Gallus Domesticus (Chicken)	8
343	10.45	10.56	29.9	22.06	10.78	Q5ZJJ6	Leukotriene A(4) hydrolase OS=Gallus gallus GN=RCJMB04_17k12 PE=2 SV=1	Gallus Gallus Domesticus (Chicken)	6
344	10.41	10.44	34.21	27.63	24.67	O93415	Caspase-6 OS=Gallus gallus PE=2 SV=1	Gallus Gallus Domesticus (Chicken)	6
345	10.34	10.39	28	17.88	17.65	F2Z4M0	Histone-binding protein RBBP4 OS=Gallus gallus GN=RBBP4 PE=4 SV=1	Gallus Gallus Domesticus (Chicken)	6
346	10.34	10.36	20.81	20.81	20.81	F1P291	SPARC OS=Gallus gallus GN=SPARC PE=4 SV=1	Gallus Gallus Domesticus (Chicken)	6
347	10.31	10.37	37.22	32.36	24.27	Q5ZM47	Serine/threonine-protein phosphatase OS=Gallus gallus GN=PPP2CA PE=2 SV=1	Gallus Gallus Domesticus (Chicken)	6
348	10.3	10.35	18.75	14.58	9.295	E1C8P2	Uncharacterized protein OS=Gallus gallus GN=PAPSS1 PE=3 SV=1	Gallus Gallus Domesticus (Chicken)	5
349	10.27	10.33	21.66	19.21	19.21	E1BUP6	Uncharacterized protein OS=Gallus gallus PE=4 SV=3	Gallus Gallus Domesticus (Chicken)	7
350	10.22	10.27	40.79	40.79	39.47	Q5F405	Uncharacterized protein OS=Gallus gallus GN=RCJMB04_3o20 PE=2 SV=1	Gallus Gallus Domesticus (Chicken)	5
351	10.17	10.23	25.56	14.22	14.22	A0A1D5PTM1	Insulin-like growth factor 2 mRNA-binding protein 3 OS=Gallus gallus GN=IGF2BP3 PE=4 SV=1	Gallus Gallus Domesticus (Chicken)	7
352	10.15	10.24	33.15	30.92	27.86	A0A1D5P291	Uncharacterized protein OS=Gallus gallus GN=PDHB PE=4 SV=1	Gallus Gallus Domesticus (Chicken)	7
353	10.15	10.2	11.46	10.83	7.006	A0A1D5P1W7	Uncharacterized protein OS=Gallus gallus PE=4 SV=1	Gallus Gallus Domesticus (Chicken)	8
354	10.1	10.1	27.3	18.92	18.92	Q5ZJI7	Uncharacterized protein OS=Gallus gallus GN=ARPC1A PE=2 SV=1	Gallus Gallus Domesticus (Chicken)	5
355	10.09	10.1	27.12	21.75	18.36	E1C347	Uncharacterized protein OS=Gallus gallus GN=GNAO1 PE=4 SV=3	Gallus Gallus Domesticus (Chicken)	5
356	10.08	10.15	73.68	71.05	71.05	A0A1D5PM71	Uncharacterized protein OS=Gallus gallus GN=ADIRF PE=4 SV=1	Gallus Gallus Domesticus (Chicken)	16
357	10.06	14.09	64.49	52.34	52.34	O42134	Calpain small subunit (Fragment) OS=Gallus gallus PE=2 SV=1	Gallus Gallus Domesticus (Chicken)	10
358	10.04	10.93	29.09	21.97	20.42	E1BT93	Uncharacterized protein OS=Gallus gallus GN=Gga.8366 PE=3 SV=3	Gallus Gallus Domesticus (Chicken)	8
359	10.03	10.14	26.67	19.41	8	Q5ZIF4	Putative uncharacterized protein OS=Gallus gallus GN=SLC25A13 PE=2 SV=1	Gallus Gallus Domesticus (Chicken)	5
360	10.01	10.05	50.79	50.79	50.79	D5M8S2	DJ-1 OS=Gallus gallus GN=DJ-1 PE=2 SV=1	Gallus Gallus Domesticus (Chicken)	6
361	10	10	24.49	20.07	20.07	F1NVA4	Nucleophosmin OS=Gallus gallus GN=NPM1 PE=4 SV=3	Gallus Gallus Domesticus (Chicken)	5
362	10	10	39.29	38.57	38.57	E1BY89	Uncharacterized protein OS=Gallus gallus GN=RPL23 PE=3 SV=2	Gallus Gallus Domesticus (Chicken)	5
363	10	10	31.51	31.51	31.51	F1NHI4	Superoxide dismutase [Cu-Zn] OS=Gallus gallus GN=SOD3 PE=3 SV=3	Gallus Gallus Domesticus (Chicken)	5
364	10	10	65	65	65	A0A1D5P719	Peroxiredoxin-1 OS=Gallus gallus GN=PRDX1 PE=4 SV=1	Gallus Gallus Domesticus (Chicken)	8
365	9.99	12.52	28.61	20.8	20.8	F1NDN9	Keratin, type I cytoskeletal 19 OS=Gallus gallus GN=KRT19 PE=3 SV=1	Gallus Gallus Domesticus (Chicken)	7
366	9.99	10.03	27.09	20.25	15.95	A0A1D5PTB3	Uncharacterized protein OS=Gallus gallus GN=DHDH PE=4 SV=1	Gallus Gallus Domesticus (Chicken)	5
367	9.95	10.05	38.88	26.16	14.91	A0A1D5PHY8	Lissencephaly-1 homolog OS=Gallus gallus GN=PAFAH1B1 PE=3 SV=1	Gallus Gallus Domesticus (Chicken)	5
368	9.95	9.96	41.6	30.25	30.25	Q5ZKQ2	Uncharacterized protein OS=Gallus gallus GN=QDPR PE=2 SV=1	Gallus Gallus Domesticus (Chicken)	5
369	9.94	12.2	41.7	41.7	26.15	E1BYN7	Uncharacterized protein OS=Gallus gallus GN=VDAC1 PE=4 SV=1	Gallus Gallus Domesticus (Chicken)	6
370	9.89	9.93	21.72	19.23	19.23	E1BTM1	Uncharacterized protein OS=Gallus gallus GN=ETF1 PE=4 SV=3	Gallus Gallus Domesticus (Chicken)	7
371	9.85	9.93	23.8	19.88	19.88	E1C050	Eukaryotic translation initiation factor 3 subunit F OS=Gallus gallus GN=EIF3F PE=3 SV=1	Gallus Gallus Domesticus (Chicken)	5
372	9.8	9.85	59.79	52.31	52.31	A0A1D5PDE6	Myristoylated alanine-rich C-kinase substrate OS=Gallus gallus GN=MARCKS PE=4 SV=1	Gallus Gallus Domesticus (Chicken)	6
373	9.79	9.96	7.682	6.689	5.166	A0A1D5NVM0	Collagen alpha-1(XVII) chain OS=Gallus gallus GN=COL17A1 PE=4 SV=1	Gallus Gallus Domesticus (Chicken)	16
374	9.76	9.84	22.63	22.63	22.63	A0A1D5PD11	Uncharacterized protein OS=Gallus gallus GN=LOC426023 PE=4 SV=1	Gallus Gallus Domesticus (Chicken)	7
375	9.73	9.77	20.14	13.73	13.73	E1BY97	Uncharacterized protein OS=Gallus gallus GN=FAM114A1 PE=4 SV=3	Gallus Gallus Domesticus (Chicken)	6
376	9.7	9.74	44.76	21.37	21.37	F1NQW8	Serine/arginine-rich-splicing factor 1 OS=Gallus gallus GN=SRSF1 PE=4 SV=2	Gallus Gallus Domesticus (Chicken)	6
377	9.69	9.87	37.54	37.54	22.97	F1NV37	Uncharacterized protein OS=Gallus gallus GN=NT5C1B PE=4 SV=2	Gallus Gallus Domesticus (Chicken)	6
378	9.68	9.84	42.54	42.54	30.79	E1BZH9	Uncharacterized protein OS=Gallus gallus GN=HADH PE=4 SV=1	Gallus Gallus Domesticus (Chicken)	6
379	9.63	9.72	32.23	32.23	27.16	F1NT20	Uncharacterized protein OS=Gallus gallus GN=ACAT2 PE=3 SV=2	Gallus Gallus Domesticus (Chicken)	6
380	9.56	9.74	25.93	18.1	11.19	E1C4W4	Uncharacterized protein OS=Gallus gallus GN=ALDH7A1 PE=3 SV=1	Gallus Gallus Domesticus (Chicken)	5
381	9.52	9.57	40.07	32.58	26.97	A0A1D5P5A8	F-actin-capping protein subunit beta isoforms 1 and 2 OS=Gallus gallus GN=CAPZB PE=4 SV=1	Gallus Gallus Domesticus (Chicken)	5
382	9.49	9.58	26.45	20.48	15.7	A0A1L1RJ39	CD166 antigen OS=Gallus gallus GN=ALCAM PE=4 SV=1	Gallus Gallus Domesticus (Chicken)	6
383	9.39	9.48	25.38	20.86	11.18	F1NIY3	Programmed cell death protein 4 OS=Gallus gallus GN=PDCD4 PE=4 SV=2	Gallus Gallus Domesticus (Chicken)	5
384	9.38	9.43	59.06	59.06	59.06	R4GJW8	Calmodulin OS=Gallus gallus GN=CALM PE=4 SV=1	Gallus Gallus Domesticus (Chicken)	8
385	9.36	9.56	25.91	19.33	8.964	Q90XD9	Transcriptional coactivator p100 (Fragment) OS=Gallus gallus PE=2 SV=1	Gallus Gallus Domesticus (Chicken)	5
386	9.34	9.54	10.56	10.56	8.981	A0A1D5PPW2	Uncharacterized protein OS=Gallus gallus GN=PROM2 PE=4 SV=1	Gallus Gallus Domesticus (Chicken)	6
387	9.32	9.46	38.78	34.01	26.19	A0A1D5NV75	Uncharacterized protein OS=Gallus gallus GN=LOC100858304 PE=4 SV=1	Gallus Gallus Domesticus (Chicken)	6
388	9.27	9.45	16.53	13.07	5.042	A0A1D5P8H7	Uncharacterized protein OS=Gallus gallus GN=XPO1 PE=4 SV=1	Gallus Gallus Domesticus (Chicken)	5
389	9.26	9.36	23.09	17.78	12.93	Q5F3J3	Uncharacterized protein OS=Gallus gallus GN=RCJMB04_15g18 PE=2 SV=1	Gallus Gallus Domesticus (Chicken)	6
390	9.25	9.34	15.61	14.13	12.64	Q5W4S2	Prolyl 4-hydroxylase alpha-2 subunit (Fragment) OS=Gallus gallus GN=P4HA2 PE=4 SV=1	Gallus Gallus Domesticus (Chicken)	5
391	9.11	9.2	16.62	12.03	10.68	F1NV49	ATP-dependent RNA helicase DDX1 OS=Gallus gallus GN=DDX1 PE=4 SV=3	Gallus Gallus Domesticus (Chicken)	5
392	9.11	9.14	39.78	39.78	39.78	A0A1D5PK48	Uncharacterized protein OS=Gallus gallus GN=APOC3 PE=4 SV=1	Gallus Gallus Domesticus (Chicken)	5
393	9.09	9.22	8.792	6.656	6.656	A0A1D6UPS9	Uncharacterized protein OS=Gallus gallus GN=SF3B3 PE=4 SV=1	Gallus Gallus Domesticus (Chicken)	6
394	9.04	9.08	31.56	31.56	27.56	E1BQD1	Uncharacterized protein OS=Gallus gallus GN=LOC418811 PE=4 SV=3	Gallus Gallus Domesticus (Chicken)	5
395	9.03	9.08	64.49	57.01	45.79	A0A1D5PQ38	40S ribosomal protein S13 OS=Gallus gallus GN=RPS13 PE=4 SV=1	Gallus Gallus Domesticus (Chicken)	6
396	9.02	9.45	17.31	17.31	14.62	A0A1D5P5T7	Uncharacterized protein OS=Gallus gallus PE=4 SV=2	Gallus Gallus Domesticus (Chicken)	6
397	8.96	8.99	31.25	31.25	31.25	A0A1D5PYL6	Uncharacterized protein OS=Gallus gallus GN=GSTA PE=4 SV=1	Gallus Gallus Domesticus (Chicken)	5
398	8.94	9.03	16.63	14.89	12.96	Q5F3M8	Succinyl-CoA:3-ketoacid-coenzyme A transferase OS=Gallus gallus GN=RCJMB04_12o19 PE=2 SV=1	Gallus Gallus Domesticus (Chicken)	5
399	8.93	9	33.18	25.81	25.35	A0A1L1RUE7	Proteasome subunit beta type OS=Gallus gallus PE=3 SV=1	Gallus Gallus Domesticus (Chicken)	5
400	8.93	9	22.78	19.72	19.72	F1P574	Uncharacterized protein OS=Gallus gallus GN=GMPPB PE=4 SV=2	Gallus Gallus Domesticus (Chicken)	5
401	8.91	10.66	31.82	29.77	21.59	F1NSP7	26S protease regulatory subunit 4 OS=Gallus gallus GN=PSMC1 PE=3 SV=3	Gallus Gallus Domesticus (Chicken)	6
402	8.89	8.97	33.17	32.68	32.2	A0A1I7Q3Y7	GTP-binding nuclear protein Ran OS=Gallus gallus GN=RAN PE=3 SV=1	Gallus Gallus Domesticus (Chicken)	5
403	8.87	8.98	40.33	19.81	10.38	A0A1D5P7K7	Uncharacterized protein OS=Gallus gallus GN=SEPT7 PE=3 SV=1	Gallus Gallus Domesticus (Chicken)	6
404	8.85	9.06	23.96	16.7	16.7	Q5ZHR1	Uncharacterized protein OS=Gallus gallus GN=RCJMB04_34c21 PE=2 SV=1	Gallus Gallus Domesticus (Chicken)	6
405	8.82	9.16	10.28	8.933	5.455	E1BQH2	Uncharacterized protein OS=Gallus gallus GN=IARS PE=3 SV=3	Gallus Gallus Domesticus (Chicken)	6
406	8.8	8.9	25.44	21.71	14.47	F1N8Z4	RuvB-like helicase OS=Gallus gallus GN=RUVBL1 PE=3 SV=1	Gallus Gallus Domesticus (Chicken)	5
407	8.8	8.85	78.72	78.72	78.72	A0A1D5PRF2	Macrophage migration inhibitory factor OS=Gallus gallus GN=MIF PE=4 SV=1	Gallus Gallus Domesticus (Chicken)	16
408	8.75	8.96	28.39	23.73	16.53	Q5ZMN1	Uncharacterized protein OS=Gallus gallus GN=G3BP1 PE=2 SV=1	Gallus Gallus Domesticus (Chicken)	6
409	8.73	8.85	24.79	17.36	10.95	Q9W6F5	Vitamin-D binding protein OS=Gallus gallus GN=VTDB PE=2 SV=1	Gallus Gallus Domesticus (Chicken)	6
410	8.72	8.84	66.92	59.23	39.23	F1NXW3	Uncharacterized protein OS=Gallus gallus GN=RPS15A PE=3 SV=3	Gallus Gallus Domesticus (Chicken)	5
411	8.69	8.87	30.73	28.13	24.48	Q6LC82	GTPase cRac1A OS=Gallus gallus GN=cRac1A PE=2 SV=1	Gallus Gallus Domesticus (Chicken)	5
412	8.68	8.72	30.8	30.8	26	A0A1D5PQD2	Uncharacterized protein OS=Gallus gallus GN=LOC415662 PE=3 SV=1	Gallus Gallus Domesticus (Chicken)	7
413	8.65	8.67	45.39	32.24	32.24	Q5ZJD6	Uncharacterized protein OS=Gallus gallus GN=RCJMB04_19c7 PE=2 SV=1	Gallus Gallus Domesticus (Chicken)	5
414	8.64	8.81	18.32	12.5	6.807	A0A1D5PW68	Eukaryotic translation initiation factor 3 subunit B OS=Gallus gallus GN=EIF3B PE=3 SV=1	Gallus Gallus Domesticus (Chicken)	7
415	8.62	8.71	46.79	46.79	34.86	Q5F3R8	Uncharacterized protein OS=Gallus gallus GN=RCJMB04_8i9 PE=2 SV=1	Gallus Gallus Domesticus (Chicken)	6
416	8.58	8.71	19.33	16	16	F1P1K3	Arp2/3 complex 34 kDa subunit OS=Gallus gallus GN=ARPC2 PE=3 SV=3	Gallus Gallus Domesticus (Chicken)	5
417	8.58	8.68	27.06	27.06	27.06	F1NPJ8	Glutathione peroxidase OS=Gallus gallus GN=GPX3 PE=3 SV=2	Gallus Gallus Domesticus (Chicken)	5
418	8.57	8.78	15.21	9.839	5.725	A0A1D5NVZ1	Uncharacterized protein OS=Gallus gallus GN=FAM120A PE=4 SV=1	Gallus Gallus Domesticus (Chicken)	5
419	8.56	8.58	44.7	35.61	29.92	A0A1D5NTE9	Uncharacterized protein OS=Gallus gallus PE=3 SV=1	Gallus Gallus Domesticus (Chicken)	4
420	8.49	10.69	5.567	2.731	1.996	F1NII7	Uncharacterized protein OS=Gallus gallus GN=FBN1 PE=4 SV=3	Gallus Gallus Domesticus (Chicken)	7
421	8.46	8.47	36.31	35.71	22.62	F1P010	Actin-related protein 2/3 complex subunit 4 OS=Gallus gallus GN=ARPC4 PE=3 SV=3	Gallus Gallus Domesticus (Chicken)	4
422	8.44	8.47	38.89	38.89	30.34	A0A1D5PHL0	Proteasome subunit alpha type OS=Gallus gallus GN=PSMA2 PE=3 SV=1	Gallus Gallus Domesticus (Chicken)	4
423	8.42	8.52	37	32.6	32.6	Q90ZK7	Peptidylprolyl isomerase OS=Gallus gallus GN=FKBP25 PE=2 SV=1	Gallus Gallus Domesticus (Chicken)	5
424	8.41	8.43	21.26	14.25	10.98	A0A1D5PCD1	Uncharacterized protein OS=Gallus gallus GN=FLOT2 PE=4 SV=1	Gallus Gallus Domesticus (Chicken)	4
425	8.4	8.43	33.94	29.39	16.06	A0A1D5P888	Serine/threonine-protein phosphatase OS=Gallus gallus GN=LOC100858156 PE=3 SV=1	Gallus Gallus Domesticus (Chicken)	4
426	8.39	8.55	19.77	16.47	11.2	Q91001	Prothrombin OS=Gallus gallus PE=2 SV=1	Gallus Gallus Domesticus (Chicken)	5
427	8.38	8.5	18.48	11.67	10.31	O13255	2',5'-oligo adenylate synthetase A (Fragment) OS=Gallus gallus GN=OAS*A PE=2 SV=1	Gallus Gallus Domesticus (Chicken)	5
428	8.35	8.48	31.38	31.03	23.45	F1NT28	Uncharacterized protein OS=Gallus gallus GN=PPA1 PE=4 SV=2	Gallus Gallus Domesticus (Chicken)	5
429	8.34	8.41	24.24	14.83	13.72	F1NZA1	Uncharacterized protein OS=Gallus gallus GN=TTLL12 PE=4 SV=1	Gallus Gallus Domesticus (Chicken)	6
430	8.31	8.38	18.41	15.58	15.58	F1NL64	Casein kinase I isoform alpha OS=Gallus gallus GN=CSNK1A1 PE=3 SV=2	Gallus Gallus Domesticus (Chicken)	6
431	8.3	8.42	40.74	31.65	20.54	A0A1D5PKN8	Sulfurtransferase OS=Gallus gallus GN=MPST PE=4 SV=1	Gallus Gallus Domesticus (Chicken)	5
432	8.26	8.38	16.29	11.79	6.358	Q5ZJK3	Signal transducer and activator of transcription OS=Gallus gallus GN=STAT1 PE=2 SV=1	Gallus Gallus Domesticus (Chicken)	4
433	8.26	8.31	19.41	19.41	16.22	Q5ZI86	Uncharacterized protein OS=Gallus gallus GN=RCJMB04_29e19 PE=2 SV=1	Gallus Gallus Domesticus (Chicken)	4
434	8.21	8.26	8.669	8.669	5.057	R4GF99	Aminopeptidase Ey OS=Gallus gallus GN=ANPEP PE=4 SV=2	Gallus Gallus Domesticus (Chicken)	4
435	8.21	8.22	23.15	23.15	23.15	A0A1D5PKK2	Uncharacterized protein OS=Gallus gallus PE=4 SV=1	Gallus Gallus Domesticus (Chicken)	5
436	8.2	8.3	29.54	22.98	10.07	F1P582	Uncharacterized protein OS=Gallus gallus GN=UQCRC2 PE=1 SV=1	Gallus Gallus Domesticus (Chicken)	4
437	8.18	8.4	15.38	13.53	6.821	E1BXY4	Uncharacterized protein OS=Gallus gallus GN=DNM1 PE=3 SV=3	Gallus Gallus Domesticus (Chicken)	5
438	8.14	8.83	40.68	30.75	19.85	A0A1D5PAU7	Aminoacylase OS=Gallus gallus GN=LOC107056878 PE=3 SV=1	Gallus Gallus Domesticus (Chicken)	6
439	8.13	8.32	12.14	8.378	5.693	A0A1D5P9T4	Uncharacterized protein OS=Gallus gallus GN=UNC45A PE=4 SV=1	Gallus Gallus Domesticus (Chicken)	5
440	8.12	8.26	13.33	10.88	7.836	E1C8W4	Ubiquitinyl hydrolase 1 OS=Gallus gallus GN=USP5 PE=3 SV=3	Gallus Gallus Domesticus (Chicken)	5
441	8.11	10.24	33.17	33.17	29.27	A0A1D5PHB7	Ras-related protein Rab-6A OS=Gallus gallus GN=RAB6A PE=4 SV=1	Gallus Gallus Domesticus (Chicken)	5
442	8.11	8.12	50.29	41.71	29.71	R4GHQ1	ADP-ribosylation factor 6 OS=Gallus gallus GN=ARF6 PE=3 SV=2	Gallus Gallus Domesticus (Chicken)	4
443	8.09	16.72	25.98	17.44	12.99	Q9YGW6	Ezrin OS=Gallus gallus GN=EZR PE=2 SV=1	Gallus Gallus Domesticus (Chicken)	9
444	8.09	8.19	24.01	18.72	13.44	A0A1D5PAY0	Uncharacterized protein OS=Gallus gallus GN=SRPX PE=4 SV=1	Gallus Gallus Domesticus (Chicken)	5
445	8.07	8.19	36.29	36.29	31.65	Q6JLB2	Proteasome subunit beta type OS=Gallus gallus GN=PSMB1 PE=3 SV=1	Gallus Gallus Domesticus (Chicken)	5
446	8.07	8.12	16.36	11.64	9.455	F1P150	Glypican-1 OS=Gallus gallus GN=GPC1 PE=2 SV=2	Gallus Gallus Domesticus (Chicken)	4
447	8.06	9.39	21.23	19.18	11.64	F1NAM2	Lamin-B1 OS=Gallus gallus GN=LMNB1 PE=3 SV=3	Gallus Gallus Domesticus (Chicken)	5
448	8.06	8.15	18.55	13.71	9.879	A0A1D5P9V6	Aldehyde dehydrogenase OS=Gallus gallus GN=ALDH3B1 PE=3 SV=1	Gallus Gallus Domesticus (Chicken)	4
449	8.05	8.22	23.54	23.54	16.15	Q5F4A4	Inosine-5'-monophosphate dehydrogenase OS=Gallus gallus GN=IMPDH2 PE=2 SV=1	Gallus Gallus Domesticus (Chicken)	5
450	8.04	8.04	24.52	20.31	20.31	A0A1L1RMC0	Proteasome subunit alpha type OS=Gallus gallus PE=3 SV=1	Gallus Gallus Domesticus (Chicken)	4
451	8.03	8.03	52.52	46.04	39.57	R4GLT1	Cystatin OS=Gallus gallus GN=CST3 PE=3 SV=2	Gallus Gallus Domesticus (Chicken)	7
452	8.01	8.14	22.21	16.18	6.176	O42390	RGD-CAP OS=Gallus gallus PE=2 SV=1	Gallus Gallus Domesticus (Chicken)	4
453	8.01	8.06	23.98	17.89	12.2	A0A1D5PGD9	Uncharacterized protein OS=Gallus gallus GN=HSPE1 PE=3 SV=1	Gallus Gallus Domesticus (Chicken)	4
454	8.01	8.01	36.72	19.67	16.07	Q5ZKU6	Calponin OS=Gallus gallus GN=CNN2 PE=2 SV=1	Gallus Gallus Domesticus (Chicken)	4
455	8	8.01	40	23.53	23.53	E1C2L5	Uncharacterized protein OS=Gallus gallus GN=ALYREF PE=4 SV=3	Gallus Gallus Domesticus (Chicken)	5
456	8	8	57.79	57.79	57.79	F1N8Q1	Superoxide dismutase [Cu-Zn] OS=Gallus gallus GN=SOD1 PE=3 SV=2	Gallus Gallus Domesticus (Chicken)	6
457	8	8	24.24	23.64	23.64	E1C4N0	Uncharacterized protein OS=Gallus gallus GN=RPS10 PE=4 SV=2	Gallus Gallus Domesticus (Chicken)	4
458	8	8	36.84	36.84	36.84	A0A1L1RQA1	Eukaryotic translation initiation factor 5A OS=Gallus gallus PE=3 SV=1	Gallus Gallus Domesticus (Chicken)	4
459	8	8	73.33	73.33	73.33	Q6WEB3	Thymosin beta 4 OS=Gallus gallus PE=2 SV=1	Gallus Gallus Domesticus (Chicken)	4
460	8	8	41.32	41.32	41.32	A0A1I7Q419	40S ribosomal protein S12 OS=Gallus gallus GN=RPS12 PE=3 SV=1	Gallus Gallus Domesticus (Chicken)	4
461	7.96	8.13	46.49	46.49	38.38	A0A1D5PDK7	60S ribosomal protein L7 OS=Gallus gallus GN=RPL7 PE=4 SV=1	Gallus Gallus Domesticus (Chicken)	5
462	7.93	8.04	28.02	28.02	18.68	F1NBS9	Uncharacterized protein OS=Gallus gallus PE=4 SV=3	Gallus Gallus Domesticus (Chicken)	4
463	7.93	8.02	25.09	20.85	13.43	O93417	Caspase-3 OS=Gallus gallus GN=CASP3 PE=2 SV=1	Gallus Gallus Domesticus (Chicken)	4
464	7.87	7.97	40.57	32.03	25.62	A0A1D5P8C3	Hydroxypyruvate isomerase OS=Gallus gallus GN=HYI PE=3 SV=1	Gallus Gallus Domesticus (Chicken)	5
465	7.87	7.96	54.77	54.77	34.67	A0A1D5NVS3	Uncharacterized protein OS=Gallus gallus GN=DPT PE=4 SV=1	Gallus Gallus Domesticus (Chicken)	7
466	7.84	8.02	28.23	21.47	17.1	Q5F3E6	Uncharacterized protein OS=Gallus gallus GN=RCJMB04_19g16 PE=2 SV=1	Gallus Gallus Domesticus (Chicken)	5
467	7.81	8.08	17.12	16.34	14.59	Q5ZM75	Uncharacterized protein OS=Gallus gallus GN=RCJMB04_2o24 PE=2 SV=1	Gallus Gallus Domesticus (Chicken)	5
468	7.8	7.94	14.19	8.322	8.322	Q5F3S3	Uncharacterized protein OS=Gallus gallus GN=RCJMB04_8b2 PE=2 SV=1	Gallus Gallus Domesticus (Chicken)	5
469	7.8	7.86	26.98	26.98	26.98	A0A1D5PC92	Histone H2B OS=Gallus gallus GN=HIST1H2B5L PE=3 SV=1	Gallus Gallus Domesticus (Chicken)	13
470	7.77	7.88	65.22	65.22	42.03	I6LLZ9	Glutathione peroxidase (Fragment) OS=Gallus gallus PE=2 SV=1	Gallus Gallus Domesticus (Chicken)	4
471	7.75	7.8	43.6	33.14	33.14	Q45KQ2	Aggrecan promoter binding protein OS=Gallus gallus PE=2 SV=1	Gallus Gallus Domesticus (Chicken)	4
472	7.73	7.91	28.93	28.93	19.83	E1BUB6	Uncharacterized protein OS=Gallus gallus GN=GSTT1L PE=4 SV=3	Gallus Gallus Domesticus (Chicken)	4
473	7.73	7.78	23.29	19.25	19.25	Q5ZL99	Uncharacterized protein (Fragment) OS=Gallus gallus GN=RCJMB04_7b3 PE=2 SV=1	Gallus Gallus Domesticus (Chicken)	4
474	7.71	7.89	34.44	25.19	20.37	A0A1L1RWL5	Heterogeneous nuclear ribonucleoprotein D-like OS=Gallus gallus GN=HNRNPDL PE=4 SV=1	Gallus Gallus Domesticus (Chicken)	5
475	7.66	7.7	40.44	40.44	40.44	A0A1L1RNL6	Uncharacterized protein OS=Gallus gallus GN=NACA PE=4 SV=1	Gallus Gallus Domesticus (Chicken)	4
476	7.62	7.78	26.93	17.33	11.48	F1NWA8	Uncharacterized protein OS=Gallus gallus GN=DNPEP PE=3 SV=3	Gallus Gallus Domesticus (Chicken)	4
477	7.61	7.68	25.1	25.1	17.87	A0A1I7Q3Z7	Microtubule-associated protein RP/EB family member 1 OS=Gallus gallus GN=MAPRE1 PE=4 SV=1	Gallus Gallus Domesticus (Chicken)	4
478	7.57	7.75	20.93	16.51	12.33	Q5ZIZ6	Uncharacterized protein OS=Gallus gallus GN=CTBP1 PE=2 SV=1	Gallus Gallus Domesticus (Chicken)	5
479	7.56	7.66	14.99	13.42	8.568	E1C6M9	Cadherin-1 OS=Gallus gallus GN=CDH1 PE=4 SV=2	Gallus Gallus Domesticus (Chicken)	5
480	7.51	7.57	30.49	24.22	24.22	A0A1L1RX58	NSFL1 cofactor p47 OS=Gallus gallus GN=NSFL1C PE=4 SV=1	Gallus Gallus Domesticus (Chicken)	4
481	7.49	9.87	32.9	27.76	16.2	A0A1L1RR66	Eukaryotic initiation factor 4A-III OS=Gallus gallus GN=EIF4A3 PE=3 SV=1	Gallus Gallus Domesticus (Chicken)	6
482	7.49	7.55	22.02	15.37	12.84	A0A1D5P2V1	Uncharacterized protein OS=Gallus gallus GN=TTC38 PE=4 SV=1	Gallus Gallus Domesticus (Chicken)	4
483	7.48	7.66	19.85	17.92	12.52	Q5ZMD9	Uncharacterized protein OS=Gallus gallus GN=RCJMB04_2h4 PE=2 SV=1	Gallus Gallus Domesticus (Chicken)	5
484	7.47	7.79	22.25	15.75	8.48	Q5ZLU4	Uncharacterized protein OS=Gallus gallus GN=RCJMB04_4n15 PE=2 SV=1	Gallus Gallus Domesticus (Chicken)	5
485	7.46	7.56	23.38	23.38	14.39	F2Z4L5	Uncharacterized protein OS=Gallus gallus PE=4 SV=2	Gallus Gallus Domesticus (Chicken)	3
486	7.45	7.77	21.16	12.09	5.233	E1C5U6	Uncharacterized protein OS=Gallus gallus GN=VILL PE=4 SV=4	Gallus Gallus Domesticus (Chicken)	4
487	7.45	7.61	19.01	15.92	15.92	F1P555	Uncharacterized protein OS=Gallus gallus GN=SFPQ PE=4 SV=3	Gallus Gallus Domesticus (Chicken)	6
488	7.42	7.55	25.6	18.75	12.1	Q9I8A2	Vacuolar H-ATPase B subunit osteoclast isozyme (Fragment) OS=Gallus gallus GN=VATB PE=2 SV=1	Gallus Gallus Domesticus (Chicken)	4
489	7.41	7.47	26.38	26.17	12.55	E1BXS1	Uncharacterized protein OS=Gallus gallus GN=BCL2L13 PE=4 SV=3	Gallus Gallus Domesticus (Chicken)	5
490	7.39	7.64	13.32	9.877	3.982	E1C7P4	Uncharacterized protein OS=Gallus gallus GN=CFH PE=4 SV=2	Gallus Gallus Domesticus (Chicken)	4
491	7.36	7.59	24.84	18.39	18.39	A0A1D5P3E2	Uncharacterized protein OS=Gallus gallus GN=SEPT2L PE=3 SV=1	Gallus Gallus Domesticus (Chicken)	5
492	7.35	7.74	32.81	18.2	9.213	A0A1L1RPY6	Eukaryotic translation initiation factor 3 subunit E OS=Gallus gallus GN=EIF3E PE=3 SV=1	Gallus Gallus Domesticus (Chicken)	4
493	7.34	7.51	47.62	47.62	30.48	A0A1D5P810	Uncharacterized protein OS=Gallus gallus PE=3 SV=1	Gallus Gallus Domesticus (Chicken)	4
494	7.33	7.38	14.47	7.66	7.66	E3VLA1	Mx1 protein OS=Gallus gallus PE=2 SV=1	Gallus Gallus Domesticus (Chicken)	4
495	7.32	7.39	21.04	16.29	14.03	F1N9H8	Protein PRRC1 OS=Gallus gallus GN=PRRC1 PE=4 SV=2	Gallus Gallus Domesticus (Chicken)	4
496	7.3	7.48	9.082	8.283	5.888	F1NY05	Hypoxia up-regulated protein 1 OS=Gallus gallus GN=HYOU1 PE=3 SV=3	Gallus Gallus Domesticus (Chicken)	4
497	7.3	7.4	24.43	24.43	24.43	F1NPD3	60S ribosomal protein L18a OS=Gallus gallus GN=C1H12ORF66 PE=3 SV=3	Gallus Gallus Domesticus (Chicken)	5
498	7.27	7.35	37.73	37.73	17.27	A0A1D5PFJ0	Uncharacterized protein OS=Gallus gallus PE=4 SV=1	Gallus Gallus Domesticus (Chicken)	3
499	7.25	7.52	20.23	17.91	9.302	Q5ZIE0	Uncharacterized protein OS=Gallus gallus GN=EIF5 PE=2 SV=1	Gallus Gallus Domesticus (Chicken)	4
500	7.22	7.36	23.27	23.27	22.64	A0A1L1RJ56	60S ribosomal protein L13 OS=Gallus gallus GN=RPL13 PE=3 SV=1	Gallus Gallus Domesticus (Chicken)	4
501	7.18	7.53	30.2	27.92	11.42	A0A1D5P7C6	Uncharacterized protein OS=Gallus gallus GN=PA2G4 PE=4 SV=1	Gallus Gallus Domesticus (Chicken)	4
502	7.18	7.36	19.46	17.51	9.922	A0A1L1S0C5	Uncharacterized protein OS=Gallus gallus GN=SNX1 PE=4 SV=1	Gallus Gallus Domesticus (Chicken)	4
503	7.18	7.35	14.98	13.11	7.491	F1NSS4	Non-specific lipid-transfer protein OS=Gallus gallus GN=SCP2 PE=3 SV=3	Gallus Gallus Domesticus (Chicken)	3
504	7.15	7.29	14.29	14.29	11.08	E1BSL7	Uncharacterized protein OS=Gallus gallus GN=ERP44 PE=4 SV=3	Gallus Gallus Domesticus (Chicken)	5
505	7.09	7.39	20.04	15.89	6.023	F1NUT6	26S proteasome non-ATPase regulatory subunit 1 OS=Gallus gallus GN=PSMD1 PE=4 SV=3	Gallus Gallus Domesticus (Chicken)	4
506	7.08	7.16	13.08	7.986	4.928	E1C2I9	Uncharacterized protein OS=Gallus gallus GN=LARS PE=3 SV=1	Gallus Gallus Domesticus (Chicken)	4
507	7.07	7.21	26.77	26.77	26.77	Q5ZM28	Uncharacterized protein OS=Gallus gallus GN=RCJMB04_3f15 PE=2 SV=1	Gallus Gallus Domesticus (Chicken)	5
508	7.07	7.19	17.16	14.37	11.94	A0A1D5PIS7	Insulin-like growth factor 2 mRNA-binding protein 1 OS=Gallus gallus GN=IGF2BP1 PE=4 SV=1	Gallus Gallus Domesticus (Chicken)	5
509	7.04	7.17	13.13	13.13	8.249	A0A1D5PK28	Syntaxin-binding protein 1 OS=Gallus gallus GN=STXBP1 PE=3 SV=1	Gallus Gallus Domesticus (Chicken)	4
510	7.03	7.19	18.05	16.83	14.63	F1NW48	Uncharacterized protein OS=Gallus gallus GN=ACTR3B PE=3 SV=2	Gallus Gallus Domesticus (Chicken)	5
511	6.98	7.07	10.02	10.02	7.569	R4GGG9	Uncharacterized protein OS=Gallus gallus PE=4 SV=2	Gallus Gallus Domesticus (Chicken)	4
512	6.96	7.1	16.56	16.56	13.73	R4GM71	Phosphatidylcholine-sterol acyltransferase OS=Gallus gallus GN=LCAT PE=4 SV=2	Gallus Gallus Domesticus (Chicken)	4
513	6.95	7.11	19.71	14.11	10.22	A0A1D5PYU3	Obg-like ATPase 1 OS=Gallus gallus GN=OLA1 PE=3 SV=1	Gallus Gallus Domesticus (Chicken)	4
514	6.94	9.33	9.423	7.555	6.112	F1P0J8	Uncharacterized protein OS=Gallus gallus GN=THBS1 PE=4 SV=3	Gallus Gallus Domesticus (Chicken)	5
515	6.9	6.96	20.21	12.08	10	E1C8W3	Uncharacterized protein OS=Gallus gallus GN=ENDOD1 PE=4 SV=2	Gallus Gallus Domesticus (Chicken)	4
516	6.89	7.19	16.61	11.3	7.036	R4GHW9	Erythroid protein 4.1 OS=Gallus gallus GN=EPB41 PE=4 SV=1	Gallus Gallus Domesticus (Chicken)	4
517	6.88	7.13	22.6	18.75	15.14	Q5ZMA7	Uncharacterized protein OS=Gallus gallus GN=MST4 PE=2 SV=1	Gallus Gallus Domesticus (Chicken)	5
518	6.86	6.97	25.58	12.87	11.32	E1C8Z0	Dolichyl-diphosphooligosaccharide--protein glycosyltransferase subunit 2 OS=Gallus gallus GN=RPN2 PE=4 SV=3	Gallus Gallus Domesticus (Chicken)	4
519	6.82	6.9	13.56	8.401	2.935	F1NH66	Uncharacterized protein OS=Gallus gallus GN=EML4 PE=4 SV=2	Gallus Gallus Domesticus (Chicken)	3
520	6.81	6.86	22.97	20.81	16.22	H9KZT7	Uncharacterized protein OS=Gallus gallus GN=ILF2 PE=4 SV=2	Gallus Gallus Domesticus (Chicken)	4
521	6.8	7	32.61	32.61	32.61	Q6EE62	Ribosomal protein (Fragment) OS=Gallus gallus PE=2 SV=1	Gallus Gallus Domesticus (Chicken)	6
522	6.79	6.94	37.71	26.69	19.7	F1NMN2	Uncharacterized protein OS=Gallus gallus GN=SPINK5 PE=4 SV=3	Gallus Gallus Domesticus (Chicken)	5
523	6.78	7.03	43.9	41.95	33.17	E1BYW9	Proteasome subunit beta type OS=Gallus gallus GN=PSMB3 PE=3 SV=1	Gallus Gallus Domesticus (Chicken)	6
524	6.77	6.82	35.22	25.91	17.41	Q9PTD6	Ribosomal protein S6 (Fragment) OS=Gallus gallus PE=2 SV=1	Gallus Gallus Domesticus (Chicken)	4
525	6.72	6.77	30.17	20.95	8.939	A0A1D5PS40	Uncharacterized protein OS=Gallus gallus GN=SLC25A3 PE=3 SV=1	Gallus Gallus Domesticus (Chicken)	3
526	6.7	6.88	25.67	25.67	20	F1NV09	Epithelial cell adhesion molecule OS=Gallus gallus GN=EPCAM PE=4 SV=2	Gallus Gallus Domesticus (Chicken)	5
527	6.7	6.85	44.66	41.5	25.69	A0A1D5PFB4	Uncharacterized protein OS=Gallus gallus GN=RPS7 PE=4 SV=1	Gallus Gallus Domesticus (Chicken)	4
528	6.69	7.67	11.39	9.335	7.595	E1BTX9	Serine/threonine-protein phosphatase OS=Gallus gallus GN=PPEF1 PE=3 SV=2	Gallus Gallus Domesticus (Chicken)	4
529	6.68	6.81	13.89	11.85	8.148	E1BS31	Uncharacterized protein OS=Gallus gallus GN=MPP6 PE=4 SV=3	Gallus Gallus Domesticus (Chicken)	5
530	6.66	6.84	26.71	26.71	13.95	A0A1D5PW25	Uncharacterized protein OS=Gallus gallus GN=LMAN2 PE=4 SV=1	Gallus Gallus Domesticus (Chicken)	4
531	6.63	6.82	10.36	7.979	4.352	E1BU12	Uncharacterized protein OS=Gallus gallus GN=COL21A1 PE=4 SV=2	Gallus Gallus Domesticus (Chicken)	4
532	6.62	6.86	28.92	20.23	10.4	A0A1D5NZM5	Uncharacterized protein OS=Gallus gallus GN=RCC2 PE=4 SV=1	Gallus Gallus Domesticus (Chicken)	5
533	6.61	6.73	9.524	9.524	9.524	E1C7Y3	D-3-phosphoglycerate dehydrogenase OS=Gallus gallus GN=PHGDH PE=3 SV=3	Gallus Gallus Domesticus (Chicken)	4
534	6.59	6.83	29.22	15.31	8.748	Q5ZJQ6	Uncharacterized protein OS=Gallus gallus GN=DARS PE=2 SV=1	Gallus Gallus Domesticus (Chicken)	5
535	6.57	6.68	12.4	8.858	8.858	Q5ZKW4	Uncharacterized protein OS=Gallus gallus GN=RCJMB04_8o6 PE=2 SV=1	Gallus Gallus Domesticus (Chicken)	4
536	6.56	6.65	32.2	27.8	27.32	Q5ZI93	Putative uncharacterized protein OS=Gallus gallus GN=TPD52L2 PE=2 SV=1	Gallus Gallus Domesticus (Chicken)	4
537	6.55	6.61	26.24	26.24	26.24	R4GGM5	Uncharacterized protein OS=Gallus gallus GN=TMED7 PE=3 SV=1	Gallus Gallus Domesticus (Chicken)	5
538	6.52	6.59	63.86	62.65	40.96	E1BSJ2	40S ribosomal protein S21 OS=Gallus gallus GN=RPS21 PE=3 SV=2	Gallus Gallus Domesticus (Chicken)	3
539	6.46	6.54	31.13	30.46	30.46	Q5ZHW8	Uncharacterized protein OS=Gallus gallus GN=RPS14 PE=2 SV=1	Gallus Gallus Domesticus (Chicken)	4
540	6.44	6.52	34.34	22.73	18.69	A0A1L1RJD3	Uncharacterized protein OS=Gallus gallus GN=LOC770025 PE=3 SV=1	Gallus Gallus Domesticus (Chicken)	3
541	6.42	6.44	39.07	39.07	39.07	Q5ZMV5	Actin-related protein 2/3 complex subunit 5 OS=Gallus gallus GN=ARPC5 PE=2 SV=1	Gallus Gallus Domesticus (Chicken)	5
542	6.41	6.66	4.901	2.015	1.343	F1NRP8	Uncharacterized protein OS=Gallus gallus GN=DST PE=4 SV=3	Gallus Gallus Domesticus (Chicken)	5
543	6.4	11.63	47.22	39.44	35.56	Q5ZKR9	Uncharacterized protein OS=Gallus gallus GN=RCJMB04_9i5 PE=2 SV=1	Gallus Gallus Domesticus (Chicken)	7
544	6.38	6.45	31.32	31.32	27.47	F1N9A3	Uncharacterized protein OS=Gallus gallus GN=ARL3 PE=3 SV=3	Gallus Gallus Domesticus (Chicken)	4
545	6.35	6.45	18.04	13.73	11.18	A0A1D5PLS2	Citrate synthase OS=Gallus gallus GN=CS PE=3 SV=1	Gallus Gallus Domesticus (Chicken)	4
546	6.33	6.4	8.959	7.615	5.039	I3VQH4	Interleukin enhancer binding factor 3-like protein OS=Gallus gallus GN=ILF3 PE=2 SV=1	Gallus Gallus Domesticus (Chicken)	4
547	6.33	6.35	45.74	43.41	31.01	Q92069	Histone H2A OS=Gallus gallus GN=H2A-VII PE=3 SV=2	Gallus Gallus Domesticus (Chicken)	7
548	6.32	6.4	30.77	30.77	23.08	A0A1D5PI87	Uncharacterized protein OS=Gallus gallus GN=HSD17B10 PE=3 SV=1	Gallus Gallus Domesticus (Chicken)	4
549	6.3	6.33	28.65	22.92	22.4	A0A1D5NVI1	Uncharacterized protein OS=Gallus gallus GN=RPL9 PE=4 SV=1	Gallus Gallus Domesticus (Chicken)	3
550	6.3	6.32	16.47	16.47	12.35	Q5ZLB5	Putative uncharacterized protein OS=Gallus gallus GN=RCJMB04_6n13 PE=2 SV=1	Gallus Gallus Domesticus (Chicken)	3
551	6.29	6.39	20	20	20	F1NAC8	Uncharacterized protein OS=Gallus gallus GN=SNRPA1 PE=4 SV=1	Gallus Gallus Domesticus (Chicken)	4
552	6.28	6.32	21.5	6.542	6.542	Q5ZM17	Uncharacterized protein OS=Gallus gallus GN=RCJMB04_3g13 PE=2 SV=1	Gallus Gallus Domesticus (Chicken)	3
553	6.25	6.41	8.296	7.124	2.885	F1P4D9	Uncharacterized protein OS=Gallus gallus GN=MYO1E PE=3 SV=3	Gallus Gallus Domesticus (Chicken)	3
554	6.25	6.34	23.55	18.6	18.6	F1NZC0	Aldose 1-epimerase OS=Gallus gallus GN=GALM PE=3 SV=3	Gallus Gallus Domesticus (Chicken)	4
555	6.2	6.33	19.38	18.22	15.5	A0A1L1RUM6	72 kDa type IV collagenase OS=Gallus gallus GN=MMP2 PE=4 SV=1	Gallus Gallus Domesticus (Chicken)	4
556	6.2	6.33	12.78	12.78	10.78	Q5F426	Pyruvate dehydrogenase E1 component subunit alpha OS=Gallus gallus GN=PDHA1 PE=2 SV=1	Gallus Gallus Domesticus (Chicken)	4
557	6.2	6.21	19.35	10.14	8.295	Q5ZMK3	Uncharacterized protein OS=Gallus gallus GN=SCCPDH PE=2 SV=1	Gallus Gallus Domesticus (Chicken)	3
558	6.16	6.32	22.63	17.44	10.76	Q5ZM76	Uncharacterized protein OS=Gallus gallus GN=FUBP3 PE=2 SV=1	Gallus Gallus Domesticus (Chicken)	4
559	6.16	6.17	15.32	15.32	15.32	E1C2A1	Uncharacterized protein OS=Gallus gallus PE=4 SV=3	Gallus Gallus Domesticus (Chicken)	3
560	6.14	6.4	22.09	17.98	12.33	E1C7C1	Uncharacterized protein OS=Gallus gallus GN=C8B PE=4 SV=2	Gallus Gallus Domesticus (Chicken)	5
561	6.12	6.2	23.91	21.5	8.937	F1P4H4	Uncharacterized protein OS=Gallus gallus GN=TXNDC5 PE=3 SV=1	Gallus Gallus Domesticus (Chicken)	3
562	6.09	6.21	27.31	24.79	14.29	A0A1D5PD90	Uncharacterized protein OS=Gallus gallus GN=LOC417293 PE=4 SV=1	Gallus Gallus Domesticus (Chicken)	3
563	6.07	6.08	52.22	42.22	42.22	A0A1D5NXY4	Uncharacterized protein OS=Gallus gallus GN=BANF1 PE=4 SV=1	Gallus Gallus Domesticus (Chicken)	3
564	6.07	6.08	40.48	26.79	26.79	A0A1I7Q422	Transthyretin OS=Gallus gallus GN=TTR PE=3 SV=1	Gallus Gallus Domesticus (Chicken)	3
565	6.07	6.07	12.02	7.214	7.214	F1NPH3	Uncharacterized protein OS=Gallus gallus GN=VWA1 PE=4 SV=2	Gallus Gallus Domesticus (Chicken)	3
566	6.06	6.15	37.39	27.83	27.39	Q9PW67	Ubiquitin carboxyl-terminal hydrolase OS=Gallus gallus GN=UCH-6 PE=2 SV=1	Gallus Gallus Domesticus (Chicken)	4
567	6.06	6.07	11.11	7.341	7.341	Q6J4Y8	FUS/TLS OS=Gallus gallus PE=1 SV=1	Gallus Gallus Domesticus (Chicken)	3
568	6.04	6.04	32.42	20.55	20.55	Q5ZIR6	Uncharacterized protein OS=Gallus gallus GN=RCJMB04_24a4 PE=2 SV=1	Gallus Gallus Domesticus (Chicken)	4
569	6.03	6.17	27.59	27.59	24.14	Q90WR3	Hemopexin (Fragment) OS=Gallus gallus PE=2 SV=1	Gallus Gallus Domesticus (Chicken)	5
570	6.03	6.14	22.36	14.5	14.5	F1P541	Ubiquitin carboxyl-terminal hydrolase OS=Gallus gallus GN=UCHL5 PE=3 SV=3	Gallus Gallus Domesticus (Chicken)	5
571	6.02	6.09	8.149	6.961	6.961	Q5ZJ61	Uncharacterized protein OS=Gallus gallus GN=FARSB PE=2 SV=1	Gallus Gallus Domesticus (Chicken)	4
572	6.01	6.19	11.7	8.2	5.9	F1NL05	Poly [ADP-ribose] polymerase OS=Gallus gallus GN=PARP1 PE=4 SV=3	Gallus Gallus Domesticus (Chicken)	4
573	6.01	6.1	33.13	21.47	21.47	F1N9I5	ELAV-like protein OS=Gallus gallus GN=ELAVL1 PE=3 SV=1	Gallus Gallus Domesticus (Chicken)	5
574	6	9.34	30.48	30.48	30.48	A0A1D5PPL7	Uncharacterized protein OS=Gallus gallus PE=4 SV=2	Gallus Gallus Domesticus (Chicken)	5
575	6	6	27.39	19.11	19.11	E1C8F7	Uncharacterized protein OS=Gallus gallus GN=RPL24 PE=4 SV=3	Gallus Gallus Domesticus (Chicken)	3
576	6	6	30	29.23	29.23	A0A1L1RT65	40S ribosomal protein S24 OS=Gallus gallus GN=RPS24 PE=3 SV=1	Gallus Gallus Domesticus (Chicken)	4
577	6	6	7.918	7.918	7.918	R4GI86	Uncharacterized protein OS=Gallus gallus GN=CAB39 PE=4 SV=1	Gallus Gallus Domesticus (Chicken)	3
578	6	6	13.82	13.82	13.82	F1NEQ6	Proteasome subunit alpha type OS=Gallus gallus GN=PSMA6 PE=3 SV=2	Gallus Gallus Domesticus (Chicken)	3
579	6	6	23.26	23.26	23.26	E1C937	Uncharacterized protein OS=Gallus gallus GN=AGR2 PE=4 SV=1	Gallus Gallus Domesticus (Chicken)	3
580	6	6	44.12	44.12	44.12	A0A1D5PR77	Uncharacterized protein OS=Gallus gallus PE=4 SV=1	Gallus Gallus Domesticus (Chicken)	3
581	5.96	6.16	35.83	23.53	15.78	Q5ZK81	S-(hydroxymethyl)glutathione dehydrogenase OS=Gallus gallus GN=RCJMB04_12i19 PE=2 SV=1	Gallus Gallus Domesticus (Chicken)	4
582	5.94	6.12	28.19	25.53	12.77	Q5ZM58	Uncharacterized protein OS=Gallus gallus GN=ACTR1A PE=2 SV=1	Gallus Gallus Domesticus (Chicken)	3
583	5.93	5.97	26.49	26.49	26.49	A0A1D5PHF6	Uncharacterized protein OS=Gallus gallus PE=4 SV=1	Gallus Gallus Domesticus (Chicken)	4
584	5.92	6.06	24	24	24	F1NU56	Uncharacterized protein OS=Gallus gallus GN=RPS25 PE=4 SV=2	Gallus Gallus Domesticus (Chicken)	3
585	5.92	6.02	21.9	18.57	16.9	A0A1D5P1U0	Protein-lysine 6-oxidase OS=Gallus gallus GN=LOX PE=4 SV=1	Gallus Gallus Domesticus (Chicken)	5
586	5.89	6.04	15.16	5.882	4.575	A0A1D5P0E2	Protein transport protein Sec23A OS=Gallus gallus GN=SEC23A PE=4 SV=1	Gallus Gallus Domesticus (Chicken)	3
587	5.89	5.96	23.16	8.211	6.105	F1NJM9	Uncharacterized protein OS=Gallus gallus PE=4 SV=4	Gallus Gallus Domesticus (Chicken)	3
588	5.89	5.93	42.03	25.36	25.36	R4GL88	Cellular retinoic acid-binding protein 2 OS=Gallus gallus GN=CRABP2 PE=3 SV=2	Gallus Gallus Domesticus (Chicken)	3
589	5.88	6.13	27.13	24.66	14.8	D0VX31	Mitochondrial ubiquinol-cytochrome-c reductase complex core protein i OS=Gallus gallus PE=1 SV=1	Gallus Gallus Domesticus (Chicken)	5
590	5.87	5.93	26.64	26.64	16.59	F1NT44	Translin OS=Gallus gallus GN=TSN PE=4 SV=1	Gallus Gallus Domesticus (Chicken)	3
591	5.86	6.01	7.376	6.383	5.532	Q5ZLA7	Uncharacterized protein OS=Gallus gallus GN=STT3A PE=2 SV=1	Gallus Gallus Domesticus (Chicken)	4
592	5.86	5.95	10.45	8.941	5.089	F1NCA2	Glycerol-3-phosphate dehydrogenase OS=Gallus gallus GN=GPD2 PE=3 SV=2	Gallus Gallus Domesticus (Chicken)	3
593	5.85	5.92	52.63	52.63	51.75	Q5F3C9	SH3 domain-binding glutamic acid-rich-like protein OS=Gallus gallus GN=SH3BGRL PE=2 SV=1	Gallus Gallus Domesticus (Chicken)	5
594	5.84	6.06	11.97	6.65	2.343	A0A1D5PIH4	Uncharacterized protein OS=Gallus gallus GN=UGGT1 PE=4 SV=1	Gallus Gallus Domesticus (Chicken)	3
595	5.84	6	32.21	19.46	11.41	F1P2P4	ATP-dependent (S)-NAD(P)H-hydrate dehydratase OS=Gallus gallus PE=3 SV=3	Gallus Gallus Domesticus (Chicken)	3
596	5.78	5.85	20.29	20.29	20.29	F1NZW7	Peptidyl-prolyl cis-trans isomerase OS=Gallus gallus PE=3 SV=3	Gallus Gallus Domesticus (Chicken)	3
597	5.75	14	30.25	24.73	17.08	A0A1D5PJG4	Uncharacterized protein OS=Gallus gallus GN=SYNCRIP PE=4 SV=1	Gallus Gallus Domesticus (Chicken)	8
598	5.75	5.84	37.42	29.75	13.5	Q91956	Uncharacterized protein OS=Gallus gallus PE=2 SV=1	Gallus Gallus Domesticus (Chicken)	3
599	5.74	5.82	51.16	51.16	48.84	F1NF81	Acyl-CoA-binding protein OS=Gallus gallus GN=DBI PE=4 SV=1	Gallus Gallus Domesticus (Chicken)	4
600	5.74	5.8	10.22	10.22	5.812	A0A1D5PLN1	Uncharacterized protein OS=Gallus gallus PE=4 SV=1	Gallus Gallus Domesticus (Chicken)	3
601	5.7	5.74	27.66	15.96	15.96	E1BXC2	S-formylglutathione hydrolase OS=Gallus gallus GN=ESD PE=3 SV=3	Gallus Gallus Domesticus (Chicken)	3
602	5.68	5.74	23.43	11.59	8.816	R4GHV0	Uncharacterized protein OS=Gallus gallus GN=OLFML1 PE=4 SV=1	Gallus Gallus Domesticus (Chicken)	3
603	5.68	5.72	28.33	18.33	18.33	F1N9Q2	Lactoylglutathione lyase OS=Gallus gallus GN=GLO1 PE=3 SV=3	Gallus Gallus Domesticus (Chicken)	3
604	5.67	10.08	33.87	24.79	19.51	Q90W37	Alpha 1 type IIA collagen OS=Gallus gallus GN=COL2A1 PE=2 SV=1	Gallus Gallus Domesticus (Chicken)	70
605	5.66	5.7	11.83	11.83	11.83	A0A1D5PVN8	Uncharacterized protein OS=Gallus gallus PE=4 SV=1	Gallus Gallus Domesticus (Chicken)	4
606	5.65	5.74	17.43	15.71	8.621	E1C6W3	Uncharacterized protein OS=Gallus gallus GN=OXSR1 PE=4 SV=2	Gallus Gallus Domesticus (Chicken)	3
607	5.61	5.7	11.58	6.205	3.413	F1NNW1	Putative helicase MOV-10 OS=Gallus gallus GN=MOV10 PE=4 SV=2	Gallus Gallus Domesticus (Chicken)	3
608	5.6	5.67	13.92	10.54	10.54	E1BSP1	Uncharacterized protein OS=Gallus gallus PE=4 SV=2	Gallus Gallus Domesticus (Chicken)	5
609	5.6	5.67	21.4	21.4	16.74	Q5ZIP7	Uncharacterized protein OS=Gallus gallus GN=RAB5A PE=2 SV=1	Gallus Gallus Domesticus (Chicken)	3
610	5.59	5.71	31.06	24.26	23.83	Q5ZI35	Uncharacterized protein OS=Gallus gallus GN=RCJMB04_30l19 PE=2 SV=1	Gallus Gallus Domesticus (Chicken)	3
611	5.56	5.76	28.92	18.1	9.051	F1NU75	Uncharacterized protein OS=Gallus gallus PE=4 SV=4	Gallus Gallus Domesticus (Chicken)	3
612	5.55	5.83	33.73	33.73	17.25	A0A1D5NU61	Keratocan OS=Gallus gallus GN=KERA PE=4 SV=1	Gallus Gallus Domesticus (Chicken)	11
613	5.54	5.61	12.91	12.44	12.44	H9L1F4	Perilipin OS=Gallus gallus GN=PLIN4 PE=3 SV=2	Gallus Gallus Domesticus (Chicken)	3
614	5.52	5.74	8.706	5.107	1.216	E1BY27	Uncharacterized protein OS=Gallus gallus PE=3 SV=2	Gallus Gallus Domesticus (Chicken)	2
615	5.52	5.66	44.22	25.17	15.65	F1NDP5	Sulfurtransferase OS=Gallus gallus GN=TST PE=4 SV=3	Gallus Gallus Domesticus (Chicken)	3
616	5.51	5.67	24.91	15.66	11.39	A0A1L1RZ93	Succinate dehydrogenase [ubiquinone] iron-sulfur subunit, mitochondrial OS=Gallus gallus GN=MRPS16 PE=3 SV=1	Gallus Gallus Domesticus (Chicken)	3
617	5.51	5.62	31.21	28.9	13.58	Q5ZIX2	Uncharacterized protein OS=Gallus gallus GN=RCJMB04_23a9 PE=2 SV=1	Gallus Gallus Domesticus (Chicken)	3
618	5.47	5.67	20.52	13.77	11.69	F1NZD3	Uncharacterized protein OS=Gallus gallus GN=RBMX PE=4 SV=1	Gallus Gallus Domesticus (Chicken)	4
619	5.47	5.66	23.12	23.12	16.47	E1C1R8	Uncharacterized protein OS=Gallus gallus GN=MSI2 PE=4 SV=2	Gallus Gallus Domesticus (Chicken)	4
620	5.46	5.54	39.33	38.76	17.98	F1NHD8	Uncharacterized protein OS=Gallus gallus GN=PDCD6 PE=4 SV=2	Gallus Gallus Domesticus (Chicken)	3
621	5.43	7.56	31.72	31.72	25	A0A1D5P5F5	Uncharacterized protein OS=Gallus gallus PE=3 SV=1	Gallus Gallus Domesticus (Chicken)	8
622	5.43	5.47	67.35	65.31	65.31	F1NHH1	Uncharacterized protein OS=Gallus gallus GN=CSTB PE=4 SV=2	Gallus Gallus Domesticus (Chicken)	5
623	5.42	5.53	68.85	65.57	32.79	R4GMD9	Uncharacterized protein OS=Gallus gallus GN=TXNDC17 PE=4 SV=1	Gallus Gallus Domesticus (Chicken)	3
624	5.41	5.49	12.89	8.972	6.688	A0A1D5PGA4	Uncharacterized protein OS=Gallus gallus GN=RETSAT PE=4 SV=1	Gallus Gallus Domesticus (Chicken)	3
625	5.4	11.67	14.86	12.61	12.61	Q90796	Alpha-1 type XI collagen (Fragment) OS=Gallus gallus PE=2 SV=1	Gallus Gallus Domesticus (Chicken)	23
626	5.39	5.54	38.33	31.28	17.62	Q85B99	Cytochrome c oxidase subunit 2 OS=Gallus gallus GN=COX2 PE=3 SV=1	Gallus Gallus Domesticus (Chicken)	3
627	5.37	5.42	34.34	34.34	34.34	A0A1D5P071	Uncharacterized protein OS=Gallus gallus GN=S100A14 PE=3 SV=1	Gallus Gallus Domesticus (Chicken)	3
628	5.36	5.57	32.4	32.4	25.14	A0A1D5NUK5	Uncharacterized protein OS=Gallus gallus GN=APRT PE=3 SV=1	Gallus Gallus Domesticus (Chicken)	4
629	5.35	5.52	16.75	12.74	12.74	F1NYE5	Uncharacterized protein OS=Gallus gallus GN=SERBP1 PE=4 SV=3	Gallus Gallus Domesticus (Chicken)	4
630	5.35	5.44	11.55	9.278	6.392	F1NZ61	Uncharacterized protein OS=Gallus gallus GN=MMP27 PE=3 SV=2	Gallus Gallus Domesticus (Chicken)	3
631	5.34	5.59	17.12	10.86	10.86	Q5ZMR2	Uncharacterized protein OS=Gallus gallus GN=RCJMB04_1g10 PE=2 SV=1	Gallus Gallus Domesticus (Chicken)	4
632	5.32	5.7	25	22.45	9.672	F1NCE1	Eukaryotic translation initiation factor 3 subunit D OS=Gallus gallus GN=EIF3D PE=3 SV=3	Gallus Gallus Domesticus (Chicken)	4
633	5.32	5.52	17.65	10.35	10.35	A0A1D5NXD1	Uncharacterized protein OS=Gallus gallus GN=ACOT9 PE=4 SV=1	Gallus Gallus Domesticus (Chicken)	4
634	5.32	5.44	22.67	13.66	13.66	F1NV15	Sideroflexin OS=Gallus gallus GN=SFXN3 PE=3 SV=2	Gallus Gallus Domesticus (Chicken)	3
635	5.31	5.55	32.52	21.17	14.42	E1BU27	Uncharacterized protein OS=Gallus gallus GN=AKR1D1 PE=4 SV=3	Gallus Gallus Domesticus (Chicken)	5
636	5.3	5.45	30.77	17.95	13.78	A0A1D5PWD7	Uncharacterized protein OS=Gallus gallus PE=4 SV=1	Gallus Gallus Domesticus (Chicken)	3
637	5.29	5.36	22.84	22.84	18.97	A0A1D5PAE4	Uncharacterized protein OS=Gallus gallus GN=HDGF PE=4 SV=1	Gallus Gallus Domesticus (Chicken)	3
638	5.27	5.57	26.36	26.36	23.01	Q90706	CLE7 OS=Gallus gallus GN=CLE7 PE=2 SV=1	Gallus Gallus Domesticus (Chicken)	4
639	5.27	5.45	20.21	20.21	18.09	R4GLK3	Uncharacterized protein OS=Gallus gallus GN=PSMD4 PE=4 SV=2	Gallus Gallus Domesticus (Chicken)	4
640	5.26	5.48	18.66	15.4	13.23	A0A1D5P8V8	Uncharacterized protein OS=Gallus gallus GN=VPS4B PE=3 SV=1	Gallus Gallus Domesticus (Chicken)	5
641	5.26	5.34	32.08	32.08	25.47	A0A1L1RU62	Basigin OS=Gallus gallus GN=BSG PE=4 SV=1	Gallus Gallus Domesticus (Chicken)	3
642	5.22	12.53	17.81	14.86	9.29	A0A1D5PEV5	Uncharacterized protein OS=Gallus gallus GN=HK2 PE=3 SV=1	Gallus Gallus Domesticus (Chicken)	7
643	5.22	5.35	24.9	8.996	8.996	A0A1D5NZU2	Calcium/calmodulin-dependent protein kinase type II delta chain OS=Gallus gallus GN=CAMK2D PE=3 SV=1	Gallus Gallus Domesticus (Chicken)	3
644	5.22	5.33	21.57	16.18	16.18	F1NQG5	Ribosomal protein L15 OS=Gallus gallus GN=RPL15 PE=3 SV=2	Gallus Gallus Domesticus (Chicken)	3
645	5.19	5.39	13.32	7.379	5.174	A0A1D5PWC0	Dynactin subunit 1 OS=Gallus gallus GN=DCTN1 PE=4 SV=1	Gallus Gallus Domesticus (Chicken)	3
646	5.18	5.45	4.177	4.177	2.764	E1BZ19	DNA topoisomerase 2 OS=Gallus gallus GN=TOP2B PE=3 SV=3	Gallus Gallus Domesticus (Chicken)	4
647	5.17	13.76	18.27	13.4	11.03	Q5ZME4	Alpha-1,4 glucan phosphorylase OS=Gallus gallus GN=RCJMB04_2f16 PE=2 SV=1	Gallus Gallus Domesticus (Chicken)	8
648	5.17	5.36	15.17	13.11	13.11	F1N903	Uncharacterized protein OS=Gallus gallus GN=PSMD6 PE=4 SV=2	Gallus Gallus Domesticus (Chicken)	4
649	5.16	5.25	5.767	5.767	4.641	Q5ZLW1	Uncharacterized protein OS=Gallus gallus GN=RCJMB04_4k14 PE=2 SV=1	Gallus Gallus Domesticus (Chicken)	3
650	5.15	5.26	24.26	17.57	4.95	F6R1X6	Uncharacterized protein OS=Gallus gallus GN=SSB PE=4 SV=1	Gallus Gallus Domesticus (Chicken)	2
651	5.14	5.21	26.67	23.14	20.39	Q5ZLI2	Proteasome subunit alpha type OS=Gallus gallus GN=PSMA3 PE=2 SV=1	Gallus Gallus Domesticus (Chicken)	4
652	5.13	5.24	14.93	11.94	6.716	F1NJU7	Tyrosine--tRNA ligase OS=Gallus gallus GN=YARS PE=3 SV=3	Gallus Gallus Domesticus (Chicken)	3
653	5.13	5.19	62.77	62.77	42.55	A0A1D5PNW0	60S ribosomal protein L30 OS=Gallus gallus GN=RPL30 PE=4 SV=1	Gallus Gallus Domesticus (Chicken)	5
654	5.12	5.29	15.35	15.35	12.01	Q5ZM32	Dihydrolipoyl dehydrogenase OS=Gallus gallus GN=DLD PE=2 SV=1	Gallus Gallus Domesticus (Chicken)	4
655	5.12	5.21	18.52	10.74	6.852	A0A1L1RXY9	116 kDa U5 small nuclear ribonucleoprotein component OS=Gallus gallus GN=EFTUD2 PE=4 SV=1	Gallus Gallus Domesticus (Chicken)	3
656	5.1	5.18	16.8	10.2	8	A0A1L1S0K3	Phenylalanine--tRNA ligase alpha subunit OS=Gallus gallus GN=FARSA PE=4 SV=1	Gallus Gallus Domesticus (Chicken)	3
657	5.09	5.31	42.16	30.81	22.7	A0A1D5P4K6	Uncharacterized protein OS=Gallus gallus PE=4 SV=1	Gallus Gallus Domesticus (Chicken)	4
658	5.09	5.24	22.15	18.12	15.1	Q8UWG7	60S ribosomal protein L6 OS=Gallus gallus GN=RPL6 PE=2 SV=1	Gallus Gallus Domesticus (Chicken)	3
659	5.07	5.27	12.67	11.11	8	E1C3U6	Uncharacterized protein OS=Gallus gallus GN=COPS2 PE=4 SV=3	Gallus Gallus Domesticus (Chicken)	3
660	5.07	5.12	44.19	44.19	44.19	Q6B834	Histone H4 (Fragment) OS=Gallus gallus PE=3 SV=1	Gallus Gallus Domesticus (Chicken)	4
661	5.06	5.12	15.52	15.52	11.04	A0A1D5PIY9	Uncharacterized protein OS=Gallus gallus GN=HSPBP1 PE=4 SV=1	Gallus Gallus Domesticus (Chicken)	3
662	5.03	5.19	18.1	8.321	4.38	A0A1D5PIZ1	Uncharacterized protein OS=Gallus gallus GN=THOP1 PE=3 SV=1	Gallus Gallus Domesticus (Chicken)	3
663	5.02	5.33	13	10.4	7	Q5ZK86	Uncharacterized protein OS=Gallus gallus GN=RCJMB04_12f15 PE=2 SV=1	Gallus Gallus Domesticus (Chicken)	3
664	5.01	5.1	24.72	22.14	13.28	Q5ZJL3	Uncharacterized protein OS=Gallus gallus GN=PSMF1 PE=2 SV=1	Gallus Gallus Domesticus (Chicken)	3
665	4.99	5.12	25.91	14.96	14.96	F1P006	Toll-interacting protein OS=Gallus gallus GN=TOLLIP PE=4 SV=1	Gallus Gallus Domesticus (Chicken)	3
666	4.99	5.07	19.03	19.03	14.19	A0A1I7Q3Y8	Sodium/potassium-transporting ATPase subunit beta OS=Gallus gallus GN=ATP1B3 PE=3 SV=1	Gallus Gallus Domesticus (Chicken)	3
667	4.98	5.4	4.847	3.008	2.451	E6N1X5	Complement C4 OS=Gallus gallus GN=C4 PE=4 SV=1	Gallus Gallus Domesticus (Chicken)	3
668	4.96	5.02	7.516	7.516	7.516	Q5ZMC1	Uncharacterized protein OS=Gallus gallus GN=RP11-529K1.3 PE=2 SV=1	Gallus Gallus Domesticus (Chicken)	3
669	4.95	5.08	35	35	35	A0A1D5PNR0	RNA-binding protein 8A OS=Gallus gallus GN=RBM8A PE=3 SV=1	Gallus Gallus Domesticus (Chicken)	3
670	4.91	5.06	11.48	7.254	3.03	A0A1L1RZY6	Integrin alpha-6 OS=Gallus gallus GN=ITGA6 PE=3 SV=1	Gallus Gallus Domesticus (Chicken)	3
671	4.89	5.06	9.587	9.587	5.992	Q9DGJ7	Beta-amyloid protein 751 isoform OS=Gallus gallus PE=2 SV=1	Gallus Gallus Domesticus (Chicken)	3
672	4.87	5.08	22.17	15.84	8.597	Q5ZJT4	Peptidylprolyl isomerase OS=Gallus gallus GN=RCJMB04_15n8 PE=2 SV=1	Gallus Gallus Domesticus (Chicken)	3
673	4.85	5.09	16.59	16.59	13.36	A0A1D5PPQ7	Uncharacterized protein OS=Gallus gallus GN=EIF4E PE=3 SV=1	Gallus Gallus Domesticus (Chicken)	3
674	4.85	4.97	9.091	3.947	3.947	F1NLE6	Oxysterol-binding protein OS=Gallus gallus PE=3 SV=3	Gallus Gallus Domesticus (Chicken)	3
675	4.84	7.01	10.12	6.702	6.702	E1C8N1	Uncharacterized protein OS=Gallus gallus GN=COMP PE=4 SV=1	Gallus Gallus Domesticus (Chicken)	4
676	4.84	4.93	17.94	12.97	4.44	F1NU55	Uncharacterized protein OS=Gallus gallus GN=CTTN PE=4 SV=2	Gallus Gallus Domesticus (Chicken)	2
677	4.84	4.9	23.02	21.43	16.27	A0A1D5PDN3	Proliferating cell nuclear antigen OS=Gallus gallus GN=PCNA PE=3 SV=1	Gallus Gallus Domesticus (Chicken)	4
678	4.81	5.13	29.05	28.57	18.57	Q5ZLP5	Uncharacterized protein OS=Gallus gallus GN=SARNP PE=2 SV=1	Gallus Gallus Domesticus (Chicken)	3
679	4.81	4.93	36.43	26.43	26.43	Q5ZL50	Profilin OS=Gallus gallus GN=PFN2 PE=2 SV=1	Gallus Gallus Domesticus (Chicken)	3
680	4.78	7.09	15.33	14.18	4.47	A0A1D5PP94	Uncharacterized protein OS=Gallus gallus PE=3 SV=1	Gallus Gallus Domesticus (Chicken)	3
681	4.77	4.93	30.48	30.48	30.48	F1NP48	60S ribosomal protein L36 OS=Gallus gallus GN=RPL36 PE=3 SV=3	Gallus Gallus Domesticus (Chicken)	4
682	4.75	5.12	10.64	9.595	5.547	A0A1D6UPR4	Acetoacetyl-CoA synthetase OS=Gallus gallus GN=AACS PE=4 SV=1	Gallus Gallus Domesticus (Chicken)	4
683	4.75	4.84	41.55	34.3	13.53	F1NB02	40S ribosomal protein S8 OS=Gallus gallus GN=RPS8 PE=3 SV=3	Gallus Gallus Domesticus (Chicken)	3
684	4.74	5.01	4.501	1.5	0.7407	E1C245	Uncharacterized protein OS=Gallus gallus GN=MACF1 PE=4 SV=3	Gallus Gallus Domesticus (Chicken)	3
685	4.68	4.86	11.81	8.766	6.082	F1N8H6	Heterochromatin protein 1-binding protein 3 OS=Gallus gallus GN=HP1BP3 PE=4 SV=1	Gallus Gallus Domesticus (Chicken)	3
686	4.67	4.84	19.64	19.64	19.64	Q5ZHQ7	S-methyl-5'-thioadenosine phosphorylase OS=Gallus gallus GN=MTAP PE=2 SV=1	Gallus Gallus Domesticus (Chicken)	4
687	4.67	4.73	23.57	12.12	9.764	A0A1L1RVJ3	Eukaryotic translation initiation factor 3 subunit L OS=Gallus gallus GN=EIF3L PE=4 SV=1	Gallus Gallus Domesticus (Chicken)	2
688	4.66	36.43	59.83	55.24	54.59	F1NXR6	Tubulin alpha chain OS=Gallus gallus GN=TUBA4A PE=3 SV=4	Gallus Gallus Domesticus (Chicken)	28
689	4.64	4.79	40.85	40.85	40.85	Q5ZJ22	Uncharacterized protein OS=Gallus gallus GN=RCJMB04_21j8 PE=2 SV=1	Gallus Gallus Domesticus (Chicken)	4
690	4.61	4.8	13.25	13.25	13.25	A0A1D5PK62	Uncharacterized protein OS=Gallus gallus PE=4 SV=1	Gallus Gallus Domesticus (Chicken)	3
691	4.6	4.7	7.684	5.902	3.675	F1NZE1	Uncharacterized protein OS=Gallus gallus GN=FAM129B PE=4 SV=3	Gallus Gallus Domesticus (Chicken)	2
692	4.58	16.06	40.94	36.58	32.89	F1NJ10	Uncharacterized protein OS=Gallus gallus GN=SLC25A5 PE=3 SV=3	Gallus Gallus Domesticus (Chicken)	9
693	4.58	4.88	25.84	22.49	13.37	Q5ZHW3	Uncharacterized protein OS=Gallus gallus GN=BUB3 PE=2 SV=1	Gallus Gallus Domesticus (Chicken)	4
694	4.58	4.78	8.878	7.119	4.271	A0A1D5NTY2	Golgi apparatus protein 1 OS=Gallus gallus GN=GLG1 PE=4 SV=1	Gallus Gallus Domesticus (Chicken)	4
695	4.57	4.64	36.16	21.47	8.475	F1NCU9	Serum paraoxonase/arylesterase 2 OS=Gallus gallus GN=PON2 PE=4 SV=2	Gallus Gallus Domesticus (Chicken)	2
696	4.56	4.74	29.03	23.96	23.96	E1BYL1	Peptidylprolyl isomerase OS=Gallus gallus PE=4 SV=2	Gallus Gallus Domesticus (Chicken)	4
697	4.53	4.68	31.36	24.58	5.72	F1NPF0	Uncharacterized protein OS=Gallus gallus GN=EIF2S3L PE=4 SV=1	Gallus Gallus Domesticus (Chicken)	2
698	4.53	4.58	8.194	5.866	3.166	A0A1L1RKY0	Uncharacterized protein OS=Gallus gallus PE=4 SV=1	Gallus Gallus Domesticus (Chicken)	2
699	4.52	4.76	12.97	7.861	2.107	Q8AWB7	Structural maintenance of chromosomes protein OS=Gallus gallus GN=SMC1 PE=2 SV=2	Gallus Gallus Domesticus (Chicken)	2
700	4.52	4.7	20.45	18.47	16.19	Q5ZLY3	Uncharacterized protein OS=Gallus gallus GN=TMOD3 PE=2 SV=1	Gallus Gallus Domesticus (Chicken)	4
701	4.51	4.63	14.93	14.93	14.93	E1C4L3	Uncharacterized protein OS=Gallus gallus GN=SPR PE=4 SV=1	Gallus Gallus Domesticus (Chicken)	3
702	4.5	4.55	24.51	15.05	5.583	F1NTM7	Aspartate aminotransferase OS=Gallus gallus GN=GOT1 PE=4 SV=2	Gallus Gallus Domesticus (Chicken)	2
703	4.49	4.6	17.68	10.72	10.72	A0A1D5PJE7	Uncharacterized protein OS=Gallus gallus GN=SAE1 PE=4 SV=1	Gallus Gallus Domesticus (Chicken)	3
704	4.49	4.54	23.05	16.2	7.788	Q5ZM56	Serine/threonine-protein phosphatase 2A activator OS=Gallus gallus GN=PPP2R4 PE=2 SV=1	Gallus Gallus Domesticus (Chicken)	2
705	4.49	4.53	10.13	8.228	4.008	E1BTT4	Uncharacterized protein OS=Gallus gallus GN=Gga.6352 PE=3 SV=1	Gallus Gallus Domesticus (Chicken)	2
706	4.48	4.59	21.86	16.94	16.94	Q5F3W7	Uncharacterized protein OS=Gallus gallus GN=RCJMB04_5e8 PE=2 SV=1	Gallus Gallus Domesticus (Chicken)	3
707	4.45	4.54	35.05	35.05	35.05	R4GHU2	Protein S100-A10 OS=Gallus gallus GN=S100A10 PE=3 SV=2	Gallus Gallus Domesticus (Chicken)	4
708	4.43	4.51	14.68	14.68	6.582	Q5ZIF0	Uncharacterized protein OS=Gallus gallus GN=MAP2K1 PE=2 SV=1	Gallus Gallus Domesticus (Chicken)	2
709	4.42	4.67	29.55	25.91	18.62	Q5ZJ50	Phosphomannomutase OS=Gallus gallus GN=RCJMB04_20k18 PE=2 SV=1	Gallus Gallus Domesticus (Chicken)	4
710	4.4	7.52	26.24	22.31	15.5	A0A1D5PL45	Adenylosuccinate synthetase isozyme 2 OS=Gallus gallus GN=ADSS PE=3 SV=1	Gallus Gallus Domesticus (Chicken)	6
711	4.39	4.43	19.15	7.979	5.851	A0A1D5P7V0	Uncharacterized protein OS=Gallus gallus GN=PHYHIPL PE=4 SV=1	Gallus Gallus Domesticus (Chicken)	2
712	4.39	4.42	50.56	50.56	37.08	Q5F412	Uncharacterized protein OS=Gallus gallus GN=DYL1 PE=2 SV=1	Gallus Gallus Domesticus (Chicken)	4
713	4.35	6.89	18.98	13.88	13.88	F1NH33	Aldehyde dehydrogenase OS=Gallus gallus GN=ALDH3A2 PE=3 SV=2	Gallus Gallus Domesticus (Chicken)	5
714	4.35	4.52	18.59	15.21	10.42	A0A1D5P2R2	26S proteasome non-ATPase regulatory subunit 13 OS=Gallus gallus GN=PSMD13 PE=4 SV=1	Gallus Gallus Domesticus (Chicken)	3
715	4.34	4.46	22.44	12.54	12.54	F1P241	Uncharacterized protein OS=Gallus gallus GN=CRKL PE=4 SV=2	Gallus Gallus Domesticus (Chicken)	3
716	4.33	4.45	30.43	30.43	12.42	E1C658	ATP synthase subunit d, mitochondrial OS=Gallus gallus GN=ATP5H PE=3 SV=3	Gallus Gallus Domesticus (Chicken)	2
717	4.31	4.43	90.68	71.19	20.34	F1P470	D-dopachrome decarboxylase OS=Gallus gallus GN=DDT PE=4 SV=1	Gallus Gallus Domesticus (Chicken)	3
718	4.31	4.43	32.28	28.74	14.17	F1NYA2	Uncharacterized protein OS=Gallus gallus GN=EIF4H PE=4 SV=2	Gallus Gallus Domesticus (Chicken)	2
719	4.31	4.41	13.8	13.8	13.8	Q4FZ83	Reticulon OS=Gallus gallus GN=RTN4 PE=2 SV=1	Gallus Gallus Domesticus (Chicken)	3
720	4.26	27.03	12.02	8.954	6.923	A0A1D5P650	Clathrin heavy chain OS=Gallus gallus GN=SLC25A1 PE=3 SV=1	Gallus Gallus Domesticus (Chicken)	17
721	4.26	4.37	34.78	23.72	19.76	A0A1L1RWU2	Uncharacterized protein OS=Gallus gallus GN=CLIC4 PE=4 SV=1	Gallus Gallus Domesticus (Chicken)	3
722	4.25	4.34	20.62	20.62	16.25	R4GIQ2	Uncharacterized protein OS=Gallus gallus GN=RPL21 PE=4 SV=1	Gallus Gallus Domesticus (Chicken)	2
723	4.25	4.27	22.46	11.68	7.485	R4GJD9	Uncharacterized protein OS=Gallus gallus GN=DERA PE=4 SV=2	Gallus Gallus Domesticus (Chicken)	2
724	4.24	4.43	16.82	6.977	5.546	Q5ZK08	Uncharacterized protein OS=Gallus gallus GN=RCJMB04_13p14 PE=2 SV=1	Gallus Gallus Domesticus (Chicken)	3
725	4.24	4.39	5.085	5.085	5.085	A0A1L1RZK6	Uncharacterized protein OS=Gallus gallus GN=LOC100857563 PE=4 SV=1	Gallus Gallus Domesticus (Chicken)	3
726	4.23	4.36	17.92	17.92	17.92	A0A1L1RQJ8	Bleomycin hydrolase OS=Gallus gallus GN=BLMH PE=4 SV=1	Gallus Gallus Domesticus (Chicken)	5
727	4.22	4.35	6.303	6.303	3.221	A0A1D5NYS9	Oxysterol-binding protein OS=Gallus gallus GN=OSBPL11 PE=3 SV=2	Gallus Gallus Domesticus (Chicken)	2
728	4.22	4.24	23.13	23.13	18.75	A0A1D5PZE1	Prostaglandin E synthase 3 OS=Gallus gallus GN=PTGES3 PE=4 SV=1	Gallus Gallus Domesticus (Chicken)	4
729	4.21	4.33	19.45	8.345	4	A0A1D5PKQ4	Collagen alpha-1(III) chain OS=Gallus gallus GN=COL3A1 PE=4 SV=1	Gallus Gallus Domesticus (Chicken)	6
730	4.21	4.23	39.71	33.61	33.61	A0A1D5PJ95	Uncharacterized protein OS=Gallus gallus PE=4 SV=1	Gallus Gallus Domesticus (Chicken)	125
731	4.21	4.23	20.57	20.57	16	A0A1D5PFF1	Uncharacterized protein OS=Gallus gallus PE=4 SV=1	Gallus Gallus Domesticus (Chicken)	2
732	4.2	4.23	29.36	15.14	11.93	F1NBZ6	Hypoxanthine-guanine phosphoribosyltransferase OS=Gallus gallus GN=HPRT1 PE=4 SV=2	Gallus Gallus Domesticus (Chicken)	2
733	4.18	4.21	23.53	11.76	8.529	A0A1L1RS19	Cathepsin B OS=Gallus gallus GN=CTSB PE=3 SV=1	Gallus Gallus Domesticus (Chicken)	2
734	4.17	4.2	21.28	21.28	16.49	A0A1D5PX67	Uncharacterized protein OS=Gallus gallus PE=3 SV=1	Gallus Gallus Domesticus (Chicken)	3
735	4.17	4.19	29.75	23.42	16.46	Q98TH5	Ribosomal protein S11 OS=Gallus gallus GN=cRPS11 PE=3 SV=1	Gallus Gallus Domesticus (Chicken)	2
736	4.16	4.31	30	26.11	18.33	E1C9J2	Uncharacterized protein OS=Gallus gallus GN=MANF PE=4 SV=3	Gallus Gallus Domesticus (Chicken)	3
737	4.16	4.27	32.97	23.78	23.78	Q5ZK19	Uncharacterized protein OS=Gallus gallus GN=DCTN3 PE=2 SV=1	Gallus Gallus Domesticus (Chicken)	3
738	4.15	4.33	50	50	19.02	Q5ZHP4	Putative uncharacterized protein OS=Gallus gallus GN=TPD52 PE=2 SV=1	Gallus Gallus Domesticus (Chicken)	3
739	4.14	4.3	12.18	4.297	2.596	E1C0J4	Uncharacterized protein OS=Gallus gallus GN=UPF1 PE=4 SV=3	Gallus Gallus Domesticus (Chicken)	2
740	4.12	4.31	17.69	14.29	14.29	H9KZF8	ATP synthase subunit gamma OS=Gallus gallus GN=ATP5C1 PE=3 SV=3	Gallus Gallus Domesticus (Chicken)	4
741	4.12	4.14	22.09	15.5	10.08	D2Z1L9	LIM and SH3 protein 1 OS=Gallus gallus GN=LASP1 PE=2 SV=1	Gallus Gallus Domesticus (Chicken)	2
742	4.1	4.38	14.3	13.52	1.575	F1NHI3	Uncharacterized protein OS=Gallus gallus GN=DHX15 PE=4 SV=3	Gallus Gallus Domesticus (Chicken)	1
743	4.09	4.1	15	7.25	7.25	A0A1D5PRY7	Uncharacterized protein OS=Gallus gallus PE=4 SV=2	Gallus Gallus Domesticus (Chicken)	2
744	4.09	4.1	54.81	54.81	36.54	F1P0C0	Uncharacterized protein OS=Gallus gallus GN=HMGN1 PE=4 SV=1	Gallus Gallus Domesticus (Chicken)	2
745	4.08	4.45	29.36	26.74	18.02	A0A1L1RPR0	Eukaryotic translation initiation factor 3 subunit M OS=Gallus gallus GN=EIF3M PE=4 SV=1	Gallus Gallus Domesticus (Chicken)	4
746	4.08	4.38	17.62	12.86	7.857	A0A1D5PI15	Uncharacterized protein OS=Gallus gallus GN=ARFIP1 PE=4 SV=1	Gallus Gallus Domesticus (Chicken)	3
747	4.08	4.09	9.51	7.925	4.899	F1P194	Uncharacterized protein OS=Gallus gallus GN=COL8A2 PE=4 SV=3	Gallus Gallus Domesticus (Chicken)	2
748	4.07	6.09	31	31	21.83	F1NQS2	Uncharacterized protein OS=Gallus gallus GN=LOC396380 PE=4 SV=1	Gallus Gallus Domesticus (Chicken)	4
749	4.07	4.27	15.62	13.82	5.566	Q90XC0	Malic enzyme OS=Gallus gallus PE=2 SV=1	Gallus Gallus Domesticus (Chicken)	2
750	4.07	4.24	25	15.38	11.54	E1BQI4	Uncharacterized protein OS=Gallus gallus GN=GLOD4 PE=4 SV=3	Gallus Gallus Domesticus (Chicken)	3
751	4.06	4.07	25.57	14.5	11.83	E1BTA0	Uncharacterized protein OS=Gallus gallus GN=COMT PE=4 SV=1	Gallus Gallus Domesticus (Chicken)	2
752	4.05	4.06	10.87	10.87	6.793	R4GMF2	Uncharacterized protein OS=Gallus gallus GN=SMARCE1 PE=4 SV=1	Gallus Gallus Domesticus (Chicken)	2
753	4.05	4.05	7.632	1.713	1.713	F1NJ23	Uncharacterized protein OS=Gallus gallus PE=4 SV=3	Gallus Gallus Domesticus (Chicken)	2
754	4.04	4.22	7.87	4.398	2.083	E1C2C3	Uncharacterized protein OS=Gallus gallus GN=SF3B1 PE=4 SV=2	Gallus Gallus Domesticus (Chicken)	2
755	4.04	4.05	23.61	10.07	10.07	A0A1D5P763	Uncharacterized protein OS=Gallus gallus GN=TXNL1 PE=4 SV=1	Gallus Gallus Domesticus (Chicken)	2
756	4.04	4.05	14.68	11.01	11.01	F1NPJ2	Uncharacterized protein OS=Gallus gallus GN=LOC427882 PE=3 SV=3	Gallus Gallus Domesticus (Chicken)	2
757	4.04	4.05	21.76	8.333	8.333	A0A1D5NWE5	Uncharacterized protein OS=Gallus gallus GN=RBP4B PE=3 SV=1	Gallus Gallus Domesticus (Chicken)	2
758	4.04	4.04	73.24	45.07	45.07	F1P2A1	Uncharacterized protein OS=Gallus gallus GN=ATOX1 PE=4 SV=2	Gallus Gallus Domesticus (Chicken)	2
759	4.04	4.04	18.55	13.57	13.57	F1NC27	Uncharacterized protein OS=Gallus gallus GN=RAB21 PE=4 SV=2	Gallus Gallus Domesticus (Chicken)	2
760	4.03	4.13	18.33	18.33	12.78	F1NLX7	Uncharacterized protein OS=Gallus gallus GN=SPCS3 PE=4 SV=2	Gallus Gallus Domesticus (Chicken)	2
761	4.03	4.03	71.43	34.92	34.92	Q9I882	Protein kinase C inhibitor OS=Gallus gallus GN=chPKCI PE=2 SV=1	Gallus Gallus Domesticus (Chicken)	2
762	4.03	4.03	11.15	7.43	7.43	R4GFY2	Uncharacterized protein OS=Gallus gallus GN=TMX4 PE=4 SV=1	Gallus Gallus Domesticus (Chicken)	3
763	4.02	8.03	15.56	11.59	11.59	A0A1D5PEJ0	Uncharacterized protein OS=Gallus gallus GN=IGF2BP2 PE=4 SV=1	Gallus Gallus Domesticus (Chicken)	6
764	4.02	4.15	18.54	18.54	18.54	Q5F419	Uncharacterized protein OS=Gallus gallus GN=RCJMB04_3m23 PE=2 SV=1	Gallus Gallus Domesticus (Chicken)	3
765	4.02	4.02	20.65	14.19	14.19	E1BS06	Uncharacterized protein OS=Gallus gallus GN=RPL23A PE=3 SV=2	Gallus Gallus Domesticus (Chicken)	2
766	4.02	4.02	25.68	15.54	15.54	A0A1D5PSU0	Uncharacterized protein OS=Gallus gallus GN=RPL27A PE=3 SV=1	Gallus Gallus Domesticus (Chicken)	2
767	4.02	4.02	5.302	3.206	3.206	A0A1D5PSR0	Uncharacterized protein OS=Gallus gallus GN=STRN3 PE=4 SV=1	Gallus Gallus Domesticus (Chicken)	2
768	4.01	4.02	15.93	15.93	11.95	Q5ZKJ9	Uncharacterized protein OS=Gallus gallus GN=ATP6V1E1 PE=2 SV=1	Gallus Gallus Domesticus (Chicken)	2
769	4.01	4.01	17.62	9.429	9.429	Q5ZJZ2	Uncharacterized protein OS=Gallus gallus GN=RPL3 PE=2 SV=1	Gallus Gallus Domesticus (Chicken)	3
770	4	14.72	52	47.5	47	A0A1D5P470	Glutathione S-transferase OS=Gallus gallus GN=LOC107050491 PE=3 SV=1	Gallus Gallus Domesticus (Chicken)	9
771	4	8	24.7	20.65	20.65	F1NMY1	14-3-3 protein gamma OS=Gallus gallus GN=YWHAG PE=3 SV=3	Gallus Gallus Domesticus (Chicken)	6
772	4	6	47.65	22.82	22.82	F1P596	Uncharacterized protein OS=Gallus gallus GN=CALML3 PE=4 SV=2	Gallus Gallus Domesticus (Chicken)	4
773	4	4.27	14.21	14.21	14.21	A0A1L1S045	Keratocan OS=Gallus gallus GN=KERA PE=4 SV=1	Gallus Gallus Domesticus (Chicken)	4
774	4	4	6.148	3.255	3.255	Q5ZHM2	Uncharacterized protein OS=Gallus gallus GN=IK PE=2 SV=1	Gallus Gallus Domesticus (Chicken)	2
775	4	4	20.12	14.63	14.63	A0A1D5PD44	Uncharacterized protein OS=Gallus gallus GN=LOC107050727 PE=4 SV=1	Gallus Gallus Domesticus (Chicken)	3
776	4	4	18.51	8.541	8.541	A0A1D5P3R2	Carbonic anhydrase 2 OS=Gallus gallus GN=CA2 PE=4 SV=1	Gallus Gallus Domesticus (Chicken)	2
777	4	4	11.55	8.664	8.664	Q5F3R9	Uncharacterized protein OS=Gallus gallus GN=RCJMB04_8c13 PE=2 SV=1	Gallus Gallus Domesticus (Chicken)	2
778	4	4	13.28	13.28	13.28	R4GL78	Platelet-activating factor acetylhydrolase IB subunit beta OS=Gallus gallus GN=PAFAH1B2 PE=4 SV=3	Gallus Gallus Domesticus (Chicken)	2
779	4	4	19.73	19.73	19.73	Q5ZL59	Uncharacterized protein OS=Gallus gallus GN=UBE2D3 PE=2 SV=1	Gallus Gallus Domesticus (Chicken)	3
780	4	4	15.08	15.08	15.08	Q5ZL58	Uncharacterized protein OS=Gallus gallus GN=SNRPD3 PE=2 SV=1	Gallus Gallus Domesticus (Chicken)	2
781	4	4	4.452	4.452	4.452	F1NWH5	Uncharacterized protein OS=Gallus gallus GN=AQP3 PE=3 SV=2	Gallus Gallus Domesticus (Chicken)	3
782	4	4	18.75	18.75	18.75	F1N9J4	60S ribosomal protein L22 OS=Gallus gallus GN=RPL22 PE=4 SV=2	Gallus Gallus Domesticus (Chicken)	2
783	4	4	19.84	19.84	19.84	E1BXI3	Uncharacterized protein OS=Gallus gallus GN=PDCD5 PE=4 SV=1	Gallus Gallus Domesticus (Chicken)	2
784	4	4	17.05	17.05	17.05	E1BRC1	Uncharacterized protein OS=Gallus gallus GN=CD99 PE=4 SV=1	Gallus Gallus Domesticus (Chicken)	2
785	4	4	19.67	19.67	19.67	A0A1L1RYU0	Uncharacterized protein OS=Gallus gallus GN=PSCA PE=4 SV=1	Gallus Gallus Domesticus (Chicken)	2
786	4	4	29.49	29.49	29.49	A0A1L1RSR2	40S ribosomal protein S17 OS=Gallus gallus GN=RPS17 PE=4 SV=1	Gallus Gallus Domesticus (Chicken)	3
787	4	4	8.127	8.127	8.127	A0A1L1RR38	Uncharacterized protein OS=Gallus gallus GN=VDAC3 PE=4 SV=1	Gallus Gallus Domesticus (Chicken)	2
788	4	4	18.26	18.26	18.26	A0A1D5PZ95	Uncharacterized protein OS=Gallus gallus GN=LOC424401 PE=4 SV=1	Gallus Gallus Domesticus (Chicken)	2
789	4	4	7.809	7.809	7.809	A0A1D5P3X4	Uncharacterized protein OS=Gallus gallus PE=4 SV=1	Gallus Gallus Domesticus (Chicken)	3
790	4	4	12.92	12.92	12.92	A0A1D5P3B1	Uncharacterized protein OS=Gallus gallus GN=RPL11 PE=3 SV=1	Gallus Gallus Domesticus (Chicken)	2
791	3.98	4.07	26.53	10.2	10.2	F1NAM7	Uncharacterized protein OS=Gallus gallus GN=BDH2 PE=4 SV=2	Gallus Gallus Domesticus (Chicken)	2
792	3.95	6.18	31.01	31.01	25.58	A0A1D5PLX2	Histone H2A OS=Gallus gallus GN=H2AFZ PE=3 SV=1	Gallus Gallus Domesticus (Chicken)	4
793	3.94	4.08	53.85	53.85	38.46	F1P4I3	Uncharacterized protein OS=Gallus gallus GN=VAMP3 PE=4 SV=3	Gallus Gallus Domesticus (Chicken)	2
794	3.93	12.17	61.39	60.4	43.56	R4GH93	Uncharacterized protein OS=Gallus gallus GN=Gga.29531 PE=4 SV=2	Gallus Gallus Domesticus (Chicken)	29
795	3.93	4.05	23.54	11.14	8.608	E1C0T1	Uncharacterized protein OS=Gallus gallus GN=TFG PE=4 SV=1	Gallus Gallus Domesticus (Chicken)	2
796	3.92	4	20.17	20.17	20.17	A0A1D5PV79	Uncharacterized protein OS=Gallus gallus GN=SNRPD1 PE=4 SV=1	Gallus Gallus Domesticus (Chicken)	2
797	3.92	4	9.302	9.302	9.302	H9L0U6	Proteasome subunit beta OS=Gallus gallus GN=PSMB4 PE=3 SV=1	Gallus Gallus Domesticus (Chicken)	2
798	3.9	4.4	10.09	7.35	2.308	F1NSB6	Uncharacterized protein OS=Gallus gallus GN=ANKFY1 PE=4 SV=4	Gallus Gallus Domesticus (Chicken)	3
799	3.89	4.02	24.71	24.71	15.52	O93481	Chromobox protein (CHCB2) OS=Gallus gallus GN=CBX3 PE=2 SV=1	Gallus Gallus Domesticus (Chicken)	2
800	3.88	3.95	12.69	9.97	9.97	Q5ZHT3	Uncharacterized protein OS=Gallus gallus GN=RCJMB04_33h20 PE=2 SV=1	Gallus Gallus Domesticus (Chicken)	2
801	3.87	4.25	14.35	9.845	6.751	Q5ZMI2	MICOS complex subunit MIC60 OS=Gallus gallus GN=RCJMB04_1p19 PE=2 SV=1	Gallus Gallus Domesticus (Chicken)	3
802	3.86	4.18	7.934	7.934	6.116	E1BQ45	Uncharacterized protein OS=Gallus gallus GN=MATN4 PE=4 SV=3	Gallus Gallus Domesticus (Chicken)	3
803	3.86	4.04	34.42	27.92	27.92	A0A1L1RRM7	Uncharacterized protein OS=Gallus gallus GN=LIN7B PE=4 SV=1	Gallus Gallus Domesticus (Chicken)	3
804	3.85	4	14.91	7.018	4.825	Q5ZI37	Uncharacterized protein OS=Gallus gallus GN=RCJMB04_30k11 PE=2 SV=1	Gallus Gallus Domesticus (Chicken)	2
805	3.83	4.14	12.41	10.22	10.22	Q5ZJV0	Uncharacterized protein OS=Gallus gallus GN=COPS4 PE=2 SV=1	Gallus Gallus Domesticus (Chicken)	3
806	3.82	3.96	36.71	13.92	12.66	A0A1D5P9Z1	Low molecular weight phosphotyrosine protein phosphatase OS=Gallus gallus GN=ACP1 PE=4 SV=1	Gallus Gallus Domesticus (Chicken)	2
807	3.82	3.94	17.48	17.48	13.01	Q90642	Cell division cycle control protein 37 OS=Gallus gallus GN=cdc37 PE=2 SV=1	Gallus Gallus Domesticus (Chicken)	2
808	3.8	3.98	29.76	20.24	20.24	A0A1D5PCF5	Uncharacterized protein OS=Gallus gallus PE=4 SV=1	Gallus Gallus Domesticus (Chicken)	3
809	3.79	4.21	26.71	16.1	16.1	A0A1D5PHC3	Eukaryotic translation initiation factor 3 subunit H OS=Gallus gallus GN=EIF3H PE=3 SV=1	Gallus Gallus Domesticus (Chicken)	4
810	3.79	4.18	9.519	5.888	3.435	A0A1D5P4Q6	Uncharacterized protein OS=Gallus gallus GN=IDE PE=3 SV=1	Gallus Gallus Domesticus (Chicken)	3
811	3.78	3.87	51.39	33.33	33.33	A0A1L1RNU2	Uncharacterized protein OS=Gallus gallus GN=RPL31 PE=4 SV=1	Gallus Gallus Domesticus (Chicken)	2
812	3.77	3.94	11.39	7.173	7.173	Q5ZI60	Coronin OS=Gallus gallus GN=CORO1C PE=2 SV=1	Gallus Gallus Domesticus (Chicken)	3
813	3.77	3.93	22.7	22.7	22.7	A0A1D5PMM4	Uncharacterized protein OS=Gallus gallus GN=LOC107056010 PE=4 SV=1	Gallus Gallus Domesticus (Chicken)	3
814	3.77	3.89	27.71	27.71	27.71	F1NWK2	Uncharacterized protein OS=Gallus gallus GN=COX7A2 PE=4 SV=2	Gallus Gallus Domesticus (Chicken)	2
815	3.76	3.94	22.6	22.6	15.32	F1N9B7	Uncharacterized protein OS=Gallus gallus GN=RAD23B PE=4 SV=3	Gallus Gallus Domesticus (Chicken)	3
816	3.76	3.91	8.96	6.16	1.6	F1NF84	Uncharacterized protein OS=Gallus gallus PE=4 SV=3	Gallus Gallus Domesticus (Chicken)	3
817	3.76	3.89	17.44	17.44	13.33	F1NKQ7	Uncharacterized protein OS=Gallus gallus GN=FADD PE=4 SV=3	Gallus Gallus Domesticus (Chicken)	2
818	3.75	3.92	10.48	8.2	8.2	Q5ZJ29	Uncharacterized protein OS=Gallus gallus GN=OAT PE=2 SV=1	Gallus Gallus Domesticus (Chicken)	3
819	3.73	3.93	18.84	6.057	6.057	F1NYK2	Sulfhydryl oxidase OS=Gallus gallus GN=QSOX1 PE=4 SV=3	Gallus Gallus Domesticus (Chicken)	3
820	3.73	3.88	15.85	11.59	6.402	F1NNP6	Uncharacterized protein OS=Gallus gallus GN=GLRX3 PE=4 SV=2	Gallus Gallus Domesticus (Chicken)	2
821	3.73	3.83	3.691	2.197	2.197	A0A1D5PMQ8	Uncharacterized protein OS=Gallus gallus GN=SLC12A4 PE=4 SV=1	Gallus Gallus Domesticus (Chicken)	2
822	3.69	4.02	48.92	44.09	17.74	F1P0Z7	Uncharacterized protein OS=Gallus gallus GN=ARL8B PE=3 SV=2	Gallus Gallus Domesticus (Chicken)	2
823	3.68	5.88	13.35	13.35	7.494	A0A1D5PIY2	Uncharacterized protein OS=Gallus gallus GN=SEPT8 PE=3 SV=1	Gallus Gallus Domesticus (Chicken)	3
824	3.68	3.89	3.62	1.104	1.104	Q90753	BRG1 protein OS=Gallus gallus GN=brg1 PE=2 SV=1	Gallus Gallus Domesticus (Chicken)	2
825	3.68	3.83	21.95	21.95	16.59	A0A1L1RMH8	Uncharacterized protein OS=Gallus gallus PE=4 SV=1	Gallus Gallus Domesticus (Chicken)	3
826	3.67	3.93	30.6	21.64	14.93	A0A1I7Q450	Ubiquitin-conjugating enzyme E2 variant 2 OS=Gallus gallus GN=UBE2V2 PE=3 SV=1	Gallus Gallus Domesticus (Chicken)	2
827	3.67	3.84	31.3	31.3	15.27	Q98TF9	Ribosomal protein L14 (Fragment) OS=Gallus gallus GN=RPL14 PE=2 SV=1	Gallus Gallus Domesticus (Chicken)	2
828	3.67	3.8	14.93	7.771	5.726	F1NGR5	Uncharacterized protein OS=Gallus gallus GN=ADPGK PE=4 SV=3	Gallus Gallus Domesticus (Chicken)	3
829	3.66	3.91	38.58	38.58	32.28	F1NLL4	Uncharacterized protein OS=Gallus gallus GN=NUTF2 PE=4 SV=3	Gallus Gallus Domesticus (Chicken)	2
830	3.66	3.89	24.31	24.31	19.61	F1NSC1	Uncharacterized protein OS=Gallus gallus GN=ATP5F1 PE=4 SV=2	Gallus Gallus Domesticus (Chicken)	4
831	3.65	6.3	15.01	15.01	9.924	E1BZS2	Uncharacterized protein OS=Gallus gallus GN=NAP1L1 PE=3 SV=1	Gallus Gallus Domesticus (Chicken)	3
832	3.65	4.12	9.252	6.102	2.756	Q5ZJA7	Uncharacterized protein OS=Gallus gallus GN=OGDH PE=2 SV=1	Gallus Gallus Domesticus (Chicken)	3
833	3.62	4.02	19.11	15.97	2.356	E1BVM8	Uncharacterized protein OS=Gallus gallus GN=PPM1A PE=3 SV=1	Gallus Gallus Domesticus (Chicken)	1
834	3.62	3.99	24.88	24.88	21.39	R4GLB3	Proteasome subunit beta type OS=Gallus gallus GN=PSMB2 PE=3 SV=1	Gallus Gallus Domesticus (Chicken)	3
835	3.61	3.71	28.79	22.73	22.73	A0A1L1RTL5	Cell division control protein 42 homolog OS=Gallus gallus GN=CDC42 PE=3 SV=1	Gallus Gallus Domesticus (Chicken)	2
836	3.59	3.8	26.51	26.51	26.51	Q5F3G3	Tetraspanin OS=Gallus gallus GN=RCJMB04_17m6 PE=2 SV=1	Gallus Gallus Domesticus (Chicken)	3
837	3.58	3.67	18.44	13.41	13.41	A0A1D5Q019	Uncharacterized protein OS=Gallus gallus PE=4 SV=1	Gallus Gallus Domesticus (Chicken)	2
838	3.57	3.87	16.11	8.531	8.531	A0A1D5NYA8	Uncharacterized protein OS=Gallus gallus GN=DNAJA4 PE=3 SV=1	Gallus Gallus Domesticus (Chicken)	3
839	3.57	3.67	4.442	4.442	2.492	Q5ZLL2	Coronin OS=Gallus gallus GN=RCJMB04_5k5 PE=2 SV=1	Gallus Gallus Domesticus (Chicken)	2
840	3.57	3.66	30.43	30.43	30.43	F1NTT2	Uncharacterized protein OS=Gallus gallus GN=RPS28 PE=3 SV=2	Gallus Gallus Domesticus (Chicken)	3
841	3.55	3.75	3.335	1.906	1.429	A0A1D5P6F4	Uncharacterized protein OS=Gallus gallus GN=LOC429249 PE=4 SV=1	Gallus Gallus Domesticus (Chicken)	2
842	3.55	3.68	5.357	1.507	1.507	A0A1D5PVM8	Uncharacterized protein OS=Gallus gallus GN=LAMB2 PE=4 SV=1	Gallus Gallus Domesticus (Chicken)	2
843	3.53	3.65	8.07	8.07	5.38	F1NH65	Uncharacterized protein OS=Gallus gallus GN=SCFD1 PE=3 SV=2	Gallus Gallus Domesticus (Chicken)	2
844	3.53	3.63	34.38	18.75	18.75	A0A1L1RZ99	40S ribosomal protein S17 OS=Gallus gallus GN=RPS17 PE=3 SV=1	Gallus Gallus Domesticus (Chicken)	2
845	3.52	3.69	6.412	6.412	3.12	Q9YIC3	Peptidylprolyl isomerase OS=Gallus gallus GN=cFKBP/SMAP PE=2 SV=2	Gallus Gallus Domesticus (Chicken)	2
846	3.52	3.67	25.12	13.04	10.14	Q9W7P7	p32 subunit of splicing factor SF2 (Fragment) OS=Gallus gallus GN=SF2 PE=2 SV=1	Gallus Gallus Domesticus (Chicken)	2
847	3.5	4.63	11.11	5.324	5.324	Q5KTT9	eIF4G-related protein NAT1 OS=Gallus gallus GN=NAT1 PE=2 SV=1	Gallus Gallus Domesticus (Chicken)	4
848	3.5	3.66	14.04	14.04	7.872	A0A1D5P2C0	Uncharacterized protein OS=Gallus gallus GN=FAM83A PE=4 SV=1	Gallus Gallus Domesticus (Chicken)	2
849	3.49	3.8	33.53	26.47	21.76	Q8QG67	Glutathione peroxidase OS=Gallus gallus GN=GPX4 PE=2 SV=3	Gallus Gallus Domesticus (Chicken)	3
850	3.49	3.68	34.21	16.23	16.23	R9PXM5	Uncharacterized protein OS=Gallus gallus GN=IGLL1 PE=4 SV=2	Gallus Gallus Domesticus (Chicken)	2
851	3.47	25.34	52.42	45.17	41.55	A0A1L1RR33	Tubulin alpha chain OS=Gallus gallus GN=TUBA3E PE=3 SV=1	Gallus Gallus Domesticus (Chicken)	15
852	3.47	5.68	31.7	17.74	17.74	A0A1I7Q3Y4	F-actin-capping protein subunit alpha-1 OS=Gallus gallus GN=CAPZA1 PE=3 SV=1	Gallus Gallus Domesticus (Chicken)	6
853	3.47	3.58	5.865	4.374	2.584	E1C459	Uncharacterized protein OS=Gallus gallus GN=MYO1D PE=3 SV=3	Gallus Gallus Domesticus (Chicken)	2
854	3.47	3.57	10.47	7.77	7.77	F1NAH1	Uncharacterized protein OS=Gallus gallus GN=SRM PE=3 SV=2	Gallus Gallus Domesticus (Chicken)	2
855	3.47	3.55	23.36	23.36	23.36	E1C4V1	ATP synthase-coupling factor 6, mitochondrial OS=Gallus gallus GN=ATP5J PE=3 SV=3	Gallus Gallus Domesticus (Chicken)	2
856	3.46	3.81	24.48	21.03	10.69	E1C2I3	Uncharacterized protein OS=Gallus gallus GN=ERGIC1 PE=4 SV=3	Gallus Gallus Domesticus (Chicken)	3
857	3.46	3.62	18.78	18.78	13.81	E1BVB0	Uncharacterized protein OS=Gallus gallus GN=ARL1 PE=3 SV=1	Gallus Gallus Domesticus (Chicken)	2
858	3.46	3.56	11.29	8.065	8.065	A0A1D5PW77	Uncharacterized protein OS=Gallus gallus GN=LOC776376 PE=4 SV=1	Gallus Gallus Domesticus (Chicken)	2
859	3.46	3.55	11.11	11.11	7.292	Q5ZM63	Uncharacterized protein OS=Gallus gallus GN=RCJMB04_2p21 PE=2 SV=1	Gallus Gallus Domesticus (Chicken)	2
860	3.44	4.02	9.422	3.084	1.456	E1BZT5	Uncharacterized protein OS=Gallus gallus GN=PRPF8 PE=4 SV=1	Gallus Gallus Domesticus (Chicken)	3
861	3.44	3.62	9.413	4.502	3.138	F1NHD7	Uncharacterized protein OS=Gallus gallus GN=CHADL PE=4 SV=2	Gallus Gallus Domesticus (Chicken)	2
862	3.44	3.54	9.653	6.95	6.95	Q5ZKH1	Clathrin light chain OS=Gallus gallus GN=RCJMB04_10n18 PE=2 SV=1	Gallus Gallus Domesticus (Chicken)	2
863	3.42	3.61	17.84	14.33	7.018	F1NBD0	Uncharacterized protein OS=Gallus gallus GN=ERLIN2 PE=4 SV=2	Gallus Gallus Domesticus (Chicken)	2
864	3.41	5.59	11.78	11.78	11.78	E1BSX2	Calponin OS=Gallus gallus GN=ALG14 PE=3 SV=3	Gallus Gallus Domesticus (Chicken)	3
865	3.41	3.77	11.45	6.334	2.68	Q5ZJ83	Uncharacterized protein OS=Gallus gallus GN=RCJMB04_20c5 PE=2 SV=1	Gallus Gallus Domesticus (Chicken)	2
866	3.4	3.6	22.08	18.93	12.3	F1NLE7	Uncharacterized protein OS=Gallus gallus GN=AIMP1 PE=4 SV=3	Gallus Gallus Domesticus (Chicken)	3
867	3.39	3.61	69.01	33.8	33.8	Q9YH14	Progesterone receptor binding protein OS=Gallus gallus GN=rbf PE=2 SV=1	Gallus Gallus Domesticus (Chicken)	2
868	3.39	3.57	15.41	7.568	4.865	F1NTK1	Phosphoserine aminotransferase OS=Gallus gallus GN=PSAT1 PE=3 SV=2	Gallus Gallus Domesticus (Chicken)	2
869	3.38	3.77	5.486	2.791	1.251	E1BW21	Uncharacterized protein OS=Gallus gallus GN=MYOF PE=4 SV=3	Gallus Gallus Domesticus (Chicken)	2
870	3.38	3.55	17	13.67	6.667	B3Y932	DNA-(apurinic or apyrimidinic site) lyase OS=Gallus gallus GN=chApex1 PE=2 SV=1	Gallus Gallus Domesticus (Chicken)	2
871	3.37	3.54	10.94	10.94	6.616	E1C5F3	Sulfotransferase OS=Gallus gallus GN=CHST6 PE=3 SV=1	Gallus Gallus Domesticus (Chicken)	2
872	3.37	3.47	23.45	11.73	11.73	F1NCI5	Uncharacterized protein OS=Gallus gallus GN=HNRNPA0 PE=4 SV=2	Gallus Gallus Domesticus (Chicken)	2
873	3.36	3.73	14.05	10.27	7.027	Q5ZI29	Isocitrate dehydrogenase [NAD] subunit, mitochondrial OS=Gallus gallus GN=RCJMB04_31a13 PE=2 SV=1	Gallus Gallus Domesticus (Chicken)	3
874	3.36	3.5	16.71	13.22	7.232	A0A1D5PPX3	Uncharacterized protein OS=Gallus gallus GN=HSD17B12 PE=3 SV=1	Gallus Gallus Domesticus (Chicken)	2
875	3.36	3.48	32.75	32.75	14.62	R4GLL0	Galectin OS=Gallus gallus GN=LGALSL PE=4 SV=2	Gallus Gallus Domesticus (Chicken)	2
876	3.34	3.43	15.66	11.62	11.62	F1NT40	Uncharacterized protein OS=Gallus gallus GN=SAR1A PE=3 SV=1	Gallus Gallus Domesticus (Chicken)	2
877	3.34	3.43	10.34	10.34	10.34	Q6EE39	Ribosomal protein L19 (Fragment) OS=Gallus gallus PE=2 SV=1	Gallus Gallus Domesticus (Chicken)	2
878	3.33	3.63	19.05	14.68	14.68	F1NRM8	Endoplasmic reticulum resident protein 29 OS=Gallus gallus GN=ERP29 PE=4 SV=3	Gallus Gallus Domesticus (Chicken)	3
879	3.33	3.45	15.65	12.98	7.252	F1NWE5	Uncharacterized protein OS=Gallus gallus PE=4 SV=3	Gallus Gallus Domesticus (Chicken)	2
880	3.32	3.51	33.63	12.5	12.5	F1NN49	Delta-aminolevulinic acid dehydratase OS=Gallus gallus GN=ALAD PE=3 SV=2	Gallus Gallus Domesticus (Chicken)	3
881	3.31	3.57	15.95	15.95	10.12	F1ND23	Uncharacterized protein OS=Gallus gallus GN=NDUFS3 PE=3 SV=3	Gallus Gallus Domesticus (Chicken)	3
882	3.31	3.41	23.92	18.66	18.66	E1BRL4	Synaptosomal-associated protein OS=Gallus gallus GN=SNAP23 PE=3 SV=1	Gallus Gallus Domesticus (Chicken)	2
883	3.3	5.48	14.93	14.93	14.93	D2D3P4	Rab27a OS=Gallus gallus GN=Rab27a PE=2 SV=1	Gallus Gallus Domesticus (Chicken)	3
884	3.29	3.54	13.36	13.36	7.581	A0A1D5PEW1	Uncharacterized protein OS=Gallus gallus GN=RSU1 PE=4 SV=1	Gallus Gallus Domesticus (Chicken)	2
885	3.29	3.48	13.39	13.39	7.127	Q5F3B9	Succinate--CoA ligase [ADP-forming] subunit beta, mitochondrial OS=Gallus gallus GN=SUCLA2 PE=2 SV=1	Gallus Gallus Domesticus (Chicken)	2
886	3.29	3.4	12.98	7.375	7.375	F1NU90	Leucine-rich repeat-containing protein 59 OS=Gallus gallus GN=LRRC59 PE=4 SV=1	Gallus Gallus Domesticus (Chicken)	2
887	3.28	3.39	17.61	10.63	10.63	F1NR44	Uncharacterized protein OS=Gallus gallus GN=ECHS1 PE=3 SV=2	Gallus Gallus Domesticus (Chicken)	2
888	3.28	3.39	5.459	5.459	5.459	E1BUB7	Uncharacterized protein OS=Gallus gallus GN=OLFM3 PE=4 SV=3	Gallus Gallus Domesticus (Chicken)	2
889	3.26	3.36	47.13	47.13	47.13	Q91021	Ubiquitin (Fragment) OS=Gallus gallus PE=2 SV=1	Gallus Gallus Domesticus (Chicken)	3
890	3.25	24.85	55.26	55.26	54.89	A0A1D5P2C3	Uncharacterized protein OS=Gallus gallus PE=3 SV=1	Gallus Gallus Domesticus (Chicken)	20
891	3.23	7.87	30.14	20.28	12.11	A0A1D5PH67	Guanine nucleotide-binding protein G(i) subunit alpha-2 OS=Gallus gallus GN=GNAI2 PE=4 SV=1	Gallus Gallus Domesticus (Chicken)	4
892	3.23	3.35	22.42	16.73	9.964	E1BTV1	Uncharacterized protein OS=Gallus gallus GN=STOM PE=4 SV=3	Gallus Gallus Domesticus (Chicken)	2
893	3.23	3.34	6.093	4.122	4.122	F1NTQ2	Beta-hexosaminidase OS=Gallus gallus GN=HEXB PE=3 SV=3	Gallus Gallus Domesticus (Chicken)	2
894	3.22	3.33	7.202	7.202	7.202	Q5ZIQ5	NADH dehydrogenase [ubiquinone] 1 alpha subcomplex subunit 10, mitochondrial OS=Gallus gallus GN=RCJMB04_24e8 PE=2 SV=1	Gallus Gallus Domesticus (Chicken)	2
895	3.21	3.54	14.48	14.48	9.885	A0A1L1RR84	AP-2 complex subunit mu OS=Gallus gallus GN=AP2M1 PE=3 SV=1	Gallus Gallus Domesticus (Chicken)	3
896	3.21	3.36	31.84	18.78	9.388	A0A1D5PI06	Uncharacterized protein OS=Gallus gallus GN=NDUFV2 PE=4 SV=1	Gallus Gallus Domesticus (Chicken)	2
897	3.18	3.55	21.66	16.14	9.342	H9KYX6	Uncharacterized protein OS=Gallus gallus GN=SELENBP1 PE=4 SV=2	Gallus Gallus Domesticus (Chicken)	3
898	3.17	3.4	20.3	20.3	20.3	A0A1D5P3H9	Ras-related protein Rap-1b OS=Gallus gallus GN=RAP1B PE=4 SV=1	Gallus Gallus Domesticus (Chicken)	2
899	3.17	3.38	8.831	8.831	8.831	F1NSK8	Uncharacterized protein OS=Gallus gallus GN=ADPRH PE=4 SV=2	Gallus Gallus Domesticus (Chicken)	2
900	3.17	3.33	10.41	6.94	6.94	A0A1D5PH79	Uncharacterized protein OS=Gallus gallus PE=4 SV=1	Gallus Gallus Domesticus (Chicken)	2
901	3.16	3.52	10	6.697	2.569	E1BUD8	Uncharacterized protein OS=Gallus gallus PE=4 SV=2	Gallus Gallus Domesticus (Chicken)	2
902	3.16	3.28	11.58	4.192	4.192	E1C2H4	Uncharacterized protein OS=Gallus gallus PE=4 SV=3	Gallus Gallus Domesticus (Chicken)	2
903	3.16	3.26	26.01	10.31	10.31	Q5ZMI0	Uncharacterized protein OS=Gallus gallus GN=SRSF7 PE=2 SV=1	Gallus Gallus Domesticus (Chicken)	2
904	3.15	12.67	31.45	28.63	22.58	A0A1D5P342	Tropomyosin alpha-1 chain OS=Gallus gallus GN=TPM1 PE=3 SV=1	Gallus Gallus Domesticus (Chicken)	8
905	3.15	3.33	5.679	2.76	1.486	A0A1D5PSL2	Uncharacterized protein OS=Gallus gallus GN=MLLT4 PE=4 SV=1	Gallus Gallus Domesticus (Chicken)	2
906	3.14	3.33	6.792	6.792	6.792	A0A1D5P9U9	Uncharacterized protein OS=Gallus gallus GN=AQP5 PE=3 SV=1	Gallus Gallus Domesticus (Chicken)	2
907	3.14	3.29	11.78	11.78	4.598	Q5ZJ59	Uncharacterized protein OS=Gallus gallus GN=RCJMB04_20j14 PE=2 SV=1	Gallus Gallus Domesticus (Chicken)	2
908	3.14	3.24	12.84	5.263	5.263	A0A1D5PSX2	Histone deacetylase OS=Gallus gallus GN=HDAC1 PE=3 SV=1	Gallus Gallus Domesticus (Chicken)	2
909	3.13	3.35	12.07	12.07	12.07	A0A1D5PH37	Uncharacterized protein OS=Gallus gallus GN=PRORSD1P PE=4 SV=1	Gallus Gallus Domesticus (Chicken)	2
910	3.12	5.72	24.51	12.5	5.844	A0A1D5P2H3	Uncharacterized protein OS=Gallus gallus GN=FUBP1 PE=4 SV=1	Gallus Gallus Domesticus (Chicken)	3
911	3.12	3.22	15.63	15.63	15.63	Q7T252	THY1 OS=Gallus gallus GN=THY1 PE=2 SV=1	Gallus Gallus Domesticus (Chicken)	2
912	3.11	3.57	21.21	17.95	10.96	E1BR36	Uncharacterized protein OS=Gallus gallus GN=ACTL6A PE=3 SV=2	Gallus Gallus Domesticus (Chicken)	4
913	3.11	3.27	13.25	11.7	6.843	O12945	Vitronectin OS=Gallus gallus PE=2 SV=1	Gallus Gallus Domesticus (Chicken)	2
914	3.1	3.29	9.921	9.722	4.96	E1C6G6	Signal recognition particle 54 kDa protein OS=Gallus gallus GN=SRP54 PE=3 SV=3	Gallus Gallus Domesticus (Chicken)	2
915	3.09	3.21	18.21	14.81	9.877	A0A1D5P9Z6	Core histone macro-H2A.1 OS=Gallus gallus GN=H2AFY PE=3 SV=1	Gallus Gallus Domesticus (Chicken)	2
916	3.08	3.26	13.68	8.881	4.973	A0A1D5PME9	Uncharacterized protein OS=Gallus gallus PE=4 SV=2	Gallus Gallus Domesticus (Chicken)	2
917	3.07	3.17	19.56	13.28	8.856	F1N914	Pyrroline-5-carboxylate reductase OS=Gallus gallus GN=PYCR2 PE=3 SV=3	Gallus Gallus Domesticus (Chicken)	2
918	3.06	12.21	17.14	14.41	8.307	A0A1D5P7Y8	AP complex subunit beta OS=Gallus gallus GN=AP2B1 PE=3 SV=1	Gallus Gallus Domesticus (Chicken)	6
919	3.03	3.3	10.59	8.898	4.449	F1NQH8	Uncharacterized protein OS=Gallus gallus GN=DLST PE=4 SV=3	Gallus Gallus Domesticus (Chicken)	2
920	3.03	3.17	14.38	14.38	10.13	E1C6X1	Uncharacterized protein OS=Gallus gallus PE=4 SV=2	Gallus Gallus Domesticus (Chicken)	2
921	3.02	3.35	14.26	9.121	4.975	Q2UZR2	Phosphoglucomutase 1 OS=Gallus gallus PE=2 SV=1	Gallus Gallus Domesticus (Chicken)	3
922	3.01	3.19	4.914	2.352	1.255	F1NR84	Uncharacterized protein OS=Gallus gallus GN=KIAA1217 PE=4 SV=2	Gallus Gallus Domesticus (Chicken)	2
923	3.01	3.12	6.394	3.552	3.552	E1BW50	Uncharacterized protein OS=Gallus gallus GN=CTNNBL1 PE=4 SV=2	Gallus Gallus Domesticus (Chicken)	2
924	3.01	3.11	15.16	8.303	8.303	Q5ZLY6	Uncharacterized protein OS=Gallus gallus GN=RCJMB04_4g4 PE=2 SV=1	Gallus Gallus Domesticus (Chicken)	2
925	3	3.2	39.04	34.25	15.75	A0A1L1S117	Sulfotransferase OS=Gallus gallus GN=SULT1B1 PE=3 SV=1	Gallus Gallus Domesticus (Chicken)	2
926	2.97	7.27	26.29	14.55	14.55	A0A1D5P9X2	Tropomyosin beta chain OS=Gallus gallus GN=TPM2 PE=4 SV=1	Gallus Gallus Domesticus (Chicken)	5
927	2.96	3.13	18.44	18.44	4.469	Q5ZMQ3	Signal peptidase complex catalytic subunit SEC11 OS=Gallus gallus GN=SEC11A PE=2 SV=1	Gallus Gallus Domesticus (Chicken)	1
928	2.95	3.17	10.18	8.407	5.31	Q9DF58	Integrin-linked kinase OS=Gallus gallus GN=ILK PE=2 SV=1	Gallus Gallus Domesticus (Chicken)	2
929	2.94	3.11	31.11	29.63	17.78	E1BVB1	Uncharacterized protein OS=Gallus gallus GN=RPL32 PE=4 SV=2	Gallus Gallus Domesticus (Chicken)	4
930	2.94	3.09	10.19	8.068	5.308	A0A1D5P344	Uncharacterized protein OS=Gallus gallus PE=4 SV=1	Gallus Gallus Domesticus (Chicken)	2
931	2.93	3.19	33.66	33.66	21.78	A0A1D5P831	Uncharacterized protein OS=Gallus gallus PE=4 SV=1	Gallus Gallus Domesticus (Chicken)	2
932	2.93	3.11	2.628	1.46	1.46	E1BTX8	Uncharacterized protein OS=Gallus gallus PE=3 SV=3	Gallus Gallus Domesticus (Chicken)	3
933	2.92	15.07	33.8	25	25	F1NM23	Tropomyosin alpha-1 chain OS=Gallus gallus GN=TPM1 PE=3 SV=3	Gallus Gallus Domesticus (Chicken)	10
934	2.92	3.07	9.172	9.172	9.172	Q6YEX8	Opticin OS=Gallus gallus GN=OPTC PE=2 SV=1	Gallus Gallus Domesticus (Chicken)	3
935	2.92	3.02	40	18.18	18.18	A0A1D5NUY6	NADH dehydrogenase [ubiquinone] 1 subunit C2 OS=Gallus gallus GN=NDUFC2 PE=3 SV=1	Gallus Gallus Domesticus (Chicken)	2
936	2.91	3.28	25.23	20.27	20.27	E1BR10	Uncharacterized protein OS=Gallus gallus GN=Gga.8044 PE=4 SV=2	Gallus Gallus Domesticus (Chicken)	4
937	2.91	3.05	14.31	6.031	3.226	F1P451	Uncharacterized protein OS=Gallus gallus GN=ACSL3 PE=4 SV=3	Gallus Gallus Domesticus (Chicken)	2
938	2.9	3.25	21.93	15.95	9.967	F1NZY9	NADH-cytochrome b5 reductase OS=Gallus gallus GN=CYB5R3 PE=3 SV=2	Gallus Gallus Domesticus (Chicken)	3
939	2.89	7.56	23.16	20.9	12.71	Q90847	G protein alpha subunit OS=Gallus gallus GN=Galphai3 PE=4 SV=1	Gallus Gallus Domesticus (Chicken)	4
940	2.89	2.98	12.81	12.81	12.81	F1P331	Uncharacterized protein OS=Gallus gallus GN=AKR7A2 PE=4 SV=2	Gallus Gallus Domesticus (Chicken)	3
941	2.87	3.16	14.24	14.24	7.121	A0A1D5PUF7	Uncharacterized protein OS=Gallus gallus GN=TSTA3 PE=3 SV=1	Gallus Gallus Domesticus (Chicken)	2
942	2.87	2.97	10.99	7.507	7.507	F1NVY5	Uncharacterized protein OS=Gallus gallus GN=DNAJB11 PE=4 SV=2	Gallus Gallus Domesticus (Chicken)	2
943	2.87	2.97	26.92	26.92	26.92	Q5ZI09	Enhancer of rudimentary homolog OS=Gallus gallus GN=RCJMB04_31j3 PE=2 SV=1	Gallus Gallus Domesticus (Chicken)	2
944	2.85	3.15	15.01	15.01	8.034	Q5ZIZ5	Uncharacterized protein OS=Gallus gallus GN=NONO PE=2 SV=1	Gallus Gallus Domesticus (Chicken)	2
945	2.84	3.1	12.44	9.859	6.103	Q8AWE3	Serine/threonine-protein phosphatase 2A 55 kDa regulatory subunit B (Fragment) OS=Gallus gallus PE=2 SV=1	Gallus Gallus Domesticus (Chicken)	2
946	2.83	2.93	8.408	8.408	8.408	F1NV32	Secretory carrier-associated membrane protein OS=Gallus gallus GN=SCAMP2 PE=3 SV=3	Gallus Gallus Domesticus (Chicken)	2
947	2.82	3.08	12.11	9.474	7.105	Q8AWB4	Putative uncharacterized protein POFUT1 OS=Gallus gallus GN=POFUT1 PE=2 SV=1	Gallus Gallus Domesticus (Chicken)	2
948	2.81	3.12	14.95	10.16	6.876	F1NTM0	Uncharacterized protein OS=Gallus gallus GN=FAM169A PE=4 SV=3	Gallus Gallus Domesticus (Chicken)	4
949	2.81	2.91	9.42	6.039	6.039	A0A1L1RYX4	Casein kinase I isoform epsilon OS=Gallus gallus GN=CSNK1E PE=3 SV=1	Gallus Gallus Domesticus (Chicken)	2
950	2.8	3.18	24.18	17.66	15.49	A0A1D5NXB3	Uncharacterized protein OS=Gallus gallus GN=RBM4B PE=4 SV=1	Gallus Gallus Domesticus (Chicken)	3
951	2.8	3.08	44.9	14.97	14.97	A0A1L1RQ04	Stathmin OS=Gallus gallus GN=STMN1 PE=3 SV=1	Gallus Gallus Domesticus (Chicken)	2
952	2.8	2.93	17.09	17.09	8.544	F1NY09	Uncharacterized protein OS=Gallus gallus GN=C1H11ORF54 PE=4 SV=2	Gallus Gallus Domesticus (Chicken)	2
953	2.8	2.88	17.12	17.12	17.12	F1NW95	NADH dehydrogenase [ubiquinone] 1 alpha subcomplex subunit 12 OS=Gallus gallus GN=NDUFA12 PE=3 SV=2	Gallus Gallus Domesticus (Chicken)	2
954	2.79	2.87	3.687	3.533	3.533	F1P0L2	Transmembrane 9 superfamily member OS=Gallus gallus GN=TM9SF2 PE=3 SV=2	Gallus Gallus Domesticus (Chicken)	2
955	2.77	2.88	27.7	27.7	16.22	E1C043	Uncharacterized protein OS=Gallus gallus PE=4 SV=3	Gallus Gallus Domesticus (Chicken)	2
956	2.76	2.99	4.494	4.494	2.697	F1NSW3	Uncharacterized protein OS=Gallus gallus GN=TNPO1 PE=4 SV=3	Gallus Gallus Domesticus (Chicken)	2
957	2.76	2.84	7.641	7.641	7.641	E1C4J8	Uncharacterized protein OS=Gallus gallus PE=4 SV=3	Gallus Gallus Domesticus (Chicken)	2
958	2.74	2.83	21.13	21.13	13.4	A0A1D5PII6	RuvB-like helicase OS=Gallus gallus PE=3 SV=1	Gallus Gallus Domesticus (Chicken)	2
959	2.74	2.82	4.918	4.918	4.918	Q5ZMQ4	Uncharacterized protein OS=Gallus gallus GN=RCJMB04_1g23 PE=2 SV=1	Gallus Gallus Domesticus (Chicken)	2
960	2.74	2.81	7.735	7.735	7.735	Q92074	Beta-1,4-galactosyltransferase OS=Gallus gallus GN=CKI PE=2 SV=1	Gallus Gallus Domesticus (Chicken)	2
961	2.73	2.81	27.89	12.93	12.93	Q90864	Beta-H globin OS=Gallus gallus GN=HBBA PE=3 SV=1	Gallus Gallus Domesticus (Chicken)	3
962	2.71	2.98	3.918	3.918	1.959	F1NWJ9	Unconventional myosin-VI OS=Gallus gallus GN=MYO6 PE=4 SV=1	Gallus Gallus Domesticus (Chicken)	2
963	2.71	2.94	4.167	2.874	2.874	Q5F469	Uncharacterized protein OS=Gallus gallus GN=RCJMB04_2k14 PE=2 SV=1	Gallus Gallus Domesticus (Chicken)	2
964	2.71	2.84	22.29	15.98	4.536	Q5ZLD1	Uncharacterized protein OS=Gallus gallus GN=FH PE=2 SV=1	Gallus Gallus Domesticus (Chicken)	1
965	2.71	2.84	18.07	10.44	10.44	A0A1D5PXP8	Proteasome activator complex subunit 3 OS=Gallus gallus GN=PSME3 PE=4 SV=1	Gallus Gallus Domesticus (Chicken)	2
966	2.71	2.82	5.236	3.246	0.9424	F1N9U0	Uncharacterized protein OS=Gallus gallus GN=PRPF6 PE=4 SV=3	Gallus Gallus Domesticus (Chicken)	1
967	2.7	2.92	27.16	27.16	27.16	F1NZC1	Uncharacterized protein OS=Gallus gallus GN=ABRACL PE=4 SV=2	Gallus Gallus Domesticus (Chicken)	2
968	2.7	2.81	14.09	4.78	3.396	A0A1D5P2W8	Uncharacterized protein OS=Gallus gallus PE=4 SV=1	Gallus Gallus Domesticus (Chicken)	2
969	2.7	2.81	6.725	5.479	2.74	F1N8N7	Integrin beta OS=Gallus gallus GN=ITGB1 PE=3 SV=1	Gallus Gallus Domesticus (Chicken)	2
970	2.7	2.79	14.29	14.29	9.714	A0A1L1RTI3	Uncharacterized protein OS=Gallus gallus GN=GLT8D2 PE=4 SV=1	Gallus Gallus Domesticus (Chicken)	3
971	2.68	2.79	10.67	7.238	3.429	E1C2V9	Uncharacterized protein OS=Gallus gallus GN=ARFGAP2 PE=4 SV=3	Gallus Gallus Domesticus (Chicken)	1
972	2.67	2.83	15.38	9.936	9.936	F1NAX3	Glycerol-3-phosphate phosphatase OS=Gallus gallus GN=PGP PE=3 SV=3	Gallus Gallus Domesticus (Chicken)	2
973	2.67	2.79	36.03	24.58	5.724	F1NJV4	Protein-L-isoaspartate O-methyltransferase OS=Gallus gallus GN=PCMT1 PE=3 SV=2	Gallus Gallus Domesticus (Chicken)	1
974	2.66	2.92	10.91	7.738	5.754	Q7T1F5	Serine/threonine-protein phosphatase (Fragment) OS=Gallus gallus PE=2 SV=1	Gallus Gallus Domesticus (Chicken)	2
975	2.66	2.92	6.789	5.065	3.017	Q98906	Microtubule-associated protein (Fragment) OS=Gallus gallus GN=MAP4 PE=2 SV=1	Gallus Gallus Domesticus (Chicken)	2
976	2.66	2.75	2.662	0.9847	0.9847	F1NA05	Uncharacterized protein OS=Gallus gallus GN=RANBP2 PE=4 SV=3	Gallus Gallus Domesticus (Chicken)	2
977	2.66	2.74	18.71	18.71	18.71	A0A1L1RZS5	Uncharacterized protein OS=Gallus gallus GN=RIDA PE=4 SV=1	Gallus Gallus Domesticus (Chicken)	2
978	2.64	6.73	18.3	11.57	4.392	Q71SG4	Collapsin response mediator protein-1A OS=Gallus gallus GN=CRMP1A PE=2 SV=1	Gallus Gallus Domesticus (Chicken)	4
979	2.64	2.95	15.29	9.524	9.524	E1BYF1	Uncharacterized protein OS=Gallus gallus GN=CTH PE=3 SV=1	Gallus Gallus Domesticus (Chicken)	3
980	2.63	2.94	6.449	2.837	1.29	Q9YHV2	Tight junction protein OS=Gallus gallus GN=ZO-2 PE=2 SV=1	Gallus Gallus Domesticus (Chicken)	2
981	2.63	2.74	39.06	39.06	14.06	F1NII6	Uncharacterized protein OS=Gallus gallus GN=SNU13 PE=4 SV=2	Gallus Gallus Domesticus (Chicken)	2
982	2.63	2.71	21.48	8.519	8.519	A0A1D5NTA0	Ubiquitin thioesterase OS=Gallus gallus GN=OTUB1 PE=3 SV=1	Gallus Gallus Domesticus (Chicken)	2
983	2.63	2.71	13.9	13.9	8.814	A0A1D5P8R0	Uncharacterized protein OS=Gallus gallus GN=LOC769726 PE=4 SV=2	Gallus Gallus Domesticus (Chicken)	2
984	2.62	2.7	23.75	23.75	11.11	F1NC02	Proteasome subunit alpha type OS=Gallus gallus GN=PSMA4 PE=3 SV=2	Gallus Gallus Domesticus (Chicken)	2
985	2.58	2.97	13.1	10.45	3.483	F1NJU5	Uncharacterized protein OS=Gallus gallus GN=C8A PE=4 SV=2	Gallus Gallus Domesticus (Chicken)	2
986	2.57	2.64	10.38	5.823	1.519	A0A1D5PEE1	Oxysterol-binding protein OS=Gallus gallus GN=OSBP PE=3 SV=1	Gallus Gallus Domesticus (Chicken)	1
987	2.56	2.95	3.577	2.062	0.8838	E1C1B8	Uncharacterized protein OS=Gallus gallus GN=CNOT1 PE=4 SV=2	Gallus Gallus Domesticus (Chicken)	2
988	2.55	2.6	34.26	29.63	29.63	Q90ZG0	Peptidylprolyl isomerase OS=Gallus gallus GN=FKBP12 PE=2 SV=1	Gallus Gallus Domesticus (Chicken)	3
989	2.53	2.74	31.36	31.36	31.36	A0A1D5PNS8	Uncharacterized protein OS=Gallus gallus GN=DYNLRB1 PE=4 SV=1	Gallus Gallus Domesticus (Chicken)	3
990	2.52	2.59	12.53	8.774	1.811	F1NKH3	Uncharacterized protein OS=Gallus gallus GN=HOOK3 PE=4 SV=3	Gallus Gallus Domesticus (Chicken)	1
991	2.5	2.56	24.02	19.82	3.904	Q5ZLI9	3-hydroxyisobutyrate dehydrogenase OS=Gallus gallus GN=HIBADH PE=2 SV=1	Gallus Gallus Domesticus (Chicken)	1
992	2.49	4.68	17.59	17.59	10.75	R4GKJ2	Uncharacterized protein OS=Gallus gallus GN=LOC100858849 PE=4 SV=2	Gallus Gallus Domesticus (Chicken)	2
993	2.49	2.75	43.93	43.93	29.91	F1NIL3	Uncharacterized protein OS=Gallus gallus GN=ATP5L PE=4 SV=3	Gallus Gallus Domesticus (Chicken)	3
994	2.48	2.62	14.23	14.23	9.615	G1K303	Hydroxyacylglutathione hydrolase, mitochondrial OS=Gallus gallus GN=HAGH PE=3 SV=3	Gallus Gallus Domesticus (Chicken)	2
995	2.48	2.52	35.71	35.71	18.57	E1BU66	Uncharacterized protein OS=Gallus gallus GN=RPL38 PE=3 SV=3	Gallus Gallus Domesticus (Chicken)	1
996	2.47	2.53	7.054	7.054	2.282	F1P4X4	Uncharacterized protein OS=Gallus gallus PE=4 SV=3	Gallus Gallus Domesticus (Chicken)	1
997	2.46	2.52	16.47	11.37	6.265	Q5ZJ93	Uncharacterized protein OS=Gallus gallus GN=RCJMB04_19o8 PE=2 SV=1	Gallus Gallus Domesticus (Chicken)	2
998	2.45	2.51	28.21	12.82	8.718	Q5ZLX0	Uncharacterized protein OS=Gallus gallus GN=PGRMC2 PE=2 SV=1	Gallus Gallus Domesticus (Chicken)	1
999	2.45	2.49	13.3	8.374	8.374	Q8JIG5	Alpha-1-acid glycoprotein OS=Gallus gallus GN=ogchi PE=2 SV=1	Gallus Gallus Domesticus (Chicken)	2
1000	2.42	2.47	40	40	13.1	F2Z4M3	40S ribosomal protein S15 OS=Gallus gallus GN=RPS15 PE=3 SV=2	Gallus Gallus Domesticus (Chicken)	1
1001	2.41	2.55	35.71	35.71	17.86	Q5ZJT7	Uncharacterized protein OS=Gallus gallus GN=TCEB1 PE=2 SV=1	Gallus Gallus Domesticus (Chicken)	2
1002	2.41	2.46	23.6	17.6	7.2	Q5ZJY1	Uncharacterized protein OS=Gallus gallus GN=PGLS PE=2 SV=1	Gallus Gallus Domesticus (Chicken)	1
1003	2.4	2.45	8.929	8.929	3.869	F1NPH4	Uncharacterized protein OS=Gallus gallus GN=VPS26B PE=4 SV=2	Gallus Gallus Domesticus (Chicken)	1
1004	2.38	2.5	22.27	14.41	14.41	A0A1D5P8G6	Uncharacterized protein OS=Gallus gallus PE=4 SV=2	Gallus Gallus Domesticus (Chicken)	2
1005	2.35	2.49	26.74	26.74	26.74	A0A1D5PMH7	Cytochrome c oxidase subunit OS=Gallus gallus GN=LOC107050681 PE=3 SV=1	Gallus Gallus Domesticus (Chicken)	2
1006	2.35	2.4	24.13	19.37	4.127	A0A1D5PN97	Uncharacterized protein OS=Gallus gallus PE=3 SV=1	Gallus Gallus Domesticus (Chicken)	1
1007	2.34	2.57	4.783	3.578	1.13	F1NAK4	Uncharacterized protein OS=Gallus gallus GN=GCN1 PE=4 SV=3	Gallus Gallus Domesticus (Chicken)	2
1008	2.34	2.47	16.09	6.917	2.105	F1NPJ4	Succinate dehydrogenase [ubiquinone] flavoprotein subunit, mitochondrial OS=Gallus gallus GN=SDHA PE=3 SV=2	Gallus Gallus Domesticus (Chicken)	1
1009	2.34	2.38	11.79	9.895	2.526	E1BW83	Uncharacterized protein OS=Gallus gallus GN=SLC25A24 PE=3 SV=3	Gallus Gallus Domesticus (Chicken)	1
1010	2.33	2.51	11.06	7.423	3.641	A0A1D5P8M7	Lipase maturation factor OS=Gallus gallus GN=LMF2 PE=3 SV=1	Gallus Gallus Domesticus (Chicken)	2
1011	2.33	2.37	5.485	5.485	3.165	F1P4X7	Uncharacterized protein OS=Gallus gallus GN=DHCR7 PE=4 SV=2	Gallus Gallus Domesticus (Chicken)	1
1012	2.32	2.36	13.95	5.814	5.814	A0A1L1RJU4	Coatomer subunit beta OS=Gallus gallus GN=COPB1 PE=4 SV=1	Gallus Gallus Domesticus (Chicken)	1
1013	2.31	2.47	10.11	6.26	3.692	F1P0A1	Uncharacterized protein OS=Gallus gallus GN=XPNPEP1 PE=3 SV=2	Gallus Gallus Domesticus (Chicken)	2
1014	2.3	2.79	10	7.407	2.222	Q5F3Q3	Uncharacterized protein OS=Gallus gallus GN=RCJMB04_10b17 PE=2 SV=1	Gallus Gallus Domesticus (Chicken)	1
1015	2.29	2.62	7.618	3.755	1.073	A0A1D5NYJ2	Lon protease homolog, mitochondrial OS=Gallus gallus GN=LONP1 PE=3 SV=1	Gallus Gallus Domesticus (Chicken)	1
1016	2.29	2.47	9.335	9.335	5.222	E1C6N5	Acetyltransferase component of pyruvate dehydrogenase complex OS=Gallus gallus GN=DLAT PE=3 SV=1	Gallus Gallus Domesticus (Chicken)	2
1017	2.29	2.45	8.219	8.219	5.479	B6E1W1	Cyclin-dependent kinase 5 OS=Gallus gallus GN=Cdk5 PE=2 SV=1	Gallus Gallus Domesticus (Chicken)	2
1018	2.29	2.33	15.47	10.32	6.304	F1NZP0	Twinfilin-2 OS=Gallus gallus GN=TWF2 PE=4 SV=3	Gallus Gallus Domesticus (Chicken)	1
1019	2.29	2.32	24.75	24.75	13.86	R4GGQ4	Uncharacterized protein OS=Gallus gallus GN=TIMM13 PE=3 SV=2	Gallus Gallus Domesticus (Chicken)	1
1020	2.28	2.32	5.581	5.581	2.558	E6N1W5	TAP binding protein OS=Gallus gallus GN=TAPBP PE=4 SV=1	Gallus Gallus Domesticus (Chicken)	1
1021	2.28	2.31	7.595	4.852	2.532	E1C6A2	Uncharacterized protein OS=Gallus gallus GN=PAIP1 PE=4 SV=2	Gallus Gallus Domesticus (Chicken)	1
1022	2.27	2.39	4.651	3.156	3.156	Q5ZJ33	Signal recognition particle subunit SRP68 OS=Gallus gallus GN=RCJMB04_21b8 PE=2 SV=1	Gallus Gallus Domesticus (Chicken)	2
1023	2.27	2.32	13.46	4.555	2.07	Q5ZMF7	Uncharacterized protein OS=Gallus gallus GN=RCJMB04_2d1 PE=2 SV=1	Gallus Gallus Domesticus (Chicken)	1
1024	2.26	2.3	8.911	6.082	2.263	F1NLJ3	Uncharacterized protein OS=Gallus gallus PE=4 SV=3	Gallus Gallus Domesticus (Chicken)	1
1025	2.25	2.45	12.86	9.464	6.964	A0A1D5PRN6	Uncharacterized protein OS=Gallus gallus GN=BAIAP2 PE=4 SV=1	Gallus Gallus Domesticus (Chicken)	3
1026	2.25	2.32	15.12	8.025	4.012	A0A1D5PZ00	Uncharacterized protein OS=Gallus gallus GN=FAM49B PE=4 SV=1	Gallus Gallus Domesticus (Chicken)	1
1027	2.25	2.29	15.71	15.71	7.33	A0A1D5PS70	Uncharacterized protein OS=Gallus gallus GN=PDAP1 PE=4 SV=1	Gallus Gallus Domesticus (Chicken)	2
1028	2.25	2.28	4.006	2.861	1.717	Q5ZKE2	Protein kinase C delta type OS=Gallus gallus GN=RCJMB04_11g12 PE=2 SV=1	Gallus Gallus Domesticus (Chicken)	1
1029	2.25	2.28	14.23	14.23	5.138	A0A1D5PGW1	Eukaryotic translation initiation factor 3 subunit J OS=Gallus gallus GN=EIF3J PE=3 SV=1	Gallus Gallus Domesticus (Chicken)	1
1030	2.24	6.85	51.63	51.63	24.18	A0A1B1XXT1	Eukaryotic translation initiation factor 5A OS=Gallus gallus GN=EIF5A2 PE=2 SV=1	Gallus Gallus Domesticus (Chicken)	4
1031	2.24	2.28	21.56	11.98	3.892	Q9DEQ6	Eukaryote initiation factor 2 beta OS=Gallus gallus GN=EIF2B PE=2 SV=1	Gallus Gallus Domesticus (Chicken)	1
1032	2.24	2.27	4.545	4.545	2.182	H9L0B9	Uncharacterized protein OS=Gallus gallus GN=VPS45 PE=3 SV=3	Gallus Gallus Domesticus (Chicken)	1
1033	2.23	2.25	8.068	5.52	5.52	F1NFV9	Uncharacterized protein OS=Gallus gallus GN=UAP1 PE=4 SV=3	Gallus Gallus Domesticus (Chicken)	2
1034	2.22	2.42	38.1	26.67	19.37	A0A1D5PTL7	Annexin OS=Gallus gallus GN=ANXA4 PE=3 SV=1	Gallus Gallus Domesticus (Chicken)	4
1035	2.21	28.37	48.88	48.66	44.87	A0A1D5P4N6	Tubulin beta chain OS=Gallus gallus GN=TUBB6 PE=3 SV=1	Gallus Gallus Domesticus (Chicken)	25
1036	2.21	2.38	21.22	17.99	7.194	A0A1D5PHE2	Uncharacterized protein OS=Gallus gallus GN=IMPA1 PE=4 SV=1	Gallus Gallus Domesticus (Chicken)	2
1037	2.21	2.38	15.95	15.95	10.12	A0A1D5PEY8	Uncharacterized protein OS=Gallus gallus PE=4 SV=1	Gallus Gallus Domesticus (Chicken)	2
1038	2.21	2.34	17.88	8.609	8.609	Q5F3P1	Uncharacterized protein OS=Gallus gallus GN=NEK7 PE=2 SV=1	Gallus Gallus Domesticus (Chicken)	2
1039	2.2	3.55	13.91	13.91	3.696	E1BUT7	Uncharacterized protein OS=Gallus gallus GN=IRF6 PE=3 SV=3	Gallus Gallus Domesticus (Chicken)	2
1040	2.19	2.3	10.89	6.733	2.772	E1C6D1	Microtubule-associated protein OS=Gallus gallus GN=MAP2 PE=4 SV=3	Gallus Gallus Domesticus (Chicken)	1
1041	2.19	2.22	7.431	3.149	2.141	Q5F3I2	Putative uncharacterized protein OS=Gallus gallus GN=RCJMB04_16d21 PE=2 SV=1	Gallus Gallus Domesticus (Chicken)	1
1042	2.19	2.21	23.61	23.61	12.5	Q5ZI85	Uncharacterized protein OS=Gallus gallus GN=RCJMB04_29f20 PE=2 SV=1	Gallus Gallus Domesticus (Chicken)	1
1043	2.18	2.36	23.88	20.52	20.52	A0A1D5PBN9	Uncharacterized protein OS=Gallus gallus PE=4 SV=1	Gallus Gallus Domesticus (Chicken)	3
1044	2.18	2.32	21.56	21.56	3.438	E1BVC4	Uncharacterized protein OS=Gallus gallus GN=SEC13 PE=4 SV=1	Gallus Gallus Domesticus (Chicken)	2
1045	2.18	2.29	28.57	28.57	15.48	A0A1D5NZ06	40S ribosomal protein S27 OS=Gallus gallus GN=RPS27 PE=3 SV=1	Gallus Gallus Domesticus (Chicken)	1
1046	2.18	2.26	6.501	6.501	4.015	F1NV68	Importin subunit alpha OS=Gallus gallus GN=KPNA3 PE=3 SV=3	Gallus Gallus Domesticus (Chicken)	2
1047	2.18	2.2	7.495	7.495	1.775	F1NIQ4	Uncharacterized protein OS=Gallus gallus GN=TOM1L2 PE=3 SV=2	Gallus Gallus Domesticus (Chicken)	1
1048	2.17	2.32	13.13	8.108	2.703	F1NIE7	Retinal dehydrogenase 2 OS=Gallus gallus GN=ALDH1A2 PE=3 SV=3	Gallus Gallus Domesticus (Chicken)	1
1049	2.16	2.34	9.424	5.759	4.45	A0A1D5PTF4	Uncharacterized protein OS=Gallus gallus GN=LIMA1 PE=4 SV=1	Gallus Gallus Domesticus (Chicken)	2
1050	2.16	2.29	7.253	4.835	4.835	A0A1D5PW97	Arsenical pump-driving ATPase OS=Gallus gallus PE=3 SV=1	Gallus Gallus Domesticus (Chicken)	2
1051	2.15	2.26	13.39	6.61	1.864	F1NRG5	Transmembrane 9 superfamily member OS=Gallus gallus GN=TM9SF3 PE=3 SV=3	Gallus Gallus Domesticus (Chicken)	1
1052	2.15	2.17	9.748	6.289	1.415	F1NQZ9	Uncharacterized protein OS=Gallus gallus GN=GCLC PE=4 SV=3	Gallus Gallus Domesticus (Chicken)	1
1053	2.15	2.17	7.287	6.208	2.429	F1P0A9	Uncharacterized protein OS=Gallus gallus GN=APLP2 PE=4 SV=3	Gallus Gallus Domesticus (Chicken)	1
1054	2.15	2.17	19.31	12.88	6.438	A0A1D5NYM7	Cysteine and glycine-rich protein 2 OS=Gallus gallus GN=CSRP2 PE=4 SV=1	Gallus Gallus Domesticus (Chicken)	1
1055	2.15	2.17	19.57	19.57	7.065	F1NNQ3	Vacuolar protein sorting-associated protein 29 OS=Gallus gallus GN=VPS29 PE=3 SV=1	Gallus Gallus Domesticus (Chicken)	1
1056	2.13	2.15	17.42	10.11	6.18	E1C8Y3	Actin-related protein 2/3 complex subunit 3 OS=Gallus gallus GN=ARPC3 PE=3 SV=3	Gallus Gallus Domesticus (Chicken)	1
1057	2.12	6.22	21.4	17.12	12.45	Q5ZIH1	Uncharacterized protein OS=Gallus gallus GN=RCJMB04_26e18 PE=2 SV=1	Gallus Gallus Domesticus (Chicken)	3
1058	2.12	2.14	3.752	1.794	1.142	E1BQV7	Uncharacterized protein OS=Gallus gallus GN=SLK PE=4 SV=3	Gallus Gallus Domesticus (Chicken)	1
1059	2.12	2.14	10.58	10.58	5.288	Q5ZJ38	Uncharacterized protein OS=Gallus gallus GN=RANBP1 PE=2 SV=1	Gallus Gallus Domesticus (Chicken)	1
1060	2.12	2.13	31.13	10.85	5.189	A0A1D5PKC2	Uncharacterized protein OS=Gallus gallus GN=DTYMK PE=3 SV=1	Gallus Gallus Domesticus (Chicken)	1
1061	2.11	2.21	3.294	3.294	1.713	E1C396	Uncharacterized protein OS=Gallus gallus GN=HGS PE=4 SV=3	Gallus Gallus Domesticus (Chicken)	1
1062	2.11	2.13	8.652	4.829	2.012	Q5ZKL3	Uncharacterized protein OS=Gallus gallus GN=RCJMB04_10d1 PE=2 SV=1	Gallus Gallus Domesticus (Chicken)	1
1063	2.11	2.12	6.953	2.959	1.331	F1P2T2	NADPH--cytochrome P450 reductase OS=Gallus gallus GN=POR PE=3 SV=2	Gallus Gallus Domesticus (Chicken)	1
1064	2.1	2.26	9.924	8.588	6.298	F1NRK4	Uncharacterized protein OS=Gallus gallus GN=LRRC1 PE=4 SV=2	Gallus Gallus Domesticus (Chicken)	2
1065	2.1	2.12	5.586	3.27	1.499	F1N8I0	Uncharacterized protein OS=Gallus gallus GN=APEH PE=4 SV=3	Gallus Gallus Domesticus (Chicken)	1
1066	2.1	2.11	13.56	11.44	6.649	A0A1D5PTA1	Isocitrate dehydrogenase [NAD] subunit, mitochondrial OS=Gallus gallus GN=LOC101751023 PE=3 SV=1	Gallus Gallus Domesticus (Chicken)	1
1067	2.1	2.11	17.11	17.11	9.868	A0A1D5PY21	Uncharacterized protein OS=Gallus gallus GN=FUNDC2 PE=4 SV=1	Gallus Gallus Domesticus (Chicken)	1
1068	2.09	2.11	6.38	2.995	1.693	E1BYQ3	Uncharacterized protein OS=Gallus gallus GN=CUL3 PE=3 SV=3	Gallus Gallus Domesticus (Chicken)	2
1069	2.09	2.11	13.91	13.91	7.947	R4GME1	Uncharacterized protein OS=Gallus gallus GN=PFDN2 PE=4 SV=2	Gallus Gallus Domesticus (Chicken)	1
1070	2.09	2.1	5.903	1.875	0.6944	E1C268	Uncharacterized protein OS=Gallus gallus GN=GAPVD1 PE=4 SV=3	Gallus Gallus Domesticus (Chicken)	1
1071	2.08	4.12	18.08	4.695	4.695	Q5ZM42	Uncharacterized protein OS=Gallus gallus GN=RCJMB04_3d14 PE=2 SV=1	Gallus Gallus Domesticus (Chicken)	2
1072	2.08	2.29	12.24	8.464	5.078	A0A1D5P0K4	Uncharacterized protein OS=Gallus gallus GN=LOC100858707 PE=4 SV=1	Gallus Gallus Domesticus (Chicken)	2
1073	2.08	2.21	7.985	5.445	5.445	F1NGU9	Cleavage and polyadenylation-specificity factor subunit 6 OS=Gallus gallus GN=CPSF6 PE=4 SV=2	Gallus Gallus Domesticus (Chicken)	2
1074	2.08	2.19	6.587	6.587	3.593	E1BTX6	Uncharacterized protein OS=Gallus gallus GN=MAT2B PE=4 SV=3	Gallus Gallus Domesticus (Chicken)	1
1075	2.08	2.14	7.429	7.429	6.286	E1C6C9	Uncharacterized protein OS=Gallus gallus GN=NDUFB10 PE=4 SV=1	Gallus Gallus Domesticus (Chicken)	1
1076	2.08	2.09	13.48	4.013	2.247	Q5ZM62	Uncharacterized protein OS=Gallus gallus GN=ABCF2 PE=2 SV=1	Gallus Gallus Domesticus (Chicken)	1
1077	2.08	2.09	44.76	13.81	6.19	E1C697	Glutathione peroxidase OS=Gallus gallus GN=GPX7 PE=3 SV=1	Gallus Gallus Domesticus (Chicken)	1
1078	2.08	2.09	24.31	6.154	4	E1BXF4	Uncharacterized protein OS=Gallus gallus GN=RCN1 PE=4 SV=3	Gallus Gallus Domesticus (Chicken)	1
1079	2.08	2.09	9.329	3.499	3.499	Q5ZKQ0	Uncharacterized protein OS=Gallus gallus GN=RCJMB04_9l13 PE=2 SV=1	Gallus Gallus Domesticus (Chicken)	1
1080	2.07	2.09	14.34	1.992	1.992	A0A1L1RWQ2	Pre-mRNA-processing factor 19 OS=Gallus gallus GN=PRPF19 PE=4 SV=1	Gallus Gallus Domesticus (Chicken)	1
1081	2.07	2.08	10.81	6.216	3.784	E1BXG9	Uncharacterized protein OS=Gallus gallus GN=PPID PE=4 SV=2	Gallus Gallus Domesticus (Chicken)	1
1082	2.07	2.08	10.87	7.092	3.783	F1NYN9	Uncharacterized protein OS=Gallus gallus GN=GMPPA PE=4 SV=3	Gallus Gallus Domesticus (Chicken)	1
1083	2.07	2.08	17.09	6.545	6.545	A0A1D5PME0	Uncharacterized protein OS=Gallus gallus GN=LOC107055783 PE=4 SV=1	Gallus Gallus Domesticus (Chicken)	1
1084	2.07	2.08	19.61	19.61	11.76	A0A1D5PC35	Uncharacterized protein OS=Gallus gallus GN=LSM3 PE=4 SV=1	Gallus Gallus Domesticus (Chicken)	1
1085	2.06	14.85	36.87	25.46	19.36	A0A1L1RPH2	Actin, alpha skeletal muscle OS=Gallus gallus GN=ACTA1 PE=3 SV=1	Gallus Gallus Domesticus (Chicken)	20
1086	2.06	2.08	5.766	4.144	1.441	F1NF19	Uncharacterized protein OS=Gallus gallus GN=FMR1 PE=4 SV=3	Gallus Gallus Domesticus (Chicken)	1
1087	2.06	2.06	5.618	3.652	1.826	Q5ZHY4	Uncharacterized protein OS=Gallus gallus GN=RCJMB04_32c1 PE=2 SV=1	Gallus Gallus Domesticus (Chicken)	1
1088	2.05	2.06	3.526	1.273	1.273	F1NPI6	Uncharacterized protein OS=Gallus gallus GN=UBA6 PE=4 SV=2	Gallus Gallus Domesticus (Chicken)	1
1089	2.05	2.06	6.304	4.565	2.826	E1BQQ5	Uncharacterized protein OS=Gallus gallus GN=DCTN4 PE=4 SV=3	Gallus Gallus Domesticus (Chicken)	1
1090	2.05	2.05	14.7	7.612	7.612	E1C2U6	Uncharacterized protein OS=Gallus gallus GN=PRKAR1B PE=4 SV=1	Gallus Gallus Domesticus (Chicken)	2
1091	2.05	2.05	4.459	1.146	1.146	F1NG89	Ubiquitin carboxyl-terminal hydrolase 10 OS=Gallus gallus GN=USP10 PE=3 SV=3	Gallus Gallus Domesticus (Chicken)	1
1092	2.05	2.05	14.8	4.592	4.592	R4GHW4	Uncharacterized protein OS=Gallus gallus GN=PERP2 PE=4 SV=1	Gallus Gallus Domesticus (Chicken)	1
1093	2.04	35.9	67.39	64.49	60.87	A0A1D5NY03	Tubulin beta chain OS=Gallus gallus GN=TUBB2B PE=3 SV=1	Gallus Gallus Domesticus (Chicken)	28
1094	2.04	2.05	12.87	6.433	6.433	Q5ZJV5	Uncharacterized protein OS=Gallus gallus GN=COX4I1 PE=2 SV=1	Gallus Gallus Domesticus (Chicken)	1
1095	2.04	2.05	5.057	5.057	2.069	E1BQF6	Uncharacterized protein OS=Gallus gallus PE=4 SV=2	Gallus Gallus Domesticus (Chicken)	1
1096	2.04	2.04	1.855	0.2405	0.2405	E1BYQ7	Uncharacterized protein OS=Gallus gallus GN=MXRA5 PE=4 SV=4	Gallus Gallus Domesticus (Chicken)	1
1097	2.04	2.04	8.312	3.023	3.023	E1BZ79	Mevalonate kinase OS=Gallus gallus GN=MVK PE=3 SV=3	Gallus Gallus Domesticus (Chicken)	1
1098	2.04	2.04	25	25	10.48	A0A1D5NVS6	Uncharacterized protein OS=Gallus gallus PE=4 SV=1	Gallus Gallus Domesticus (Chicken)	1
1099	2.03	6.05	12.74	6.757	6.757	Q5F406	Uncharacterized protein OS=Gallus gallus GN=RCJMB04_3o14 PE=2 SV=1	Gallus Gallus Domesticus (Chicken)	3
1100	2.03	2.04	19.19	6.566	6.566	A0A1D5PH43	Uncharacterized protein OS=Gallus gallus GN=YKT6 PE=3 SV=1	Gallus Gallus Domesticus (Chicken)	1
1101	2.03	2.03	20	10.27	10.27	F1NJ73	Uncharacterized protein OS=Gallus gallus GN=AK2 PE=3 SV=3	Gallus Gallus Domesticus (Chicken)	2
1102	2.02	2.16	21.26	21.26	5.172	R4GFE5	Uncharacterized protein OS=Gallus gallus GN=UNC119B PE=4 SV=3	Gallus Gallus Domesticus (Chicken)	1
1103	2.02	2.14	5.97	5.97	1.493	F1NHW7	Uncharacterized protein OS=Gallus gallus GN=CRTAC1 PE=4 SV=2	Gallus Gallus Domesticus (Chicken)	1
1104	2.02	2.12	12.67	8.562	5.479	A0A1L1RQQ1	NAD(P)H-hydrate epimerase OS=Gallus gallus GN=APOA1BP PE=3 SV=1	Gallus Gallus Domesticus (Chicken)	1
1105	2.02	2.03	4.039	1.419	1.419	E1BY25	Uncharacterized protein OS=Gallus gallus GN=WDR47 PE=4 SV=2	Gallus Gallus Domesticus (Chicken)	1
1106	2.02	2.03	27.62	8.571	8.571	A0A1L1RTZ2	60S ribosomal protein L27 OS=Gallus gallus GN=RPL27 PE=4 SV=1	Gallus Gallus Domesticus (Chicken)	1
1107	2.02	2.02	6.652	2.439	2.439	F1NU71	Mitochondrial import inner membrane translocase subunit TIM44 OS=Gallus gallus GN=TIMM44 PE=3 SV=2	Gallus Gallus Domesticus (Chicken)	1
1108	2.01	46.54	53.9	47.8	45.25	Q4ADJ6	Ovotransferrin OS=Gallus gallus GN=TFEW PE=2 SV=1	Gallus Gallus Domesticus (Chicken)	33
1109	2.01	4.02	9.223	5.097	5.097	E1BTH3	Uncharacterized protein OS=Gallus gallus GN=SERPINB2 PE=3 SV=2	Gallus Gallus Domesticus (Chicken)	3
1110	2.01	2.1	20.22	17.23	4.494	Q5ZLH1	Uncharacterized protein OS=Gallus gallus GN=RPA2 PE=2 SV=1	Gallus Gallus Domesticus (Chicken)	1
1111	2.01	2.04	9.161	2.759	1.987	E1BQ86	Uncharacterized protein OS=Gallus gallus GN=SUN1 PE=4 SV=3	Gallus Gallus Domesticus (Chicken)	1
1112	2.01	2.04	6.818	1.786	1.786	Q5ZHY2	Uncharacterized protein OS=Gallus gallus GN=RCJMB04_32c9 PE=2 SV=1	Gallus Gallus Domesticus (Chicken)	1
1113	2.01	2.02	9.312	1.484	1.484	A0A1D5NX91	Uncharacterized protein OS=Gallus gallus GN=C5H14orf4 PE=4 SV=1	Gallus Gallus Domesticus (Chicken)	1
1114	2.01	2.02	68.89	68.89	68.89	Q0GFE9	Thymosin beta 15 OS=Gallus gallus GN=TMSB15B PE=2 SV=1	Gallus Gallus Domesticus (Chicken)	4
1115	2.01	2.02	18.18	10.91	10.91	Q5W4S1	Reversion-induced LIM protein (Fragment) OS=Gallus gallus GN=RIL PE=4 SV=1	Gallus Gallus Domesticus (Chicken)	1
1116	2.01	2.02	7.692	3.846	3.846	F1NJI6	Uncharacterized protein OS=Gallus gallus GN=FBXO6 PE=4 SV=3	Gallus Gallus Domesticus (Chicken)	1
1117	2.01	2.01	3.284	1.246	1.246	E1BQK9	Uncharacterized protein OS=Gallus gallus GN=CUL4B PE=3 SV=3	Gallus Gallus Domesticus (Chicken)	1
1118	2.01	2.01	7.792	2.597	2.597	A0A1D5PGW6	3-hydroxyisobutyryl-CoA hydrolase, mitochondrial OS=Gallus gallus GN=HIBCH PE=3 SV=1	Gallus Gallus Domesticus (Chicken)	1
1119	2.01	2.01	2.003	0.8711	0.8711	Q9IBA7	Leptin receptor OS=Gallus gallus PE=2 SV=1	Gallus Gallus Domesticus (Chicken)	1
1120	2.01	2.01	5.928	3.093	3.093	Q68BG1	NAD-dependent deacetylase SIRT2 OS=Gallus gallus GN=sirt2 PE=2 SV=1	Gallus Gallus Domesticus (Chicken)	1
1121	2.01	2.01	7.263	3.631	3.631	F1NSL7	Uncharacterized protein OS=Gallus gallus GN=CXADR PE=4 SV=2	Gallus Gallus Domesticus (Chicken)	1
1122	2.01	2.01	19	10.5	10.5	F1NLT8	Uncharacterized protein OS=Gallus gallus GN=ARHGDIB PE=4 SV=2	Gallus Gallus Domesticus (Chicken)	1
1123	2.01	2.01	15.97	10.08	10.08	F1NH93	Uncharacterized protein OS=Gallus gallus GN=RPS20 PE=3 SV=3	Gallus Gallus Domesticus (Chicken)	1
1124	2.01	2.01	5.41	2.612	2.612	E1C959	Uncharacterized protein OS=Gallus gallus GN=CWF19L1 PE=4 SV=2	Gallus Gallus Domesticus (Chicken)	1
1125	2.01	2.01	5.607	2.492	2.492	E1C2Z5	Uncharacterized protein OS=Gallus gallus GN=WARS PE=3 SV=2	Gallus Gallus Domesticus (Chicken)	1
1126	2.01	2.01	6.264	2.685	2.685	E1BX68	Uncharacterized protein OS=Gallus gallus GN=SMAP1 PE=4 SV=3	Gallus Gallus Domesticus (Chicken)	1
1127	2.01	2.01	6.46	3.101	3.101	A0A1L1RYX0	Endophilin-B1 OS=Gallus gallus GN=SH3GLB1 PE=4 SV=1	Gallus Gallus Domesticus (Chicken)	1
1128	2.01	2.01	8.714	4.149	4.149	A0A1L1RXD0	DnaJ homolog subfamily B member 6 OS=Gallus gallus GN=DNAJB6 PE=4 SV=1	Gallus Gallus Domesticus (Chicken)	1
1129	2.01	2.01	18.69	9.813	9.813	A0A1L1RS98	Uncharacterized protein OS=Gallus gallus PE=4 SV=1	Gallus Gallus Domesticus (Chicken)	1
1130	2.01	2.01	5.195	2.814	2.814	A0A1L1RKJ3	Uncharacterized protein OS=Gallus gallus GN=ZNF207 PE=4 SV=1	Gallus Gallus Domesticus (Chicken)	1
1131	2.01	2.01	16.89	8.108	8.108	A0A1D5PLH4	Uncharacterized protein OS=Gallus gallus GN=NPM3 PE=4 SV=1	Gallus Gallus Domesticus (Chicken)	1
1132	2.01	2.01	2.727	1.515	1.515	A0A1D5PD02	Uncharacterized protein OS=Gallus gallus GN=UBA7 PE=3 SV=1	Gallus Gallus Domesticus (Chicken)	1
1133	2.01	2.01	11.41	5.978	5.978	A0A1D5P8F9	Uncharacterized protein OS=Gallus gallus PE=4 SV=1	Gallus Gallus Domesticus (Chicken)	1
1134	2	61.17	60.42	59.6	50.88	A0A1D5NXS9	Alpha-actinin-4 OS=Gallus gallus GN=ACTN4 PE=4 SV=1	Gallus Gallus Domesticus (Chicken)	36
1135	2	35.4	56.6	56.6	56.6	A0A1D5NY71	Uncharacterized protein OS=Gallus gallus GN=LOC776816 PE=3 SV=1	Gallus Gallus Domesticus (Chicken)	45
1136	2	19.31	15.11	15.11	14.43	A0A1D5PDT3	Calcium-transporting ATPase OS=Gallus gallus GN=ATP2B4 PE=3 SV=1	Gallus Gallus Domesticus (Chicken)	11
1137	2	15.14	37.97	37.97	37.97	A0A1D5NZ01	L-lactate dehydrogenase OS=Gallus gallus GN=LOC107055673 PE=4 SV=1	Gallus Gallus Domesticus (Chicken)	12
1138	2	14	48.58	48.58	48.58	A0A1D5PNE6	Uncharacterized protein OS=Gallus gallus PE=4 SV=1	Gallus Gallus Domesticus (Chicken)	9
1139	2	6.94	22.89	22.89	22.89	A0A1L1RT61	Uncharacterized protein OS=Gallus gallus GN=GSTA PE=4 SV=1	Gallus Gallus Domesticus (Chicken)	4
1140	2	4	13.39	13.39	13.39	E1C2F4	Uncharacterized protein OS=Gallus gallus GN=LOC422305 PE=4 SV=1	Gallus Gallus Domesticus (Chicken)	2
1141	2	3.71	16.75	12.57	12.57	A0A1D5PD33	Cell division control protein 42 homolog OS=Gallus gallus GN=CDC42 PE=3 SV=1	Gallus Gallus Domesticus (Chicken)	2
1142	2	3.26	24.39	14.02	14.02	E1C8Y9	Uncharacterized protein OS=Gallus gallus GN=SRSF3 PE=4 SV=1	Gallus Gallus Domesticus (Chicken)	2
1143	2	2.01	4.639	2.062	2.062	Q60GF6	Protein Wnt OS=Gallus gallus GN=Wnt10a PE=2 SV=1	Gallus Gallus Domesticus (Chicken)	1
1144	2	2.01	7.348	4.153	4.153	E1C7J0	Uncharacterized protein OS=Gallus gallus GN=HMOX2 PE=4 SV=2	Gallus Gallus Domesticus (Chicken)	1
1145	2	2	17.14	7.347	7.347	Q5ZL92	Eukaryotic translation initiation factor 6 OS=Gallus gallus GN=EIF6 PE=2 SV=1	Gallus Gallus Domesticus (Chicken)	1
1146	2	2	6.374	3.297	3.297	Q5ZJ46	Uncharacterized protein OS=Gallus gallus GN=GABPA PE=2 SV=1	Gallus Gallus Domesticus (Chicken)	1
1147	2	2	5.839	2.433	2.433	Q5ZIZ7	Uncharacterized protein OS=Gallus gallus GN=DNAJA2 PE=2 SV=1	Gallus Gallus Domesticus (Chicken)	1
1148	2	2	7.859	3.252	3.252	Q5ZI99	Uncharacterized protein OS=Gallus gallus GN=ARPC1B PE=2 SV=1	Gallus Gallus Domesticus (Chicken)	1
1149	2	2	4.107	2.321	2.321	F1NY41	Uncharacterized protein OS=Gallus gallus GN=BAG3 PE=4 SV=2	Gallus Gallus Domesticus (Chicken)	1
1150	2	2	7.084	2.997	2.997	F1NX13	Uncharacterized protein OS=Gallus gallus GN=DRG1 PE=4 SV=1	Gallus Gallus Domesticus (Chicken)	1
1151	2	2	13.11	8.252	8.252	F1NB21	Uncharacterized protein OS=Gallus gallus GN=HDGFRP3 PE=4 SV=3	Gallus Gallus Domesticus (Chicken)	1
1152	2	2	3.035	1.118	1.118	E1C6I4	Uncharacterized protein OS=Gallus gallus GN=EFCC1 PE=4 SV=2	Gallus Gallus Domesticus (Chicken)	1
1153	2	2	1.822	0.9588	0.9588	E1BSC0	Uncharacterized protein OS=Gallus gallus GN=DDX46 PE=4 SV=3	Gallus Gallus Domesticus (Chicken)	1
1154	2	2	12.38	8.571	8.571	A0A1D5PZX9	Uncharacterized protein OS=Gallus gallus PE=4 SV=1	Gallus Gallus Domesticus (Chicken)	1
1155	2	2	16.67	16.67	16.67	Q9PSS9	Gallus Gallus mRNA encoding a tropomyosin (probably non-muscle), homologous to a human heat stable cytoskeletal protein having an apparent molecular weight of 36000 Dalton (hscp 36) (Fragment) OS=Gallus gallus PE=2 SV=1	Gallus Gallus Domesticus (Chicken)	1
1156	2	2	52.38	52.38	52.38	Q92007	Aldolase A (Fragment) OS=Gallus gallus GN=aldolase C PE=2 SV=1	Gallus Gallus Domesticus (Chicken)	1
1157	2	2	11.61	11.61	11.61	Q90899	Leucine-zipper protein OS=Gallus gallus GN=PTRF PE=2 SV=1	Gallus Gallus Domesticus (Chicken)	1
1158	2	2	10.24	10.24	10.24	Q6EE60	Ribosomal protein L18 (Fragment) OS=Gallus gallus PE=2 SV=1	Gallus Gallus Domesticus (Chicken)	1
1159	2	2	2.459	2.459	2.459	Q67635	Glycoprotein E OS=Infectious laryngotracheitis virus GN=US8 PE=4 SV=1	Gallus Gallus Domesticus (Chicken)	1
1160	2	2	4.412	4.412	4.412	Q5ZMJ0	Peptidyl-prolyl cis-trans isomerase OS=Gallus gallus GN=PPIF PE=2 SV=1	Gallus Gallus Domesticus (Chicken)	1
1161	2	2	5.687	5.687	5.687	Q5ZMG2	Claudin OS=Gallus gallus GN=CLDN1 PE=2 SV=1	Gallus Gallus Domesticus (Chicken)	1
1162	2	2	13.04	13.04	13.04	Q5ZM66	40S ribosomal protein S26 OS=Gallus gallus GN=RPS26 PE=2 SV=1	Gallus Gallus Domesticus (Chicken)	1
1163	2	2	4.178	4.178	4.178	Q5ZL63	Uncharacterized protein OS=Gallus gallus GN=RCJMB04_7i6 PE=2 SV=1	Gallus Gallus Domesticus (Chicken)	1
1164	2	2	4.938	4.938	4.938	Q5ZIA3	Uncharacterized protein OS=Gallus gallus GN=SNX3 PE=2 SV=1	Gallus Gallus Domesticus (Chicken)	1
1165	2	2	22.12	22.12	22.12	Q5ZI52	Death associated protein 1 OS=Gallus gallus GN=DAP1 PE=2 SV=1	Gallus Gallus Domesticus (Chicken)	1
1166	2	2	7.407	7.407	7.407	Q2MCJ7	Aquaporin-1 OS=Gallus gallus GN=AQP1 PE=2 SV=1	Gallus Gallus Domesticus (Chicken)	2
1167	2	2	2.085	2.085	2.085	O57580	High molecular mass nuclear antigen (Fragment) OS=Gallus gallus PE=2 SV=1	Gallus Gallus Domesticus (Chicken)	1
1168	2	2	19.57	19.57	19.57	F2Z4M7	60S ribosomal protein L37a OS=Gallus gallus GN=RPL37A PE=3 SV=2	Gallus Gallus Domesticus (Chicken)	1
1169	2	2	7.182	7.182	7.182	F1P4I1	Uncharacterized protein OS=Gallus gallus GN=EEF1E1 PE=4 SV=2	Gallus Gallus Domesticus (Chicken)	1
1170	2	2	6.557	6.557	6.557	F1P231	Uncharacterized protein OS=Gallus gallus GN=RAP2C PE=4 SV=3	Gallus Gallus Domesticus (Chicken)	1
1171	2	2	7.519	7.519	7.519	F1NU06	Mitochondrial pyruvate carrier OS=Gallus gallus GN=MPC2 PE=3 SV=2	Gallus Gallus Domesticus (Chicken)	1
1172	2	2	5.249	5.249	5.249	F1NTP4	Very-long-chain (3R)-3-hydroxyacyl-CoA dehydratase OS=Gallus gallus GN=HACD3 PE=3 SV=3	Gallus Gallus Domesticus (Chicken)	1
1173	2	2	8.955	8.955	8.955	F1NP43	Prefoldin subunit 4 OS=Gallus gallus GN=PFDN4 PE=3 SV=3	Gallus Gallus Domesticus (Chicken)	1
1174	2	2	7.975	7.975	7.975	F1NHL2	Uncharacterized protein OS=Gallus gallus PE=4 SV=3	Gallus Gallus Domesticus (Chicken)	1
1175	2	2	9.934	9.934	9.934	F1NHG6	Uncharacterized protein OS=Gallus gallus PE=4 SV=3	Gallus Gallus Domesticus (Chicken)	1
1176	2	2	1.24	1.24	1.24	F1NGV5	Uncharacterized protein OS=Gallus gallus GN=ABCG5 PE=4 SV=2	Gallus Gallus Domesticus (Chicken)	1
1177	2	2	12.04	12.04	12.04	F1NG44	Uncharacterized protein OS=Gallus gallus GN=CISD1 PE=4 SV=2	Gallus Gallus Domesticus (Chicken)	1
1178	2	2	13.93	13.93	13.93	F1NDS5	Uncharacterized protein OS=Gallus gallus GN=PFDN1 PE=4 SV=2	Gallus Gallus Domesticus (Chicken)	1
1179	2	2	7.692	7.692	7.692	F1NDC2	Uncharacterized protein OS=Gallus gallus GN=RPS23 PE=3 SV=2	Gallus Gallus Domesticus (Chicken)	1
1180	2	2	36.36	36.36	36.36	F1N8J7	Uncharacterized protein OS=Gallus gallus GN=CRIP1 PE=4 SV=2	Gallus Gallus Domesticus (Chicken)	1
1181	2	2	14.29	14.29	14.29	E1C3G8	Uncharacterized protein OS=Gallus gallus GN=RPS29 PE=4 SV=3	Gallus Gallus Domesticus (Chicken)	1
1182	2	2	9.6	9.6	9.6	E1BW94	Uncharacterized protein OS=Gallus gallus GN=SF3B6 PE=4 SV=1	Gallus Gallus Domesticus (Chicken)	1
1183	2	2	4.781	4.781	4.781	E1BW27	Uncharacterized protein OS=Gallus gallus GN=TMEM33 PE=4 SV=1	Gallus Gallus Domesticus (Chicken)	1
1184	2	2	1.883	1.883	1.883	E1BRV6	Amino acid transporter OS=Gallus gallus GN=SLC1A4 PE=3 SV=3	Gallus Gallus Domesticus (Chicken)	1
1185	2	2	10.83	10.83	10.83	A2N883	VH1 protein (Fragment) OS=Gallus gallus GN=VH1 PE=2 SV=1	Gallus Gallus Domesticus (Chicken)	1
1186	2	2	2.368	2.368	2.368	A0A1L1RWW5	Uncharacterized protein OS=Gallus gallus GN=THBD PE=4 SV=1	Gallus Gallus Domesticus (Chicken)	1
1187	2	2	10.31	10.31	10.31	A0A1L1RWQ5	40S ribosomal protein S30 OS=Gallus gallus GN=FAU PE=3 SV=1	Gallus Gallus Domesticus (Chicken)	1
1188	2	2	11.5	11.5	11.5	A0A1L1RUX3	Uncharacterized protein OS=Gallus gallus PE=4 SV=1	Gallus Gallus Domesticus (Chicken)	1
1189	2	2	17.78	17.78	17.78	A0A1L1RQY9	60S acidic ribosomal protein P1 OS=Gallus gallus GN=RPLP1 PE=3 SV=1	Gallus Gallus Domesticus (Chicken)	1
1190	2	2	5.396	5.396	5.396	A0A1L1RMC5	Uncharacterized protein OS=Gallus gallus PE=4 SV=1	Gallus Gallus Domesticus (Chicken)	1
1191	2	2	4.348	4.348	4.348	A0A1L1RL82	Cytoplasmic dynein 1 light intermediate chain 1 OS=Gallus gallus GN=DYNC1LI1 PE=4 SV=1	Gallus Gallus Domesticus (Chicken)	1
1192	2	2	6.107	6.107	6.107	A0A1D5PV41	Eukaryotic translation initiation factor 3 subunit G OS=Gallus gallus PE=3 SV=1	Gallus Gallus Domesticus (Chicken)	1
1193	2	2	12.5	12.5	12.5	A0A1D5PRE3	Uncharacterized protein OS=Gallus gallus PE=4 SV=1	Gallus Gallus Domesticus (Chicken)	1
1194	2	2	15.58	15.58	15.58	A0A1D5PN05	Uncharacterized protein OS=Gallus gallus GN=COX6C PE=4 SV=1	Gallus Gallus Domesticus (Chicken)	1
1195	2	2	5.488	5.488	5.488	A0A1D5PLR1	Ubiquitin-fold modifier-conjugating enzyme 1 OS=Gallus gallus GN=UFC1 PE=3 SV=1	Gallus Gallus Domesticus (Chicken)	1
1196	2	2	5.742	5.742	5.742	A0A1D5PE41	Uncharacterized protein OS=Gallus gallus GN=NDUFS8 PE=3 SV=1	Gallus Gallus Domesticus (Chicken)	1
1197	2	2	8.696	8.696	8.696	A0A1D5NW93	Uncharacterized protein OS=Gallus gallus PE=3 SV=2	Gallus Gallus Domesticus (Chicken)	1
1198	2	2	9.756	9.756	9.756	A0A1L1RNQ3	REVERSED Uncharacterized protein OS=Gallus gallus GN=REXO2 PE=3 SV=1	Gallus Gallus Domesticus (Chicken)	2
1199	1.96	7.74	71.58	71.58	61.05	R4GH86	Uncharacterized protein OS=Gallus gallus PE=4 SV=2	Gallus Gallus Domesticus (Chicken)	4
1200	1.96	2.11	27.61	21.64	10.45	R4GLS1	Uncharacterized protein OS=Gallus gallus GN=CISD2 PE=4 SV=1	Gallus Gallus Domesticus (Chicken)	1
1201	1.94	2.11	18.38	18.38	9.73	O93480	Chromobox protein (CHCB1) OS=Gallus gallus GN=CBX1 PE=2 SV=1	Gallus Gallus Domesticus (Chicken)	1
1202	1.94	2.11	15.2	15.2	15.2	A0A1D5Q006	Protein CDV3 homolog OS=Gallus gallus GN=CDV3 PE=4 SV=1	Gallus Gallus Domesticus (Chicken)	2
1203	1.93	2.05	1.776	0.888	0.888	F1NFA4	Uncharacterized protein OS=Gallus gallus GN=ZNFX1 PE=4 SV=2	Gallus Gallus Domesticus (Chicken)	1
1204	1.92	2	5.988	5.988	5.988	R4GJA9	Uncharacterized protein OS=Gallus gallus GN=EMP2 PE=3 SV=1	Gallus Gallus Domesticus (Chicken)	1
1205	1.92	2	15.63	15.63	15.63	A0A1D5PZK2	Uncharacterized protein OS=Gallus gallus PE=4 SV=2	Gallus Gallus Domesticus (Chicken)	2
1206	1.91	2.19	15.66	9.753	1.648	Q5ZJ57	Uncharacterized protein OS=Gallus gallus GN=RCJMB04_20j17 PE=2 SV=1	Gallus Gallus Domesticus (Chicken)	1
1207	1.91	2.03	10.21	7.657	2.088	A0A1D5PQ65	Uncharacterized protein OS=Gallus gallus GN=KRT23 PE=3 SV=2	Gallus Gallus Domesticus (Chicken)	1
1208	1.9	2.05	21.97	21.97	21.97	A0A1D5NX11	Bleomycin hydrolase OS=Gallus gallus GN=BLMH PE=4 SV=1	Gallus Gallus Domesticus (Chicken)	2
1209	1.9	1.97	10.08	5.462	5.462	F1NYD4	Uncharacterized protein OS=Gallus gallus GN=CLNS1A PE=4 SV=3	Gallus Gallus Domesticus (Chicken)	1
1210	1.89	2.06	6.784	6.784	6.784	F1NAY8	Diphosphomevalonate decarboxylase OS=Gallus gallus GN=MVD PE=3 SV=3	Gallus Gallus Domesticus (Chicken)	2
1211	1.89	2.02	9.123	9.123	5.965	A0A1D5P617	Paraspeckle component 1 OS=Gallus gallus GN=PSPC1 PE=4 SV=1	Gallus Gallus Domesticus (Chicken)	1
1212	1.89	2	13.48	13.48	13.48	A0A1L1RIP2	Small nuclear ribonucleoprotein E OS=Gallus gallus GN=SNRPE PE=4 SV=1	Gallus Gallus Domesticus (Chicken)	1
1213	1.89	1.96	3.642	3.642	3.642	Q5ZJT3	Uncharacterized protein OS=Gallus gallus GN=RCJMB04_15o4 PE=2 SV=1	Gallus Gallus Domesticus (Chicken)	1
1214	1.89	1.96	3.833	3.833	3.833	F1NQI9	Uncharacterized protein OS=Gallus gallus PE=4 SV=3	Gallus Gallus Domesticus (Chicken)	1
1215	1.88	3.49	14.48	6.352	4.874	R4GKQ7	Uncharacterized protein OS=Gallus gallus GN=ADD3 PE=4 SV=1	Gallus Gallus Domesticus (Chicken)	3
1216	1.88	2	2.307	0.2999	0.2999	A0A1D5PIW9	Uncharacterized protein OS=Gallus gallus GN=ANK3 PE=4 SV=1	Gallus Gallus Domesticus (Chicken)	1
1217	1.87	2.31	12.43	9.538	7.225	F1NSZ7	Uncharacterized protein OS=Gallus gallus GN=MSI1 PE=4 SV=3	Gallus Gallus Domesticus (Chicken)	2
1218	1.87	2.01	28.95	17.11	15.79	E1C8V9	Uncharacterized protein OS=Gallus gallus GN=SNRPG PE=4 SV=1	Gallus Gallus Domesticus (Chicken)	1
1219	1.86	2.09	8.158	4.501	3.094	A0A1I7Q439	Ubiquitin-like modifier-activating enzyme ATG7 OS=Gallus gallus GN=ATG7 PE=4 SV=1	Gallus Gallus Domesticus (Chicken)	2
1220	1.86	1.99	11.56	8.794	2.764	Q5ZLW7	Uncharacterized protein OS=Gallus gallus GN=LUC7L2 PE=2 SV=1	Gallus Gallus Domesticus (Chicken)	1
1221	1.85	2.03	25.56	11.21	11.21	F1NMJ2	Adenylate kinase 4, mitochondrial OS=Gallus gallus GN=AK4 PE=3 SV=2	Gallus Gallus Domesticus (Chicken)	2
1222	1.85	2.03	52.11	52.11	39.44	A0A1L1RTM7	Ubiquitin-60S ribosomal protein L40 OS=Gallus gallus GN=UBA52 PE=4 SV=1	Gallus Gallus Domesticus (Chicken)	2
1223	1.85	2	20.92	20.92	20.92	F1N8J8	Uncharacterized protein OS=Gallus gallus GN=CRIP2 PE=4 SV=3	Gallus Gallus Domesticus (Chicken)	2
1224	1.84	2.06	12.92	9.583	6.667	A0A1L1RTV4	Thymocyte nuclear protein 1 OS=Gallus gallus GN=THYN1 PE=4 SV=1	Gallus Gallus Domesticus (Chicken)	2
1225	1.83	2.04	5.913	4.731	3.285	A0A1L1RPC1	Uncharacterized protein OS=Gallus gallus GN=LOC422002 PE=4 SV=1	Gallus Gallus Domesticus (Chicken)	2
1226	1.83	2	14.39	8.487	8.487	Q5ZL03	Uncharacterized protein OS=Gallus gallus GN=GCLM PE=2 SV=1	Gallus Gallus Domesticus (Chicken)	2
1227	1.83	1.97	13.75	4.912	1.572	F1NAU1	Uncharacterized protein OS=Gallus gallus PE=3 SV=3	Gallus Gallus Domesticus (Chicken)	1
1228	1.82	6	12.96	12.96	12.96	Q5ZKJ2	Uncharacterized protein OS=Gallus gallus GN=YWHAH PE=2 SV=1	Gallus Gallus Domesticus (Chicken)	5
1229	1.82	2.06	29.79	15.63	5.31	E1BWX3	Uncharacterized protein OS=Gallus gallus GN=MCU PE=4 SV=3	Gallus Gallus Domesticus (Chicken)	1
1230	1.82	2.03	12.86	6.494	2.987	F1NI29	Uncharacterized protein OS=Gallus gallus GN=HADHA PE=3 SV=3	Gallus Gallus Domesticus (Chicken)	2
1231	1.82	2.01	6.723	4.706	1.345	F1NNH9	Uncharacterized protein OS=Gallus gallus PE=4 SV=3	Gallus Gallus Domesticus (Chicken)	1
1232	1.82	1.96	26.26	26.26	14.14	A0A1L1RT25	High mobility group protein B1 OS=Gallus gallus GN=HMGB1 PE=4 SV=1	Gallus Gallus Domesticus (Chicken)	1
1233	1.82	1.94	24.51	24.12	6.226	F1NIX0	Uncharacterized protein OS=Gallus gallus GN=RPL8 PE=3 SV=2	Gallus Gallus Domesticus (Chicken)	1
1234	1.82	1.94	4.604	3.309	1.727	F1NTD7	Uncharacterized protein OS=Gallus gallus PE=4 SV=3	Gallus Gallus Domesticus (Chicken)	1
1235	1.82	1.92	10.28	2.778	2.778	E1BQR6	Uncharacterized protein OS=Gallus gallus PE=4 SV=2	Gallus Gallus Domesticus (Chicken)	1
1236	1.81	1.98	6.553	4.843	1.567	Q5XNV3	Cytoplasmic activation-proliferation-associated protein 1 OS=Gallus gallus GN=CAPRIN1 PE=2 SV=1	Gallus Gallus Domesticus (Chicken)	1
1237	1.81	1.91	6.25	3.958	3.958	E1BWC6	Uncharacterized protein OS=Gallus gallus GN=MICU1 PE=4 SV=1	Gallus Gallus Domesticus (Chicken)	1
1238	1.8	1.89	45.71	45.71	45.71	Q7LZS1	12K serum protein, beta-2-m cross-reactive (Fragment) OS=Gallus gallus PE=1 SV=1	Gallus Gallus Domesticus (Chicken)	1
1239	1.8	1.89	27.42	27.42	27.42	F1NC51	Uncharacterized protein OS=Gallus gallus GN=UQCR10 PE=1 SV=2	Gallus Gallus Domesticus (Chicken)	1
1240	1.8	1.89	10.53	10.53	10.53	A0A1D5PQL8	Uncharacterized protein OS=Gallus gallus GN=CARHSP1 PE=4 SV=1	Gallus Gallus Domesticus (Chicken)	1
1241	1.79	1.98	3.167	1.827	1.157	F1NP60	Uncharacterized protein OS=Gallus gallus GN=MRC2 PE=4 SV=3	Gallus Gallus Domesticus (Chicken)	2
1242	1.78	1.9	13.78	6.472	3.549	Q5ZIL5	Methionine aminopeptidase 2 OS=Gallus gallus GN=METAP2 PE=2 SV=1	Gallus Gallus Domesticus (Chicken)	1
1243	1.78	1.87	5.545	2.103	2.103	A0A1D5PM99	Uncharacterized protein OS=Gallus gallus PE=4 SV=1	Gallus Gallus Domesticus (Chicken)	1
1244	1.78	1.87	4.724	2.362	2.362	A0A1D5P321	Uncharacterized protein OS=Gallus gallus GN=SEPT5 PE=3 SV=1	Gallus Gallus Domesticus (Chicken)	1
1245	1.77	1.88	4.426	4.426	2.459	R4GL80	Uncharacterized protein OS=Gallus gallus PE=3 SV=2	Gallus Gallus Domesticus (Chicken)	1
1246	1.76	1.89	3.302	3.302	1.572	F6UZR6	Lamin-B receptor OS=Gallus gallus GN=LBR PE=4 SV=2	Gallus Gallus Domesticus (Chicken)	1
1247	1.75	1.94	23.88	19.4	13.06	A0A1D5PZR7	Cytoplasmic dynein 1 light intermediate chain 1 OS=Gallus gallus GN=DYNC1LI1 PE=4 SV=1	Gallus Gallus Domesticus (Chicken)	2
1248	1.75	1.94	24.49	24.49	24.49	A0A1D5PUI6	Uncharacterized protein OS=Gallus gallus PE=4 SV=1	Gallus Gallus Domesticus (Chicken)	3
1249	1.75	1.92	8.366	5.253	0.9728	F1NG39	Unconventional myosin-Ic OS=Gallus gallus GN=MYO1C PE=3 SV=1	Gallus Gallus Domesticus (Chicken)	1
1250	1.75	1.88	19.66	19.66	7.865	A0M8T8	Caveolin OS=Gallus gallus GN=CAV1 PE=3 SV=1	Gallus Gallus Domesticus (Chicken)	1
1251	1.75	1.84	2.477	0.9288	0.9288	A0A1D5PL17	Poly [ADP-ribose] polymerase OS=Gallus gallus GN=PARP4 PE=4 SV=1	Gallus Gallus Domesticus (Chicken)	1
1252	1.74	1.87	3.322	3.322	1.399	E1BQU2	Uncharacterized protein OS=Gallus gallus GN=PGM3 PE=4 SV=3	Gallus Gallus Domesticus (Chicken)	1
1253	1.74	1.85	2.064	2.064	2.064	Q5ZJZ0	Importin subunit alpha OS=Gallus gallus GN=RCJMB04_14f8 PE=2 SV=1	Gallus Gallus Domesticus (Chicken)	1
1254	1.73	7.68	26.4	26.4	17.2	A0A1D5PR64	Uncharacterized protein OS=Gallus gallus PE=4 SV=1	Gallus Gallus Domesticus (Chicken)	5
1255	1.73	1.9	3.125	3.125	3.125	F1NX60	Fibulin-1 OS=Gallus gallus GN=FBLN1 PE=3 SV=1	Gallus Gallus Domesticus (Chicken)	2
1256	1.72	2.03	9.86	4.084	0.8168	E1BU01	Uncharacterized protein OS=Gallus gallus GN=CDC42BPB PE=3 SV=2	Gallus Gallus Domesticus (Chicken)	1
1257	1.72	1.82	2.865	2.865	2.865	A0A1D5P6S2	Uncharacterized protein OS=Gallus gallus PE=4 SV=1	Gallus Gallus Domesticus (Chicken)	1
1258	1.71	1.81	5.691	3.315	2.502	A0A1D5PYQ9	Uncharacterized protein OS=Gallus gallus GN=COL22A1 PE=4 SV=1	Gallus Gallus Domesticus (Chicken)	3
1259	1.7	1.83	5.72	4.059	2.399	F1NZ34	Uncharacterized protein OS=Gallus gallus GN=NUP54 PE=4 SV=4	Gallus Gallus Domesticus (Chicken)	1
1260	1.7	1.8	2.052	1.296	1.296	A0A1D5PIV4	Signal transducer and activator of transcription OS=Gallus gallus GN=STAT2 PE=3 SV=1	Gallus Gallus Domesticus (Chicken)	1
1261	1.68	1.87	14.29	14.29	9.524	E1BZN6	Receptor expression-enhancing protein OS=Gallus gallus GN=REEP5 PE=3 SV=1	Gallus Gallus Domesticus (Chicken)	2
1262	1.68	1.83	4.817	2.304	1.152	E1C8I6	Uncharacterized protein OS=Gallus gallus GN=SYNE3 PE=4 SV=4	Gallus Gallus Domesticus (Chicken)	1
1263	1.68	1.77	15.19	15.19	15.19	A0A1D5PHF2	Uncharacterized protein OS=Gallus gallus GN=ATP5J2 PE=4 SV=1	Gallus Gallus Domesticus (Chicken)	1
1264	1.66	1.88	25.47	9.119	9.119	F1NIP5	Uncharacterized protein OS=Gallus gallus GN=PRPS1 PE=3 SV=3	Gallus Gallus Domesticus (Chicken)	2
1265	1.66	1.88	20.15	13.43	7.09	A0A1L1RYA8	Basic leucine zipper and W2 domain-containing protein 1 OS=Gallus gallus GN=BZW1 PE=4 SV=1	Gallus Gallus Domesticus (Chicken)	2
1266	1.66	1.78	15.42	9.692	5.286	A0A1D5PIH5	Hippocalcin-like protein 1 OS=Gallus gallus GN=HPCAL1 PE=4 SV=1	Gallus Gallus Domesticus (Chicken)	1
1267	1.66	1.77	27.14	14.29	14.29	E1BQ44	Uncharacterized protein OS=Gallus gallus GN=NDUFA1 PE=4 SV=1	Gallus Gallus Domesticus (Chicken)	1
1268	1.65	1.78	11.49	11.49	6.322	E1BXT5	Uncharacterized protein OS=Gallus gallus GN=TPRKB PE=3 SV=1	Gallus Gallus Domesticus (Chicken)	1
1269	1.65	1.75	14.62	5.848	5.848	R4GK96	Uncharacterized protein OS=Gallus gallus GN=NDUFS4 PE=4 SV=2	Gallus Gallus Domesticus (Chicken)	1
1270	1.64	1.78	4.437	3.17	1.743	E1C7T5	Uncharacterized protein OS=Gallus gallus GN=ARHGAP40 PE=4 SV=2	Gallus Gallus Domesticus (Chicken)	1
1271	1.64	1.77	6.076	6.076	3.038	R4GH41	Uncharacterized protein OS=Gallus gallus GN=ASAH1 PE=4 SV=1	Gallus Gallus Domesticus (Chicken)	1
1272	1.64	1.72	2.066	2.066	2.066	A0A1D5P2Q1	Uncharacterized protein OS=Gallus gallus PE=4 SV=1	Gallus Gallus Domesticus (Chicken)	1
1273	1.63	1.75	2.086	1.565	0.7452	A0A1D5P610	Uncharacterized protein OS=Gallus gallus PE=4 SV=1	Gallus Gallus Domesticus (Chicken)	1
1274	1.61	23.14	45.56	40.32	40.32	A0A1L1RVU7	Uncharacterized protein OS=Gallus gallus GN=TPM3 PE=3 SV=1	Gallus Gallus Domesticus (Chicken)	15
1275	1.61	1.75	7.347	7.347	4.49	A0A1D5PM81	Uncharacterized protein OS=Gallus gallus PE=4 SV=1	Gallus Gallus Domesticus (Chicken)	1
1276	1.61	1.71	4.565	2.174	2.174	A0A1D5PD55	Uncharacterized protein OS=Gallus gallus PE=4 SV=1	Gallus Gallus Domesticus (Chicken)	1
1277	1.6	1.7	4.975	4.975	4.975	A0A1D5PVW1	Uncharacterized protein OS=Gallus gallus GN=RBP4A PE=3 SV=1	Gallus Gallus Domesticus (Chicken)	1
1278	1.59	1.81	18.18	11.46	5.138	R4GJC4	Uncharacterized protein OS=Gallus gallus GN=CMPK2 PE=3 SV=2	Gallus Gallus Domesticus (Chicken)	1
1279	1.59	1.76	7.45	7.45	7.45	E1BWG7	Uncharacterized protein OS=Gallus gallus GN=PTER PE=3 SV=3	Gallus Gallus Domesticus (Chicken)	2
1280	1.59	1.71	12.87	12.87	5.446	Q6IFY8	Reticulon (Fragment) OS=Gallus gallus GN=RTN3 PE=2 SV=1	Gallus Gallus Domesticus (Chicken)	1
1281	1.59	1.68	17.59	17.59	17.59	A0A1L1RSG1	Cytochrome c oxidase subunit 6A, mitochondrial OS=Gallus gallus GN=COX6A1 PE=3 SV=1	Gallus Gallus Domesticus (Chicken)	1
1282	1.58	1.82	14.35	10.23	1.563	E1BV71	Uncharacterized protein OS=Gallus gallus GN=ECM2 PE=4 SV=1	Gallus Gallus Domesticus (Chicken)	1
1283	1.57	4.89	10.69	7.126	4.368	E1C7T8	Coatomer subunit gamma OS=Gallus gallus GN=COPG2 PE=3 SV=2	Gallus Gallus Domesticus (Chicken)	3
1284	1.57	1.68	9.735	9.735	9.735	A0A1L1S0P2	Uncharacterized protein OS=Gallus gallus GN=NDUFA8 PE=4 SV=1	Gallus Gallus Domesticus (Chicken)	1
1285	1.56	1.76	12.35	6.678	4.508	Q5ZJX6	Uncharacterized protein OS=Gallus gallus GN=ABCE1 PE=2 SV=1	Gallus Gallus Domesticus (Chicken)	2
1286	1.55	1.66	5.708	2.74	2.74	F1NP56	Uncharacterized protein OS=Gallus gallus GN=GAL3ST1 PE=4 SV=2	Gallus Gallus Domesticus (Chicken)	1
1287	1.55	1.66	4.607	2.439	2.439	A5HMN6	Muscleblind-like 1 isoform 4 OS=Gallus gallus GN=MBNL1 PE=2 SV=3	Gallus Gallus Domesticus (Chicken)	1
1288	1.54	1.82	10.71	5.633	1.2	F1P4U4	Ubiquitin carboxyl-terminal hydrolase 7 OS=Gallus gallus GN=USP7 PE=3 SV=2	Gallus Gallus Domesticus (Chicken)	1
1289	1.54	1.65	6.195	3.54	3.54	F1NKV0	Uncharacterized protein OS=Gallus gallus GN=DNAJB4 PE=4 SV=2	Gallus Gallus Domesticus (Chicken)	1
1290	1.54	1.64	4.706	2.118	2.118	E1BV11	Uncharacterized protein OS=Gallus gallus GN=SEPT10 PE=3 SV=2	Gallus Gallus Domesticus (Chicken)	1
1291	1.54	1.63	21.77	9.524	9.524	A0A1L1RJW4	Peptidyl-prolyl cis-trans isomerase OS=Gallus gallus GN=PPIL1 PE=3 SV=1	Gallus Gallus Domesticus (Chicken)	1
1292	1.53	1.98	10.4	4.2	2.6	H9L0D7	Uncharacterized protein OS=Gallus gallus GN=WASF2 PE=4 SV=2	Gallus Gallus Domesticus (Chicken)	1
1293	1.53	1.68	7.843	5.664	2.179	Q5ZHS2	Uncharacterized protein OS=Gallus gallus GN=NDUFV1 PE=2 SV=1	Gallus Gallus Domesticus (Chicken)	1
1294	1.52	1.79	5.495	4.151	2.93	A0A1D5PFL9	Nuclear pore complex protein Nup93 OS=Gallus gallus GN=NUP93 PE=3 SV=1	Gallus Gallus Domesticus (Chicken)	2
1295	1.52	1.72	19.57	11.31	7.034	E1C852	Uncharacterized protein OS=Gallus gallus GN=PDLIM1 PE=4 SV=1	Gallus Gallus Domesticus (Chicken)	2
1296	1.52	1.68	5.398	5.398	5.398	E1BSF5	Branched-chain-amino-acid aminotransferase OS=Gallus gallus GN=BCAT1 PE=3 SV=3	Gallus Gallus Domesticus (Chicken)	2
1297	1.52	1.63	25.45	25.45	14.55	A0A1L1RN90	Hemoglobin subunit alpha-D OS=Gallus gallus GN=HBAD PE=3 SV=1	Gallus Gallus Domesticus (Chicken)	1
1298	1.52	1.62	17.09	17.09	17.09	F1NKT5	Transcription factor BTF3 OS=Gallus gallus GN=BTF3L4 PE=3 SV=1	Gallus Gallus Domesticus (Chicken)	1
1299	1.51	1.68	10	10	10	A0A1D5PXY1	Uncharacterized protein OS=Gallus gallus GN=GYG1 PE=4 SV=1	Gallus Gallus Domesticus (Chicken)	2
1300	1.51	1.6	26.35	5.389	5.389	Q5ZMF4	Uncharacterized protein OS=Gallus gallus GN=RCJMB04_2d22 PE=2 SV=1	Gallus Gallus Domesticus (Chicken)	1
1301	1.5	1.59	3.073	1.418	1.418	A0A1P7XK06	SPIG2-A OS=Gallus gallus PE=2 SV=1	Gallus Gallus Domesticus (Chicken)	1
1302	1.49	1.7	8.239	3.502	1.545	E1BV44	Uncharacterized protein OS=Gallus gallus GN=CSE1L PE=4 SV=2	Gallus Gallus Domesticus (Chicken)	1
1303	1.49	1.63	2.113	1.268	0.5634	A0A1D5PZ80	Tenascin OS=Gallus gallus GN=TNC PE=4 SV=1	Gallus Gallus Domesticus (Chicken)	1
1304	1.49	1.59	4	1.8	1.8	E1BSM9	Uncharacterized protein OS=Gallus gallus GN=KDELC1 PE=4 SV=3	Gallus Gallus Domesticus (Chicken)	1
1305	1.48	1.71	8.795	8.795	1.303	Q5ZJ68	Uncharacterized protein OS=Gallus gallus GN=RCJMB04_20f2 PE=2 SV=1	Gallus Gallus Domesticus (Chicken)	1
1306	1.48	1.59	3.448	3.448	3.448	Q6YDP0	Tenomodulin OS=Gallus gallus PE=2 SV=1	Gallus Gallus Domesticus (Chicken)	1
1307	1.47	28.57	49.55	44.87	38.62	F1NW97	Tubulin alpha chain OS=Gallus gallus GN=TUBA4B PE=3 SV=3	Gallus Gallus Domesticus (Chicken)	17
1308	1.47	1.57	17.74	5.376	5.376	F1NG23	Uncharacterized protein OS=Gallus gallus PE=4 SV=3	Gallus Gallus Domesticus (Chicken)	1
1309	1.47	1.57	7.883	2.703	2.703	A0A1L1RSA3	Uncharacterized protein OS=Gallus gallus GN=FBLN7 PE=4 SV=1	Gallus Gallus Domesticus (Chicken)	1
1310	1.45	1.63	8.385	5.124	2.95	Q5F390	Uncharacterized protein OS=Gallus gallus GN=RCJMB04_28a6 PE=2 SV=1	Gallus Gallus Domesticus (Chicken)	2
1311	1.45	1.55	22.96	8.148	8.148	E1C1Y0	Uncharacterized protein OS=Gallus gallus PE=4 SV=3	Gallus Gallus Domesticus (Chicken)	1
1312	1.44	1.57	52.78	52.78	27.78	F6JXX0	Extracellular fatty acid binding protein (Fragment) OS=Gallus gallus GN=Ex-FABP PE=4 SV=1	Gallus Gallus Domesticus (Chicken)	1
1313	1.44	1.53	17.48	4.065	4.065	F1NBK8	Uncharacterized protein OS=Gallus gallus GN=DCXR PE=4 SV=3	Gallus Gallus Domesticus (Chicken)	1
1314	1.43	1.64	6.408	4.937	1.576	E1BTM0	Uncharacterized protein OS=Gallus gallus GN=ITIH5 PE=4 SV=3	Gallus Gallus Domesticus (Chicken)	1
1315	1.43	1.52	8.054	8.054	8.054	A0A1L1RJ21	Oligosaccharyltransferase complex subunit OSTC OS=Gallus gallus GN=OSTC PE=4 SV=1	Gallus Gallus Domesticus (Chicken)	1
1316	1.42	1.63	2.499	2.083	0.4859	E1C6E6	Uncharacterized protein OS=Gallus gallus GN=LRBA PE=4 SV=3	Gallus Gallus Domesticus (Chicken)	1
1317	1.41	1.53	14.58	7.797	3.729	A0A1D5P3Y8	Uncharacterized protein OS=Gallus gallus PE=4 SV=1	Gallus Gallus Domesticus (Chicken)	1
1318	1.41	1.52	4.062	1.948	1.113	A0A1D5PBD8	Uncharacterized protein OS=Gallus gallus GN=NUP98 PE=4 SV=1	Gallus Gallus Domesticus (Chicken)	1
1319	1.41	1.51	19.72	19.72	19.72	A0A1D5PGZ6	Uncharacterized protein OS=Gallus gallus GN=Gga.38627 PE=4 SV=1	Gallus Gallus Domesticus (Chicken)	1
1320	1.39	1.5	7.307	3.34	3.34	F1P212	Uncharacterized protein OS=Gallus gallus GN=TMX3 PE=4 SV=4	Gallus Gallus Domesticus (Chicken)	1
1321	1.39	1.48	4.016	2.209	2.209	E1BTJ1	Glycylpeptide N-tetradecanoyltransferase OS=Gallus gallus GN=NMT2 PE=3 SV=1	Gallus Gallus Domesticus (Chicken)	1
1322	1.39	1.48	5.732	5.732	5.732	Q5ZKL8	Uncharacterized protein OS=Gallus gallus GN=RCJMB04_10b16 PE=2 SV=1	Gallus Gallus Domesticus (Chicken)	1
1323	1.37	1.54	17.2	17.2	4.459	E1BWS2	Uncharacterized protein OS=Gallus gallus GN=NAPG PE=4 SV=1	Gallus Gallus Domesticus (Chicken)	1
1324	1.37	1.5	21.66	12.1	2.229	F1NKE8	Uncharacterized protein OS=Gallus gallus GN=PDXK PE=4 SV=3	Gallus Gallus Domesticus (Chicken)	1
1325	1.37	1.46	2.128	0.8704	0.8704	Q98TT7	Integrin alpha 3A subunit cytoplasmic domain variant OS=Gallus gallus PE=2 SV=1	Gallus Gallus Domesticus (Chicken)	1
1326	1.37	1.46	5.036	5.036	5.036	A0A1L1RLJ0	BRCA1-A complex subunit BRE OS=Gallus gallus GN=BRE PE=4 SV=1	Gallus Gallus Domesticus (Chicken)	1
1327	1.36	1.53	21.98	11.21	11.21	E1BRI5	Uncharacterized protein OS=Gallus gallus GN=LYPLA2 PE=4 SV=1	Gallus Gallus Domesticus (Chicken)	2
1328	1.36	1.46	9.03	5.017	5.017	A0A1L1RJX6	Uncharacterized protein OS=Gallus gallus GN=LOC107057377 PE=4 SV=1	Gallus Gallus Domesticus (Chicken)	1
1329	1.36	1.46	2.14	2.14	2.14	F1P099	Uncharacterized protein OS=Gallus gallus GN=ARSB PE=4 SV=3	Gallus Gallus Domesticus (Chicken)	1
1330	1.35	2.85	23	9.5	9.5	Q5ZIL3	Uncharacterized protein OS=Gallus gallus GN=UBE2K PE=2 SV=1	Gallus Gallus Domesticus (Chicken)	2
1331	1.35	1.6	11.38	2.918	0.5835	F1NGU3	Uncharacterized protein OS=Gallus gallus GN=LRPPRC PE=4 SV=2	Gallus Gallus Domesticus (Chicken)	1
1332	1.35	1.51	10.68	10.68	10.68	A0A1D5P1T0	Uncharacterized protein OS=Gallus gallus GN=RALA PE=4 SV=1	Gallus Gallus Domesticus (Chicken)	2
1333	1.35	1.49	18.06	18.06	6.944	Q5ZIE2	Uncharacterized protein OS=Gallus gallus GN=EIF1AY PE=2 SV=1	Gallus Gallus Domesticus (Chicken)	1
1334	1.34	20.73	39.49	35.05	32.94	A0A182C5Y6	W-linked heterogeneous nuclear ribonucleoprotein K OS=Gallus gallus gallus PE=4 SV=1	Gallus Gallus Domesticus (Chicken)	11
1335	1.34	5.68	20.5	20.5	16.5	F1NMT5	Ras-related protein Rab-10 OS=Gallus gallus GN=RAB10 PE=4 SV=3	Gallus Gallus Domesticus (Chicken)	3
1336	1.34	1.58	17.91	6.902	1.068	Q8AWB8	Structural maintenance of chromosomes protein OS=Gallus gallus GN=SMC3 PE=2 SV=1	Gallus Gallus Domesticus (Chicken)	1
1337	1.34	1.56	23.75	21.38	8.789	E1C0Q5	Uncharacterized protein OS=Gallus gallus GN=ACAT1 PE=3 SV=2	Gallus Gallus Domesticus (Chicken)	2
1338	1.34	1.54	9.868	4.813	2.768	F1NTF9	Uncharacterized protein OS=Gallus gallus PE=4 SV=3	Gallus Gallus Domesticus (Chicken)	2
1339	1.33	1.49	6.509	6.509	2.367	Q5ZLC3	Uncharacterized protein OS=Gallus gallus GN=COPS5 PE=2 SV=1	Gallus Gallus Domesticus (Chicken)	1
1340	1.33	1.45	10.98	6.865	2.746	A0A1D5PN07	Uncharacterized protein OS=Gallus gallus GN=ARHGAP1 PE=4 SV=1	Gallus Gallus Domesticus (Chicken)	1
1341	1.33	1.42	4.545	4.545	4.545	E1C4N5	Uncharacterized protein OS=Gallus gallus GN=DPM1 PE=4 SV=2	Gallus Gallus Domesticus (Chicken)	1
1342	1.32	1.54	3.608	2.532	1.709	A0A1D5PXU0	Uncharacterized protein OS=Gallus gallus GN=TJP1 PE=4 SV=1	Gallus Gallus Domesticus (Chicken)	2
1343	1.32	1.42	9.192	2.507	2.507	Q5ZHM0	Protein phosphatase methylesterase 1 OS=Gallus gallus GN=RCJMB04_35i21 PE=2 SV=1	Gallus Gallus Domesticus (Chicken)	1
1344	1.32	1.42	22.41	8.621	8.621	E1BRT9	Uncharacterized protein OS=Gallus gallus GN=NDUFA5 PE=4 SV=1	Gallus Gallus Domesticus (Chicken)	1
1345	1.31	1.51	6.743	2.605	0.613	F1P257	Uncharacterized protein OS=Gallus gallus GN=TPP2 PE=4 SV=2	Gallus Gallus Domesticus (Chicken)	1
1346	1.31	1.48	3.364	3.364	0.7273	E1BSA7	Uncharacterized protein OS=Gallus gallus GN=SEC24A PE=4 SV=3	Gallus Gallus Domesticus (Chicken)	1
1347	1.31	1.41	22.13	9.016	9.016	F1NT58	Uncharacterized protein OS=Gallus gallus GN=DIABLO PE=4 SV=3	Gallus Gallus Domesticus (Chicken)	1
1348	1.31	1.41	10.32	10.32	10.32	A0A1D5P7K3	Translationally-controlled tumor protein homolog OS=Gallus gallus GN=TPT1 PE=3 SV=1	Gallus Gallus Domesticus (Chicken)	1
1349	1.3	1.52	10.41	7.435	1.673	F1NDP8	Uncharacterized protein OS=Gallus gallus PE=3 SV=3	Gallus Gallus Domesticus (Chicken)	1
1350	1.3	1.47	12.48	11	2.299	Q5ZK94	Putative uncharacterized protein OS=Gallus gallus GN=RCJMB04_12d24 PE=2 SV=1	Gallus Gallus Domesticus (Chicken)	1
1351	1.3	1.44	8.108	8.108	3.089	A0A1D5P856	Uncharacterized protein OS=Gallus gallus GN=HDHD2 PE=4 SV=1	Gallus Gallus Domesticus (Chicken)	1
1352	1.29	1.46	17.65	8.824	3.209	F1P0D2	Glutamine synthetase OS=Gallus gallus GN=LOC417253 PE=3 SV=3	Gallus Gallus Domesticus (Chicken)	1
1353	1.29	1.45	6.944	6.944	2.604	A0A1D5PG53	Uncharacterized protein OS=Gallus gallus GN=DAK PE=4 SV=1	Gallus Gallus Domesticus (Chicken)	1
1354	1.29	1.39	11.7	11.7	11.7	F1NIC5	Uncharacterized protein OS=Gallus gallus GN=TIMM8A PE=3 SV=3	Gallus Gallus Domesticus (Chicken)	1
1355	1.27	1.43	10.05	5.251	5.251	A0A1L1RS82	Uncharacterized protein OS=Gallus gallus GN=GSR PE=3 SV=1	Gallus Gallus Domesticus (Chicken)	2
1356	1.27	1.37	20	14.48	14.48	Q5GAL6	Liver ribonuclease A OS=Gallus gallus GN=CL2 PE=2 SV=1	Gallus Gallus Domesticus (Chicken)	1
1357	1.27	1.37	8.766	5.195	5.195	A0A1D5PDA1	Uncharacterized protein OS=Gallus gallus GN=ECH1 PE=4 SV=1	Gallus Gallus Domesticus (Chicken)	1
1358	1.26	1.76	11.88	3.854	1.285	F1NCS6	Uncharacterized protein OS=Gallus gallus GN=MTHFD1L PE=3 SV=2	Gallus Gallus Domesticus (Chicken)	1
1359	1.25	1.46	14.77	8.184	3.792	Q5F387	Uncharacterized protein OS=Gallus gallus GN=SF3A3 PE=2 SV=1	Gallus Gallus Domesticus (Chicken)	1
1360	1.25	1.35	3.833	2.439	2.439	F1NFA8	Uncharacterized protein OS=Gallus gallus GN=NUP62 PE=4 SV=3	Gallus Gallus Domesticus (Chicken)	1
1361	1.25	1.35	1.906	1.906	1.906	A0A1D5PJ54	Uncharacterized protein OS=Gallus gallus PE=4 SV=1	Gallus Gallus Domesticus (Chicken)	1
1362	1.24	1.34	12.12	12.12	12.12	A0A1D5PK81	Small ubiquitin-related modifier 2 OS=Gallus gallus GN=SUMO2 PE=4 SV=1	Gallus Gallus Domesticus (Chicken)	1
1363	1.24	1.34	2.083	2.083	2.083	A0A1D5PWE2	REVERSED Uncharacterized protein OS=Gallus gallus PE=3 SV=1	Gallus Gallus Domesticus (Chicken)	1
1364	1.23	1.45	8.127	2.756	1.121	D8MIU8	Nuclear mitotic apparatus protein OS=Gallus gallus GN=NUMA PE=2 SV=1	Gallus Gallus Domesticus (Chicken)	4
1365	1.23	1.33	21.98	21.98	21.98	F1NRX4	Uncharacterized protein OS=Gallus gallus GN=LAMTOR5 PE=4 SV=2	Gallus Gallus Domesticus (Chicken)	1
1366	1.22	1.33	6.393	6.393	6.393	E1BSI4	Uncharacterized protein OS=Gallus gallus GN=CHMP5 PE=4 SV=1	Gallus Gallus Domesticus (Chicken)	1
1367	1.21	1.3	1.229	1.229	1.229	E1BT43	Uncharacterized protein OS=Gallus gallus GN=KIAA0355 PE=4 SV=2	Gallus Gallus Domesticus (Chicken)	1
1368	1.2	1.29	2.547	1.358	1.358	Q5EVY2	TRIM41 OS=Gallus gallus GN=TRIM41 PE=4 SV=1	Gallus Gallus Domesticus (Chicken)	1
1369	1.19	1.5	25	12.9	7.258	Q9PSQ5	p60=60 kDa stress-related protein (Fragments) OS=Gallus gallus PE=4 SV=1	Gallus Gallus Domesticus (Chicken)	1
1370	1.19	1.29	10	4.091	4.091	A0A1D5PFJ0_R	REVERSED Uncharacterized protein OS=Gallus gallus PE=4 SV=1	Gallus Gallus Domesticus (Chicken)	1
1371	1.19	1.28	10.42	10.42	10.42	F1NWX7	Protein transport protein Sec61 subunit beta OS=Gallus gallus GN=SEC61B PE=3 SV=2	Gallus Gallus Domesticus (Chicken)	1
1372	1.18	1.29	4.257	1.396	0.6281	R9PXL8	CAP-Gly domain-containing linker protein 1 OS=Gallus gallus GN=CLIP1 PE=4 SV=1	Gallus Gallus Domesticus (Chicken)	1
1373	1.18	1.28	2.989	2.989	2.989	Q9PW79	REVERSED TvbS3 OS=Gallus gallus GN=tvb PE=2 SV=1	Gallus Gallus Domesticus (Chicken)	1
1374	1.17	1.33	6.192	6.192	6.192	A0A1D5PHR2	Kinesin-like protein OS=Gallus gallus GN=Gga.12069 PE=3 SV=1	Gallus Gallus Domesticus (Chicken)	2
1375	1.17	1.28	18.81	9.633	5.046	A0A1L1RL62	Eukaryotic translation initiation factor 3 subunit K OS=Gallus gallus GN=EIF3K PE=3 SV=1	Gallus Gallus Domesticus (Chicken)	1
1376	1.16	1.34	10.2	10.2	7.653	F1N876	Uncharacterized protein OS=Gallus gallus GN=SEPHS1 PE=4 SV=2	Gallus Gallus Domesticus (Chicken)	2
1377	1.16	1.33	3.536	1.231	0.9157	A0A1D5PP29	Uncharacterized protein OS=Gallus gallus GN=LAMA2 PE=4 SV=2	Gallus Gallus Domesticus (Chicken)	2
1378	1.16	1.26	4.839	2.419	2.419	O73861	POU domain protein OS=Gallus gallus GN=Oct-6 PE=3 SV=1	Gallus Gallus Domesticus (Chicken)	1
1379	1.15	1.3	5.812	4.471	4.471	Q5ZKZ5	Signal recognition particle subunit SRP72 OS=Gallus gallus GN=SRP72 PE=2 SV=1	Gallus Gallus Domesticus (Chicken)	2
1380	1.15	1.3	7.092	7.092	7.092	F1NP29	Uncharacterized protein OS=Gallus gallus GN=NIT2 PE=4 SV=3	Gallus Gallus Domesticus (Chicken)	2
1381	1.15	1.29	20.88	9.794	2.577	Q5ZKW7	Uncharacterized protein OS=Gallus gallus GN=RCJMB04_8n22 PE=2 SV=1	Gallus Gallus Domesticus (Chicken)	1
1382	1.15	1.25	5.492	2.517	2.517	Q1G1I6	PACSIN 3 OS=Gallus gallus GN=PACSIN3 PE=2 SV=1	Gallus Gallus Domesticus (Chicken)	1
1383	1.14	1.24	11.35	4.865	4.865	Q9DGT5	LORF4 OS=Meleagrid herpesvirus 1 GN=HVT066 PE=4 SV=1	Gallus Gallus Domesticus (Chicken)	1
1384	1.14	1.23	3.902	3.902	3.902	Q5ZI38	Uncharacterized protein OS=Gallus gallus GN=RCJMB04_30j20 PE=2 SV=1	Gallus Gallus Domesticus (Chicken)	1
1385	1.13	4.05	14.4	11.52	11.52	Q5ZJJ3	Uncharacterized protein OS=Gallus gallus GN=RCJMB04_17k23 PE=2 SV=1	Gallus Gallus Domesticus (Chicken)	3
1386	1.13	1.3	14.03	5.01	5.01	A0A1D5PDC7	Uncharacterized protein OS=Gallus gallus PE=4 SV=1	Gallus Gallus Domesticus (Chicken)	2
1387	1.13	1.29	8.894	6.01	6.01	Q5ZL56	Putative uncharacterized protein OS=Gallus gallus GN=ACADS PE=2 SV=1	Gallus Gallus Domesticus (Chicken)	2
1388	1.13	1.27	11.55	6.859	4.332	F1N872	Uncharacterized protein OS=Gallus gallus GN=MLEC PE=4 SV=3	Gallus Gallus Domesticus (Chicken)	1
1389	1.13	1.22	2.245	2.245	2.245	E1C1A1	Uncharacterized protein OS=Gallus gallus GN=ARIH2 PE=3 SV=1	Gallus Gallus Domesticus (Chicken)	1
1390	1.12	1.28	7.162	7.162	3.979	F1NCA4	RNA binding protein fox-1 homolog OS=Gallus gallus PE=4 SV=2	Gallus Gallus Domesticus (Chicken)	1
1391	1.12	1.26	6.567	6.567	3.881	F1NXH1	Uncharacterized protein OS=Gallus gallus GN=MARC2 PE=4 SV=2	Gallus Gallus Domesticus (Chicken)	1
1392	1.12	1.24	1.685	0.9148	0.4333	A0A1D5NWR7	REVERSED Uncharacterized protein OS=Gallus gallus GN=CDK5RAP2 PE=4 SV=1	Gallus Gallus Domesticus (Chicken)	1
1393	1.12	1.22	4.337	1.363	1.363	Q91969	Receptor-type tyrosine-protein phosphatase OS=Gallus gallus PE=2 SV=1	Gallus Gallus Domesticus (Chicken)	1
1394	1.12	1.22	2.46	0.703	0.703	F1NTJ5	Uncharacterized protein OS=Gallus gallus GN=MYO1B PE=3 SV=3	Gallus Gallus Domesticus (Chicken)	1
1395	1.12	1.22	8.333	4.167	4.167	Q5ZLA0	Glucosamine-6-phosphate isomerase OS=Gallus gallus GN=GNPDA1 PE=2 SV=1	Gallus Gallus Domesticus (Chicken)	1
1396	1.11	1.22	17.3	7.625	3.226	F1NE97	Nuclear migration protein nudC OS=Gallus gallus GN=NUDC PE=4 SV=1	Gallus Gallus Domesticus (Chicken)	1
1397	1.11	1.21	12.89	9.547	2.864	F1NBE3	Uncharacterized protein OS=Gallus gallus GN=LOC101750333 PE=3 SV=2	Gallus Gallus Domesticus (Chicken)	1
1398	1.1	1.2	6.704	6.704	6.704	F1P1S6	Actin-related protein 2/3 complex subunit 5 OS=Gallus gallus PE=3 SV=2	Gallus Gallus Domesticus (Chicken)	1
1399	1.09	1.25	6.497	2.32	0.9281	F1NZV7	Uncharacterized protein OS=Gallus gallus GN=MSLN PE=4 SV=3	Gallus Gallus Domesticus (Chicken)	1
1400	1.09	1.23	8	4	2.095	A0A1D5PR35	Beta-hexosaminidase OS=Gallus gallus GN=HEXA PE=3 SV=1	Gallus Gallus Domesticus (Chicken)	1
1401	1.09	1.23	12.15	12.15	3.672	F1NQR2	Na(+)/H(+) exchange regulatory cofactor NHE-RF OS=Gallus gallus GN=SLC9A3R2 PE=4 SV=4	Gallus Gallus Domesticus (Chicken)	1
1402	1.09	1.21	1.276	0.6378	0.6378	A0A1D5PXQ1	Uncharacterized protein OS=Gallus gallus GN=NUP153 PE=4 SV=2	Gallus Gallus Domesticus (Chicken)	1
1403	1.09	1.18	11.81	5.512	5.512	E1BWB7	Uncharacterized protein OS=Gallus gallus GN=HS1BP3 PE=4 SV=1	Gallus Gallus Domesticus (Chicken)	1
1404	1.08	3.14	22.83	17.93	12.5	F1NSA8	Uncharacterized protein OS=Gallus gallus GN=RAP1A PE=1 SV=2	Gallus Gallus Domesticus (Chicken)	2
1405	1.08	1.22	4.471	1.632	0.8517	E1BRE5	Uncharacterized protein OS=Gallus gallus GN=EEA1 PE=4 SV=2	Gallus Gallus Domesticus (Chicken)	1
1406	1.07	1.17	12.94	5.882	5.882	Q6VN51	Protein phospatase 3 regulatory subunit B alpha isoform type 1 OS=Gallus gallus GN=HZGJ PE=2 SV=1	Gallus Gallus Domesticus (Chicken)	1
1407	1.07	1.17	5.093	5.093	5.093	F1NW83	Uncharacterized protein OS=Gallus gallus PE=4 SV=3	Gallus Gallus Domesticus (Chicken)	1
1408	1.07	1.16	7.71	4.762	4.762	E7EDS8	Fatty acid desaturase 1 OS=Gallus gallus GN=FADS1 PE=2 SV=1	Gallus Gallus Domesticus (Chicken)	1
1409	1.07	1.16	2.439	2.439	2.439	F1P4X3	Uncharacterized protein OS=Gallus gallus GN=FUCA1 PE=4 SV=2	Gallus Gallus Domesticus (Chicken)	1
1410	1.06	1.16	6.936	3.757	3.757	E1C279	Uncharacterized protein OS=Gallus gallus GN=NSDHL PE=3 SV=1	Gallus Gallus Domesticus (Chicken)	1
1411	1.06	1.15	4.63	2.315	2.315	Q98UJ8	Branched-chain alpha-keto acid dehydrogenase E1-alpha subunit (Fragment) OS=Gallus gallus PE=2 SV=1	Gallus Gallus Domesticus (Chicken)	1
1412	1.05	1.14	20.75	20.75	11.32	Q9I898	Dolichyl-diphosphooligosaccharide--protein glycosyltransferase subunit DAD1 (Fragment) OS=Gallus gallus PE=2 SV=1	Gallus Gallus Domesticus (Chicken)	1
1413	1.05	1.14	15.45	7.273	7.273	F1NQ35	Uncharacterized protein OS=Gallus gallus GN=RPL35A PE=4 SV=3	Gallus Gallus Domesticus (Chicken)	1
1414	1.05	1.14	25	16.67	16.67	E1BZ75	Uncharacterized protein OS=Gallus gallus GN=LSM8 PE=4 SV=3	Gallus Gallus Domesticus (Chicken)	1
1415	1.04	1.2	3.587	1.623	1.623	A0A1D5P4I1	Uncharacterized protein OS=Gallus gallus GN=CHL1 PE=4 SV=1	Gallus Gallus Domesticus (Chicken)	2
1416	1.04	1.16	15.2	15.2	8	A0A1D5PYY2	Uncharacterized protein OS=Gallus gallus GN=LAMTOR2 PE=4 SV=1	Gallus Gallus Domesticus (Chicken)	1
1417	1.04	1.14	6.823	2.772	2.772	E1C7K0	Uncharacterized protein OS=Gallus gallus GN=LPCAT3 PE=3 SV=1	Gallus Gallus Domesticus (Chicken)	1
1418	1.03	1.19	10.42	10.42	3.909	A0A1D5P5X1	Uncharacterized protein OS=Gallus gallus GN=RCN2 PE=4 SV=1	Gallus Gallus Domesticus (Chicken)	1
1419	1.03	1.13	9.827	2.89	2.89	F1P5I8	Uncharacterized protein OS=Gallus gallus GN=ACBD3 PE=4 SV=1	Gallus Gallus Domesticus (Chicken)	1
1420	1.03	1.13	21.43	9.74	9.74	Q5ZKN7	Uncharacterized protein OS=Gallus gallus GN=UBE2L3 PE=2 SV=1	Gallus Gallus Domesticus (Chicken)	1
1421	1.03	1.13	9.692	9.692	9.692	Q2EJU6	Pentaxin OS=Gallus gallus GN=CRP PE=2 SV=1	Gallus Gallus Domesticus (Chicken)	2
1422	1.02	3.36	17.24	9.284	7.427	A0A1D5PQE8	Uncharacterized protein OS=Gallus gallus GN=GNA13 PE=4 SV=2	Gallus Gallus Domesticus (Chicken)	2
1423	1.02	1.18	19.9	14.29	8.673	F1N9Z8	Uncharacterized protein OS=Gallus gallus GN=HDDC2 PE=4 SV=3	Gallus Gallus Domesticus (Chicken)	2
1424	1.01	1.11	4.432	1.622	1.622	A0A1D5PDV1	Uncharacterized protein OS=Gallus gallus GN=TNPO3 PE=4 SV=1	Gallus Gallus Domesticus (Chicken)	1
1425	1.01	1.1	9.934	9.934	9.934	R4GIE5	Uncharacterized protein OS=Gallus gallus GN=SELM PE=4 SV=2	Gallus Gallus Domesticus (Chicken)	1
1426	1	1.1	4.556	3.444	1.667	A0A1D5P7E3	Uncharacterized protein OS=Gallus gallus GN=EPB41L1 PE=4 SV=1	Gallus Gallus Domesticus (Chicken)	1
1427	1	1.1	35.4	35.4	14.16	R4GLE6	Eukaryotic translation initiation factor 1 OS=Gallus gallus GN=EIF1 PE=4 SV=2	Gallus Gallus Domesticus (Chicken)	1
1428	1	1.1	1.397	1.397	1.397	F1NYN0	Neural cell adhesion molecule 1 OS=Gallus gallus GN=NCAM1 PE=4 SV=3	Gallus Gallus Domesticus (Chicken)	1
1429	1	1.1	11.63	11.63	11.63	E1BWS9	Uncharacterized protein OS=Gallus gallus GN=HYPK PE=4 SV=3	Gallus Gallus Domesticus (Chicken)	1
1430	1	1.09	26.83	12.2	12.2	R4GGZ2	Uncharacterized protein OS=Gallus gallus GN=NDUFA4 PE=4 SV=1	Gallus Gallus Domesticus (Chicken)	1
1431	0.99	1.15	19.05	19.05	5.82	Q9PSS1	Paired box PAX-6 (Fragments) OS=Gallus gallus PE=4 SV=1	Gallus Gallus Domesticus (Chicken)	1
1432	0.99	1.1	4.486	0.4329	0.4329	E1C2S1_R	REVERSED Talin-1 OS=Gallus gallus GN=TLN1 PE=4 SV=2	Gallus Gallus Domesticus (Chicken)	1
1433	0.99	1.09	2.809	2.809	2.809	F1NJX8	Uncharacterized protein OS=Gallus gallus GN=FNTA PE=4 SV=2	Gallus Gallus Domesticus (Chicken)	1
1434	0.98	1.1	4.918	2.869	1.639	F1NF68	Solute carrier family 2, facilitated glucose transporter member 1 OS=Gallus gallus GN=SLC2A1 PE=3 SV=2	Gallus Gallus Domesticus (Chicken)	1
1435	0.98	1.08	4.343	1.212	1.212	Q08525	Putative uncharacterized protein OS=Gallus gallus PE=4 SV=2	Gallus Gallus Domesticus (Chicken)	1
1436	0.98	1.08	3.846	3.846	3.846	E1C992	Tetraspanin OS=Gallus gallus GN=UPK1B PE=3 SV=2	Gallus Gallus Domesticus (Chicken)	1
1437	0.97	1.12	10.84	6.897	6.897	Q5ZK22	Sorting nexin OS=Gallus gallus GN=SNX6 PE=2 SV=1	Gallus Gallus Domesticus (Chicken)	2
1438	0.97	1.09	4.414	2.306	1.054	E1BXY6	Uncharacterized protein OS=Gallus gallus GN=GOLGA3 PE=4 SV=3	Gallus Gallus Domesticus (Chicken)	1
1439	0.97	1.08	2.242	1.365	1.365	E1BVK1	Uncharacterized protein OS=Gallus gallus GN=RP11-310K10.1 PE=4 SV=3	Gallus Gallus Domesticus (Chicken)	1
1440	0.97	1.07	3.042	1.901	1.901	F1NYG2	REVERSED Uncharacterized protein OS=Gallus gallus GN=PRMT3 PE=3 SV=2	Gallus Gallus Domesticus (Chicken)	1
1441	0.97	1.07	1.592	1.592	1.592	E1C2F2	Uncharacterized protein OS=Gallus gallus GN=PNN PE=4 SV=3	Gallus Gallus Domesticus (Chicken)	1
1442	0.96	1.11	11.39	5.473	1.627	A0A1D5P062	Uncharacterized protein OS=Gallus gallus GN=STIM1 PE=4 SV=1	Gallus Gallus Domesticus (Chicken)	1
1443	0.96	1.07	7.469	2.49	2.49	F1NZX2	Uncharacterized protein OS=Gallus gallus PE=3 SV=3	Gallus Gallus Domesticus (Chicken)	1
1444	0.96	1.06	4.587	4.587	4.587	E1BT77	Uncharacterized protein OS=Gallus gallus PE=4 SV=2	Gallus Gallus Domesticus (Chicken)	1
1445	0.95	1.08	25	25	14	A0A1D5NVM2	NADH dehydrogenase [ubiquinone] 1 alpha subcomplex subunit 2 OS=Gallus gallus GN=NDUFA2 PE=4 SV=1	Gallus Gallus Domesticus (Chicken)	1
1446	0.95	1.05	27.34	27.34	17.19	Q9I9H0	Gamma-synuclein OS=Gallus gallus GN=SNCG1 PE=2 SV=1	Gallus Gallus Domesticus (Chicken)	1
1447	0.95	1.05	4.58	4.58	4.58	F1NKJ7	Uncharacterized protein OS=Gallus gallus PE=4 SV=3	Gallus Gallus Domesticus (Chicken)	1
1448	0.95	1.05	22.92	22.92	22.92	A0A1L1RIN7	Hemoglobin subunit alpha-A OS=Gallus gallus GN=HBAA PE=3 SV=1	Gallus Gallus Domesticus (Chicken)	1
1449	0.94	1.97	14.58	9.954	5.324	Q5ZL37	Succinate--CoA ligase [GDP-forming] subunit beta, mitochondrial OS=Gallus gallus GN=SUCLG2 PE=2 SV=1	Gallus Gallus Domesticus (Chicken)	2
1450	0.94	1.06	10.9	7.372	3.526	F1NE90	Golgi to ER traffic protein 4 homolog OS=Gallus gallus GN=GET4 PE=4 SV=3	Gallus Gallus Domesticus (Chicken)	1
1451	0.94	1.04	6.496	2.222	2.222	E1C477	Uncharacterized protein OS=Gallus gallus GN=UBQLN1 PE=4 SV=2	Gallus Gallus Domesticus (Chicken)	1
1452	0.94	1.04	4.36	4.36	4.36	H9L1Y4	REVERSED Uncharacterized protein OS=Gallus gallus PE=4 SV=2	Gallus Gallus Domesticus (Chicken)	1
1453	0.93	1.05	16.55	5.201	2.364	Q5ZMG7	Uncharacterized protein OS=Gallus gallus GN=AP1M1 PE=2 SV=1	Gallus Gallus Domesticus (Chicken)	1
1454	0.93	1.05	28.97	13.55	5.607	F1NHK3	Osteoclast-stimulating factor 1 OS=Gallus gallus GN=OSTF1 PE=4 SV=2	Gallus Gallus Domesticus (Chicken)	1
1455	0.93	1.03	7.885	2.688	2.688	F1NAM6	Uncharacterized protein OS=Gallus gallus GN=ATL1 PE=4 SV=3	Gallus Gallus Domesticus (Chicken)	1
1456	0.93	1.03	20	15.15	9.091	Q5ZLJ0	Mitogen-activated protein kinase (Fragment) OS=Gallus gallus GN=RCJMB04_5p8 PE=2 SV=1	Gallus Gallus Domesticus (Chicken)	1
1457	0.93	1.03	5.698	5.698	5.698	A0A1D5P5Z7	Ferrochelatase OS=Gallus gallus GN=FECH PE=3 SV=1	Gallus Gallus Domesticus (Chicken)	1
1458	0.92	1.02	10.17	5.085	5.085	E1BXG0	Peptidyl-prolyl cis-trans isomerase OS=Gallus gallus GN=PPIH PE=3 SV=1	Gallus Gallus Domesticus (Chicken)	1
1459	0.92	1.01	6.481	6.481	6.481	F1NZ64	Pentaxin OS=Gallus gallus PE=3 SV=2	Gallus Gallus Domesticus (Chicken)	1
1460	0.91	33.6	48.16	43.2	41.25	F1NDN5	Uncharacterized protein OS=Gallus gallus GN=KRT15 PE=3 SV=3	Gallus Gallus Domesticus (Chicken)	23
1461	0.91	1.06	11.72	6.238	2.268	E1C486	Uncharacterized protein OS=Gallus gallus GN=PLXDC2 PE=4 SV=2	Gallus Gallus Domesticus (Chicken)	1
1462	0.91	1.03	6.648	2.216	2.216	Q5ZIK8	Mitogen-activated protein kinase OS=Gallus gallus GN=RCJMB04_25f21 PE=2 SV=1	Gallus Gallus Domesticus (Chicken)	1
1463	0.91	1.01	6.944	6.944	6.944	R4GIU0	Uncharacterized protein OS=Gallus gallus PE=4 SV=2	Gallus Gallus Domesticus (Chicken)	1
1464	0.9	1.04	7.012	7.012	3.049	Q5ZK07	5'-AMP-activated protein kinase gamma-2 non-catalytic subunit transcript variant 3 OS=Gallus gallus GN=PRKAG2 PE=2 SV=1	Gallus Gallus Domesticus (Chicken)	1
1465	0.9	1.01	1.295	0.5976	0.2988	F1P1A1	Uncharacterized protein OS=Gallus gallus GN=FRYL PE=4 SV=3	Gallus Gallus Domesticus (Chicken)	1
1466	0.9	1	6.405	1.86	1.86	E1C3I1	Uncharacterized protein OS=Gallus gallus GN=ZC3HC1 PE=4 SV=2	Gallus Gallus Domesticus (Chicken)	1
1467	0.9	1	10	10	10	A0A1D5PMG1	Uncharacterized protein OS=Gallus gallus PE=4 SV=1	Gallus Gallus Domesticus (Chicken)	1
1468	0.89	1.09	9.132	7.892	1.578	A0A1D5PA60	Uncharacterized protein OS=Gallus gallus GN=MARS PE=3 SV=1	Gallus Gallus Domesticus (Chicken)	1
1469	0.89	1.05	13.4	10.99	6.434	A0A1D5PBV9	Glutamine synthetase OS=Gallus gallus GN=GLUL PE=3 SV=1	Gallus Gallus Domesticus (Chicken)	2
1470	0.89	1.04	9.792	7.083	3.125	F1NW50	Uncharacterized protein OS=Gallus gallus GN=ATP6V1H PE=4 SV=3	Gallus Gallus Domesticus (Chicken)	1
1471	0.89	0.98	2.099	1.175	1.175	F1NG37	Uncharacterized protein OS=Gallus gallus GN=SMG7 PE=4 SV=3	Gallus Gallus Domesticus (Chicken)	1
1472	0.89	0.98	6.061	6.061	6.061	A0A1D5P586	Uncharacterized protein OS=Gallus gallus PE=4 SV=1	Gallus Gallus Domesticus (Chicken)	1
1473	0.88	1.2	15.11	12.36	2.747	Q5ZL61	Putative uncharacterized protein OS=Gallus gallus GN=RCJMB04_7i14 PE=2 SV=1	Gallus Gallus Domesticus (Chicken)	1
1474	0.88	1.08	5.989	3.39	1.017	F1P1W1	Uncharacterized protein OS=Gallus gallus GN=PPFIBP2 PE=4 SV=3	Gallus Gallus Domesticus (Chicken)	1
1475	0.88	1.04	9.888	9.701	2.425	F1NA58	Uncharacterized protein OS=Gallus gallus GN=SERPING1 PE=3 SV=3	Gallus Gallus Domesticus (Chicken)	1
1476	0.88	1.01	8.613	5.672	2.731	E1C5A3	Uncharacterized protein OS=Gallus gallus GN=PPP2R5A PE=4 SV=3	Gallus Gallus Domesticus (Chicken)	1
1477	0.88	0.98	16.16	16.16	16.16	E1C6C4	Uncharacterized protein OS=Gallus gallus GN=DPY30 PE=4 SV=1	Gallus Gallus Domesticus (Chicken)	1
1478	0.87	7.53	32.8	32.8	17.2	Q9W6J3	Glutathione S-transferase class-alpha (Fragment) OS=Gallus gallus PE=2 SV=1	Gallus Gallus Domesticus (Chicken)	4
1479	0.87	0.98	2.76	2.76	1.183	E1BXX7	REVERSED Uncharacterized protein OS=Gallus gallus GN=PIBF1 PE=4 SV=2	Gallus Gallus Domesticus (Chicken)	1
1480	0.87	0.97	7.416	3.11	3.11	Q5F4B6	Uncharacterized protein OS=Gallus gallus GN=POLDIP3 PE=2 SV=1	Gallus Gallus Domesticus (Chicken)	1
1481	0.87	0.96	6.908	4.934	4.934	A0A1L1RL41	Anamorsin OS=Gallus gallus GN=CIAPIN1 PE=3 SV=1	Gallus Gallus Domesticus (Chicken)	1
1482	0.86	0.99	14.66	7.166	3.257	Q98UC3	Ubiquitin fusion-degradation 1-like protein OS=Gallus gallus GN=UFD1L PE=2 SV=1	Gallus Gallus Domesticus (Chicken)	1
1483	0.86	0.95	0.5865	0.5865	0.5865	A0A1D5PJM6	Uncharacterized protein OS=Gallus gallus PE=4 SV=2	Gallus Gallus Domesticus (Chicken)	1
1484	0.85	1.08	7.917	3.923	0.7133	A0A1D5PIJ3	Uncharacterized protein OS=Gallus gallus GN=UACA PE=4 SV=1	Gallus Gallus Domesticus (Chicken)	1
1485	0.85	0.98	6.983	2.993	1.496	A0A1D5PMF7	Spondin-1 OS=Gallus gallus GN=SPON1 PE=4 SV=1	Gallus Gallus Domesticus (Chicken)	1
1486	0.85	0.97	2.899	1.895	1.115	A0A1D5PHD7	Uncharacterized protein OS=Gallus gallus GN=CASK PE=4 SV=1	Gallus Gallus Domesticus (Chicken)	1
1487	0.85	0.96	8.052	5.195	3.117	Q5ZKN9	Isocitrate dehydrogenase [NAD] subunit, mitochondrial OS=Gallus gallus GN=RCJMB04_9n20 PE=2 SV=1	Gallus Gallus Domesticus (Chicken)	1
