# Supplementary material for: Data on corneal proteome and differentially expressed corneal proteins in highly myopic chicks using a data independent quantification approach
Source: Data Brief. 2019 Sep 4;26:104478. doi: 10.1016/j.dib.2019.104478 (PMC6811982; doi:10.1016/j.dib.2019.104478)
Supplement: Multimedia component 4 [file mmc4.xlsx]

## Sheet: Sheet1
STable 4. List of differentially expressed corneal proteins in highly myopic chicks (vs. contralateral fellow control)
* Differentially expressed proteins in COMP and FRAC libraries
** Highlighted proteins are above 1.2 fold changes
*** COMP: comprehensive; FRAC: fractionated libraries
N	Accession	Protein ID	Gene ID	Gene Description	Amino Acid Length	Mass (Da)	Fold Changes (COMP)	P-values (COMP)	Fold Changes (FRAC)	P-values (FRAC)
1	A0A1L1RZS5	Reactive intermediate imine deaminase A homolog	RIDA	Reactive intermediate imine deaminase A homolog	139	14821	1.3	0.020931	1.3	0.0129679
2	E1C6M9	Cadherin-1	CDH1	Cadherin-1	887	97755	1.2	0.0161491	1.2	0.0406592
3	F1N8Z4	RuvB-like helicase	RUVBL1	RuvB-like helicase	456	50180	1.2	0.0188964	1.2	0.000501306
4	E1C6J9	Thy-1 membrane glycoprotein	THY1	Thy-1 membrane glycoprotein	161	18173	1.2	0.0468056	1.1	0.0174342
5	A0A1L1RIZ2	Calpain small subunit 2	CAPNS2	Calpain small subunit 2	248	27411	1.1	0.0314153	1.2	0.0315278
6	A0A1I7Q419	40S ribosomal protein S12	RPS12	40S ribosomal protein S12	121	13529	1.1	0.0307188	1.2	0.0023362
7	A0A1D5PKN8	Sulfurtransferase	MPST	Sulfurtransferase	297	33223	1.1	0.00248382	1.1	0.0261219
8	F1NHH1	Uncharacterized protein	CSTB	Cystatin B	98	11160	1.1	0.0140911	1.1	0.0389549
9	F1P360	Cytoskeleton associated protein 4	N/A	Cytoskeleton associated protein 4	499	56823	1.1	0.0432198	1	0.043343
10	R4GL78	Platelet-activating factor acetylhydrolase IB subunit beta	PAFAH1B2	Platelet-activating factor acetylhydrolase IB subunit beta	241	26807	-1.1	0.00145493	-1.1	0.0274641
11	F1P2F0	Collagen alpha-3(VI) chain	COL6A3	Collagen alpha-3(VI) chain	3137	339619	-1.1	0.0022704	-1.1	0.0104974
12	Q5ZKM2	Elongation factor 1-alpha	RCJMB04_10b5	Elongation factor 1-alpha	462	50139	-1.1	0.0293006	-1.1	0.00153525
13	E1C7H6	Serpin family F member 1	SERPINF1	Serpin family F member 1	416	46505	-1.1	0.0181389	-1.1	0.0142878
14	Q6QAZ9	Annexin	N/A	Annexin	342	38500	-1.1	0.0458372	-1.1	0.0373872
15	F1P4V1	Fibrinogen alpha chain	FGA	Fibrinogen alpha chain	783	87295	-1.2	0.0022704	-1.2	0.0104974
16	F1NK40	Uncharacterized protein	A2ML4	Alpha-2-macroglobulin-like 4	1474	163339	-1.2	0.00148828	-1.2	0.0014064
17	O93481	Chromobox protein (CHCB2)	CBX3	Chromobox protein (CHCB2)	174	19777	-1.2	0.0301697	-1.2	0.0448658
18	F1NUL9	Fibrinogen beta chain	FGB	Fibrinogen beta chain	480	54581	-1.2	0.0158425	-1.2	0.0376177
19	E1BV78	Uncharacterized protein	FGG	Fibrinogen gamma chain	438	49955	-1.3	0.00842146	-1.3	0.00477498
